# Supplementary material for: Secreted spermidine synthase reveals a paracrine role for PGC1α-induced growth suppression in prostate cancer
Source: Cell Death Dis. 2025 Apr 23;16(1):330. doi: 10.1038/s41419-025-07639-4 (PMC12019391; doi:10.1038/s41419-025-07639-4)
Supplement: Supplementary file 7 — Supplementary table 1 [file 41419_2025_7639_MOESM7_ESM.xlsx]

## Sheet: Sheet1
Protein name	Description	Log10pvalue	Log2FC	No.Dox.R1	No.Dox.R2	No.Dox.R3	No.Dox.R4	Dox.R1	Dox.R2	Dox.R3	Dox.R4	Regulation&Significant
NRP1	Neuropilin-1 OS=Homo sapiens GN=NRP1 PE=1 SV=3	5.74564	-1.38204	0	0	0	0	-1.19342	-1.38601	-1.3825	-1.56623	Downregulated_TRUE
MUC5B	Mucin-5B OS=Homo sapiens GN=MUC5B PE=1 SV=3	4.09676	-2.08868	0	0	0	0	-1.44164	-2.2221	-2.25009	-2.44089	Downregulated_TRUE
AAAT	Neutral amino acid transporter B(0) OS=Homo sapiens GN=SLC1A5 PE=1 SV=2	3.06544	-1.82108	0	0	0	0	-2.69941	-1.64061	-1.54561	-1.39869	Downregulated_TRUE
TENA	Tenascin OS=Homo sapiens GN=TNC PE=1 SV=3	2.99188	-1.93817	0	0	0	0	-1.397	-1.69666	-1.77222	-2.88681	Downregulated_TRUE
RAC1	Ras-related C3 botulinum toxin substrate 1 OS=Homo sapiens GN=RAC1 PE=1 SV=1	2.76062	-0.940312	0	0	0	0	-0.568719	-1.26791	-1.21085	-0.713764	Downregulated_TRUE
PLTP	Phospholipid transfer protein OS=Homo sapiens GN=PLTP PE=1 SV=1	7.37176	-2.73087	0	0	0	0	-2.68481	-2.52728	-2.8217	-2.88968	Downregulated_TRUE
S10A4	Protein S100-A4 OS=Homo sapiens GN=S100A4 PE=1 SV=1	6.57527	-0.967436	0	0	0	0	-1.00966	-0.877073	-1.04972	-0.933285	Downregulated_TRUE
GBB2	Guanine nucleotide-binding protein G(I)/G(S)/G(T) subunit beta-2 OS=Homo sapiens GN=GNB2 PE=1 SV=3	5.02438	-0.970419	0	0	0	0	-1.16666	-0.96321	-0.920059	-0.831747	Downregulated_TRUE
CTHR1	Collagen triple helix repeat-containing protein 1 OS=Homo sapiens GN=CTHRC1 PE=1 SV=1	4.77512	-3.23329	0	0	0	0	-2.8349	-3.20631	-2.91408	-3.97786	Downregulated_TRUE
GNA1	Glucosamine 6-phosphate N-acetyltransferase OS=Homo sapiens GN=GNPNAT1 PE=1 SV=1	4.35415	-0.629767	0	0	0	0	-0.787608	-0.587424	-0.6425	-0.501537	Downregulated_TRUE
PCNA	Proliferating cell nuclear antigen OS=Homo sapiens GN=PCNA PE=1 SV=1	4.10981	-1.08071	0	0	0	0	-0.812522	-1.16112	-1.00232	-1.34687	Downregulated_TRUE
GDN	Glia-derived nexin OS=Homo sapiens GN=SERPINE2 PE=1 SV=1	3.95391	-1.85614	0	0	0	0	-1.71872	-1.56749	-1.66455	-2.47381	Downregulated_TRUE
FST	Follistatin OS=Homo sapiens GN=FST PE=1 SV=2	3.94456	-1.1677	0	0	0	0	-1.03411	-1.33255	-0.867432	-1.43671	Downregulated_TRUE
K2C78	Keratin, type II cytoskeletal 78 OS=Homo sapiens GN=KRT78 PE=2 SV=2	3.8705	-0.860451	0	0	0	0	-0.94024	-0.987269	-0.952032	-0.562265	Downregulated_TRUE
ROA1	Heterogeneous nuclear ribonucleoprotein A1 OS=Homo sapiens GN=HNRNPA1 PE=1 SV=5	3.83338	-0.593855	0	0	0	0	-0.536576	-0.733041	-0.424837	-0.680965	Downregulated_TRUE
TENX	Tenascin-X OS=Homo sapiens GN=TNXB PE=1 SV=4	3.80263	-1.71688	0	0	0	0	-1.31085	-2.20918	-1.45787	-1.88962	Downregulated_TRUE
FABP5	Fatty acid-binding protein, epidermal OS=Homo sapiens GN=FABP5 PE=1 SV=3	3.78599	-1.27366	0	0	0	0	-1.45128	-1.43972	-0.816245	-1.38739	Downregulated_TRUE
FGFP1	Fibroblast growth factor-binding protein 1 OS=Homo sapiens GN=FGFBP1 PE=1 SV=1	3.78586	-2.64328	0	0	0	0	-1.97138	-2.71212	-2.40927	-3.48036	Downregulated_TRUE
HPLN1	Hyaluronan and proteoglycan link protein 1 OS=Homo sapiens GN=HAPLN1 PE=2 SV=2	3.74379	-2.23324	0	0	0	0	-1.93783	-1.91401	-2.03194	-3.0492	Downregulated_TRUE
DDX21	Nucleolar RNA helicase 2 OS=Homo sapiens GN=DDX21 PE=1 SV=5	3.68917	-1.09558	0	0	0	0	-1.39535	-0.94813	-0.793268	-1.24556	Downregulated_TRUE
TFPI1	Tissue factor pathway inhibitor OS=Homo sapiens GN=TFPI PE=1 SV=1	3.64208	-1.14102	0	0	0	0	-1.24313	-1.24947	-0.711711	-1.35979	Downregulated_TRUE
CD166	CD166 antigen OS=Homo sapiens GN=ALCAM PE=1 SV=2	3.64088	-1.14214	0	0	0	0	-0.860958	-1.04192	-1.1169	-1.54878	Downregulated_TRUE
HS105	Heat shock protein 105 kDa OS=Homo sapiens GN=HSPH1 PE=1 SV=1	3.49959	-0.97183	0	0	0	0	-0.905533	-0.641174	-1.25793	-1.08268	Downregulated_TRUE
CD44	CD44 antigen OS=Homo sapiens GN=CD44 PE=1 SV=3	3.20429	-0.672467	0	0	0	0	-0.953108	-0.497231	-0.539381	-0.700147	Downregulated_TRUE
NEST	Nestin OS=Homo sapiens GN=NES PE=1 SV=2	3.17514	-0.992462	0	0	0	0	-1.44282	-0.807377	-0.777622	-0.942031	Downregulated_TRUE
H4	Histone H4 OS=Homo sapiens GN=HIST1H4A PE=1 SV=2	3.13903	-0.74101	0	0	0	0	-0.61829	-0.919667	-0.472394	-0.953691	Downregulated_TRUE
ANXA2	Annexin A2 OS=Homo sapiens GN=ANXA2 PE=1 SV=2	2.9664	-0.971824	0	0	0	0	-1.42781	-0.939578	-0.637425	-0.882483	Downregulated_TRUE
G6PD	Glucose-6-phosphate 1-dehydrogenase OS=Homo sapiens GN=G6PD PE=1 SV=4	2.95067	-0.629842	0	0	0	0	-0.36447	-0.574915	-0.877432	-0.702551	Downregulated_TRUE
TNPO1	Transportin-1 OS=Homo sapiens GN=TNPO1 PE=1 SV=2	2.86118	-0.868524	0	0	0	0	-1.01947	-0.438055	-0.864844	-1.15173	Downregulated_TRUE
MARCS	Myristoylated alanine-rich C-kinase substrate OS=Homo sapiens GN=MARCKS PE=1 SV=4	2.78495	-0.672968	0	0	0	0	-0.506217	-1.01204	-0.469052	-0.704565	Downregulated_TRUE
FSCN1	Fascin OS=Homo sapiens GN=FSCN1 PE=1 SV=3	2.75195	-0.676947	0	0	0	0	-0.30579	-0.862291	-0.813789	-0.725919	Downregulated_TRUE
H2A1B	Histone H2A type 1-B/E OS=Homo sapiens GN=HIST1H2AB PE=1 SV=2	2.65336	-0.538028	0	0	0	0	-0.581996	-0.713763	-0.623884	-0.232468	Downregulated_TRUE
RAN	GTP-binding nuclear protein Ran OS=Homo sapiens GN=RAN PE=1 SV=3	2.45644	-0.958838	0	0	0	0	-0.545126	-0.690089	-1.4295	-1.17064	Downregulated_TRUE
TBB5	Tubulin beta chain OS=Homo sapiens GN=TUBB PE=1 SV=2	2.43825	-0.773942	0	0	0	0	-1.21149	-0.397217	-0.780218	-0.706846	Downregulated_TRUE
GGH	Gamma-glutamyl hydrolase OS=Homo sapiens GN=GGH PE=1 SV=2	2.37883	-1.00312	0	0	0	0	-1.42724	-1.15447	-0.374422	-1.05634	Downregulated_TRUE
PRDX4	Peroxiredoxin-4 OS=Homo sapiens GN=PRDX4 PE=1 SV=1	2.34979	-0.628586	0	0	0	0	-0.492415	-0.542005	-0.430281	-1.04964	Downregulated_TRUE
PDIA4	Protein disulfide-isomerase A4 OS=Homo sapiens GN=PDIA4 PE=1 SV=2	2.34752	-0.883108	0	0	0	0	-1.20994	-0.457998	-0.625954	-1.23854	Downregulated_TRUE
F10A1	Hsc70-interacting protein OS=Homo sapiens GN=ST13 PE=1 SV=2	2.19672	-1.10905	0	0	0	0	-1.01914	-0.69936	-0.821594	-1.89613	Downregulated_TRUE
K1C14	Keratin, type I cytoskeletal 14 OS=Homo sapiens GN=KRT14 PE=1 SV=4	2.19246	-1.78471	0	0	0	0	-2.38467	-1.52683	-2.56195	-0.665373	Downregulated_TRUE
NOV	Protein NOV homolog OS=Homo sapiens GN=NOV PE=1 SV=1	2.17888	-1.44394	0	0	0	0	-0.424659	-1.61604	-2.07704	-1.65801	Downregulated_TRUE
TIMP2	Metalloproteinase inhibitor 2 OS=Homo sapiens GN=TIMP2 PE=1 SV=2	2.17053	-0.831079	0	0	0	0	-0.564914	-1.36532	-0.458316	-0.93576	Downregulated_TRUE
PXDN	Peroxidasin homolog OS=Homo sapiens GN=PXDN PE=1 SV=2	2.17012	-1.53145	0	0	0	0	-0.941074	-1.94396	-0.85066	-2.39012	Downregulated_TRUE
SRSF5	Serine/arginine-rich splicing factor 5 OS=Homo sapiens GN=SRSF5 PE=1 SV=1	2.13924	-0.722001	0	0	0	0	-1.10178	-0.32297	-0.944508	-0.518747	Downregulated_TRUE
K1C16	Keratin, type I cytoskeletal 16 OS=Homo sapiens GN=KRT16 PE=1 SV=4	2.11628	-2.48285	0	0	0	0	-3.41575	-1.36437	-3.72325	-1.42802	Downregulated_TRUE
DEST	Destrin OS=Homo sapiens GN=DSTN PE=1 SV=3	2.1044	-0.719426	0	0	0	0	-0.309492	-0.89167	-0.538584	-1.13796	Downregulated_TRUE
SPB5	Serpin B5 OS=Homo sapiens GN=SERPINB5 PE=1 SV=2	2.07578	-1.12622	0	0	0	0	-1.9779	-0.665169	-0.999168	-0.862654	Downregulated_TRUE
COF1	Cofilin-1 OS=Homo sapiens GN=CFL1 PE=1 SV=3	2.05508	-0.583786	0	0	0	0	-0.275515	-0.468057	-0.592515	-0.999057	Downregulated_TRUE
CD109	CD109 antigen OS=Homo sapiens GN=CD109 PE=1 SV=2	2.04852	-0.92611	0	0	0	0	-0.217818	-1.02861	-1.13904	-1.31898	Downregulated_TRUE
GLNA	Glutamine synthetase OS=Homo sapiens GN=GLUL PE=1 SV=4	2.04287	-1.78849	0	0	0	0	-2.86152	-0.568032	-1.76553	-1.95889	Downregulated_TRUE
NUCL	Nucleolin OS=Homo sapiens GN=NCL PE=1 SV=3	2.00763	-1.00504	0	0	0	0	-1.43654	-0.411324	-1.48801	-0.68428	Downregulated_TRUE
NELL2	Protein kinase C-binding protein NELL2 OS=Homo sapiens GN=NELL2 PE=1 SV=1	2.00579	-1.43723	0	0	0	0	-0.480472	-1.69541	-1.25434	-2.3187	Downregulated_TRUE
DDX5	Probable ATP-dependent RNA helicase DDX5 OS=Homo sapiens GN=DDX5 PE=1 SV=1	1.99684	-0.676377	0	0	0	0	-0.963397	-0.49109	-0.252118	-0.998903	Downregulated_TRUE
K2C1	Keratin, type II cytoskeletal 1 OS=Homo sapiens GN=KRT1 PE=1 SV=6	1.98121	-0.648885	0	0	0	0	-0.741374	-1.03938	-0.627914	-0.186873	Downregulated_TRUE
MSMP	Prostate-associated microseminoprotein OS=Homo sapiens GN=MSMP PE=1 SV=1	1.96705	-2.56692	0	0	0	0	-0.75998	-2.43224	-2.91015	-4.1653	Downregulated_TRUE
LAMB1	Laminin subunit beta-1 OS=Homo sapiens GN=LAMB1 PE=1 SV=2	1.9513	-0.521028	0	0	0	0	-0.114621	-0.626593	-0.789666	-0.553232	Downregulated_TRUE
RL22	60S ribosomal protein L22 OS=Homo sapiens GN=RPL22 PE=1 SV=2	1.9166	-0.547583	0	0	0	0	-0.177034	-0.497049	-0.927674	-0.588576	Downregulated_TRUE
YBOX1	Nuclease-sensitive element-binding protein 1 OS=Homo sapiens GN=YBX1 PE=1 SV=3	1.89789	-0.725801	0	0	0	0	-0.357858	-0.5195	-1.30437	-0.721473	Downregulated_TRUE
CATB	Cathepsin B OS=Homo sapiens GN=CTSB PE=1 SV=3	1.86636	-0.632829	0	0	0	0	-0.125353	-0.989526	-0.648207	-0.76823	Downregulated_TRUE
APOB	Apolipoprotein B-100 OS=Homo sapiens GN=APOB PE=1 SV=2	1.86306	-0.999794	0	0	0	0	-0.129877	-1.30401	-1.25971	-1.30558	Downregulated_TRUE
SRSF1	Serine/arginine-rich splicing factor 1 OS=Homo sapiens GN=SRSF1 PE=1 SV=2	1.86034	-0.526903	0	0	0	0	-0.703169	-0.432925	-0.140675	-0.830842	Downregulated_TRUE
HSP13	Heat shock 70 kDa protein 13 OS=Homo sapiens GN=HSPA13 PE=1 SV=1	1.83625	-1.42326	0	0	0	0	-1.71846	-1.41554	-2.27451	-0.284518	Downregulated_TRUE
PLOD1	Procollagen-lysine,2-oxoglutarate 5-dioxygenase 1 OS=Homo sapiens GN=PLOD1 PE=1 SV=2	1.81354	-0.703142	0	0	0	0	-0.769825	-1.05206	-0.0983734	-0.892314	Downregulated_TRUE
1433S	14-3-3 protein sigma OS=Homo sapiens GN=SFN PE=1 SV=1	1.81252	-0.889225	0	0	0	0	-1.64643	-0.551354	-0.865985	-0.493127	Downregulated_TRUE
QSOX1	Sulfhydryl oxidase 1 OS=Homo sapiens GN=QSOX1 PE=1 SV=3	1.81198	-0.736895	0	0	0	0	-0.0817003	-0.884866	-0.970648	-1.01037	Downregulated_TRUE
AN32A	Acidic leucine-rich nuclear phosphoprotein 32 family member A OS=Homo sapiens GN=ANP32A PE=1 SV=1	1.73221	-0.586336	0	0	0	0	-0.500692	-0.127815	-0.723413	-0.993424	Downregulated_TRUE
COR1C	Coronin-1C OS=Homo sapiens GN=CORO1C PE=1 SV=1	1.70583	-1.52873	0	0	0	0	-1.30411	-0.323325	-1.86218	-2.62532	Downregulated_TRUE
IMDH2	Inosine-5'-monophosphate dehydrogenase 2 OS=Homo sapiens GN=IMPDH2 PE=1 SV=2	1.67453	-1.57485	0	0	0	0	-2.77425	-0.585939	-0.894548	-2.04468	Downregulated_TRUE
sep-06	Septin-6 OS=Homo sapiens GN=SEPT6 PE=1 SV=4	1.64898	-0.643788	0	0	0	0	-0.877988	-0.63374	-0.0554259	-1.008	Downregulated_TRUE
COIA1	Collagen alpha-1(XVIII) chain OS=Homo sapiens GN=COL18A1 PE=1 SV=5	1.64761	-1.02081	0	0	0	0	-0.286399	-0.642515	-1.72322	-1.4311	Downregulated_TRUE
NPM	Nucleophosmin OS=Homo sapiens GN=NPM1 PE=1 SV=2	1.6037	-0.516128	0	0	0	0	-0.921172	-0.127593	-0.660923	-0.354824	Downregulated_TRUE
ARGI1	Arginase-1 OS=Homo sapiens GN=ARG1 PE=1 SV=2	1.56199	-1.23834	0	0	0	0	-0.925644	-1.21161	-2.41688	-0.399227	Downregulated_TRUE
LA	Lupus La protein OS=Homo sapiens GN=SSB PE=1 SV=2	1.52945	-0.689704	0	0	0	0	-0.660223	-0.189509	-1.35214	-0.556943	Downregulated_TRUE
PNPH	Purine nucleoside phosphorylase OS=Homo sapiens GN=PNP PE=1 SV=2	1.52031	-0.592342	0	0	0	0	-0.39453	-0.228585	-0.557953	-1.1883	Downregulated_TRUE
LTBP1	Latent-transforming growth factor beta-binding protein 1 OS=Homo sapiens GN=LTBP1 PE=1 SV=4	1.51098	-0.933612	0	0	0	0	-0.00302964	-1.41786	-1.40814	-0.905422	Downregulated_TRUE
K2C6A	Keratin, type II cytoskeletal 6A OS=Homo sapiens GN=KRT6A PE=1 SV=3	1.48925	-1.78824	0	0	0	0	-2.04981	-1.76239	-3.23623	-0.104538	Downregulated_TRUE
RS13	40S ribosomal protein S13 OS=Homo sapiens GN=RPS13 PE=1 SV=2	1.45831	-0.795525	0	0	0	0	-1.56418	-0.138328	-0.751001	-0.728589	Downregulated_TRUE
K2C5	Keratin, type II cytoskeletal 5 OS=Homo sapiens GN=KRT5 PE=1 SV=3	1.42698	-0.94441	0	0	0	0	-0.414031	-1.11414	-1.87806	-0.371417	Downregulated_TRUE
HNRH3	Heterogeneous nuclear ribonucleoprotein H3 OS=Homo sapiens GN=HNRNPH3 PE=1 SV=2	1.4138	-0.547817	0	0	0	0	-0.693201	-0.0192303	-1.00675	-0.472086	Downregulated_TRUE
KRT34	Keratin, type I cuticular Ha4 OS=Homo sapiens GN=KRT34 PE=2 SV=2	1.40843	-1.98676	0	0	0	0	-1.00662	-4.2068	-1.67383	-1.05977	Downregulated_TRUE
P4HA1	Prolyl 4-hydroxylase subunit alpha-1 OS=Homo sapiens GN=P4HA1 PE=1 SV=2	1.38489	-0.750522	0	0	0	0	-1.27025	0.0491955	-0.718909	-1.06212	Downregulated_TRUE
ENPL	Endoplasmin OS=Homo sapiens GN=HSP90B1 PE=1 SV=1	1.37587	-0.585467	0	0	0	0	-0.97089	-0.15169	-0.233646	-0.985644	Downregulated_TRUE
SPEE	Spermidine synthase OS=Homo sapiens GN=SRM PE=1 SV=1	1.37513	-0.659092	0	0	0	0	-1.14743	-0.0800763	-1.02806	-0.380804	Downregulated_TRUE
HTRA1	Serine protease HTRA1 OS=Homo sapiens GN=HTRA1 PE=1 SV=1	1.37321	-1.22992	0	0	0	0	0.068787	-1.37172	-2.24006	-1.37668	Downregulated_TRUE
SET	Protein SET OS=Homo sapiens GN=SET PE=1 SV=3	1.36238	-0.74959	0	0	0	0	-1.22349	-0.00204305	-0.558536	-1.21429	Downregulated_TRUE
XRCC6	X-ray repair cross-complementing protein 6 OS=Homo sapiens GN=XRCC6 PE=1 SV=2	1.33496	-0.614979	0	0	0	0	-1.15191	-0.374958	-0.874889	-0.0581598	Downregulated_TRUE
PA2G4	Proliferation-associated protein 2G4 OS=Homo sapiens GN=PA2G4 PE=1 SV=3	1.31503	-0.676028	0	0	0	0	-0.114676	-0.622889	-1.42582	-0.54073	Downregulated_TRUE
PSA7	Proteasome subunit alpha type-7 OS=Homo sapiens GN=PSMA7 PE=1 SV=1	1.30239	-0.553893	0	0	0	0	-0.364021	-0.168012	-1.20442	-0.47912	Downregulated_TRUE
TALDO	Transaldolase OS=Homo sapiens GN=TALDO1 PE=1 SV=2	4.35201	0.17691	0	0	0	0	0.163578	0.216711	0.138068	0.189285	Neutral_TRUE
GLCM	Glucosylceramidase OS=Homo sapiens GN=GBA PE=1 SV=3	4.28199	0.198502	0	0	0	0	0.236784	0.149597	0.221796	0.185831	Neutral_TRUE
TCPE	T-complex protein 1 subunit epsilon OS=Homo sapiens GN=CCT5 PE=1 SV=1	3.61536	-0.498989	0	0	0	0	-0.559274	-0.355973	-0.645779	-0.434928	Neutral_TRUE
GSHR	Glutathione reductase, mitochondrial OS=Homo sapiens GN=GSR PE=1 SV=2	3.51632	0.388703	0	0	0	0	0.468714	0.234994	0.430349	0.420755	Neutral_TRUE
TKT	Transketolase OS=Homo sapiens GN=TKT PE=1 SV=3	2.95729	0.51656	0	0	0	0	0.664304	0.40181	0.329627	0.670501	Neutral_TRUE
SYNC	Asparagine--tRNA ligase, cytoplasmic OS=Homo sapiens GN=NARS PE=1 SV=1	2.9479	0.465771	0	0	0	0	0.464709	0.480386	0.654517	0.263474	Neutral_TRUE
ACTN1	Alpha-actinin-1 OS=Homo sapiens GN=ACTN1 PE=1 SV=2	2.90279	-0.426479	0	0	0	0	-0.46019	-0.354137	-0.61881	-0.272779	Neutral_TRUE
ROA3	Heterogeneous nuclear ribonucleoprotein A3 OS=Homo sapiens GN=HNRNPA3 PE=1 SV=2	2.76839	-0.488339	0	0	0	0	-0.316929	-0.359889	-0.57411	-0.702429	Neutral_TRUE
CATL1	Cathepsin L1 OS=Homo sapiens GN=CTSL PE=1 SV=2	2.55234	0.575825	0	0	0	0	0.584527	0.432991	0.906053	0.37973	Neutral_TRUE
NDKB	Nucleoside diphosphate kinase B OS=Homo sapiens GN=NME2 PE=1 SV=1	2.51715	0.494261	0	0	0	0	0.78022	0.356818	0.510054	0.329953	Neutral_TRUE
GSTP1	Glutathione S-transferase P OS=Homo sapiens GN=GSTP1 PE=1 SV=2	2.49977	-0.512332	0	0	0	0	-0.613876	-0.300518	-0.76551	-0.369422	Neutral_TRUE
DAF	Complement decay-accelerating factor OS=Homo sapiens GN=CD55 PE=1 SV=4	2.48955	0.204627	0	0	0	0	0.32424	0.169378	0.121261	0.20363	Neutral_TRUE
PEPD	Xaa-Pro dipeptidase OS=Homo sapiens GN=PEPD PE=1 SV=3	2.48369	0.507736	0	0	0	0	0.545445	0.468914	0.769415	0.247169	Neutral_TRUE
IGHA1	Ig alpha-1 chain C region OS=Homo sapiens GN=IGHA1 PE=1 SV=2	2.24282	-0.278621	0	0	0	0	-0.109972	-0.306587	-0.265855	-0.43207	Neutral_TRUE
THOC4	THO complex subunit 4 OS=Homo sapiens GN=ALYREF PE=1 SV=3	2.20944	0.459046	0	0	0	0	0.196352	0.41903	0.737097	0.483707	Neutral_TRUE
PROF1	Profilin-1 OS=Homo sapiens GN=PFN1 PE=1 SV=2	2.20482	-0.218721	0	0	0	0	-0.328336	-0.285702	-0.100589	-0.160255	Neutral_TRUE
PEBP1	Phosphatidylethanolamine-binding protein 1 OS=Homo sapiens GN=PEBP1 PE=1 SV=3	2.09986	0.202759	0	0	0	0	0.149944	0.150348	0.358556	0.15219	Neutral_TRUE
TFR1	Transferrin receptor protein 1 OS=Homo sapiens GN=TFRC PE=1 SV=2	2.0619	-0.225153	0	0	0	0	-0.249303	-0.122878	-0.147165	-0.381267	Neutral_TRUE
ARPC4	Actin-related protein 2/3 complex subunit 4 OS=Homo sapiens GN=ARPC4 PE=1 SV=3	2.04545	-0.415154	0	0	0	0	-0.536333	-0.101424	-0.434431	-0.588427	Neutral_TRUE
MYL6	Myosin light polypeptide 6 OS=Homo sapiens GN=MYL6 PE=1 SV=2	2.04486	0.303242	0	0	0	0	0.322541	0.355393	0.0791452	0.455887	Neutral_TRUE
RS27	40S ribosomal protein S27 OS=Homo sapiens GN=RPS27 PE=1 SV=3	1.96189	-0.399778	0	0	0	0	-0.31162	-0.184424	-0.401457	-0.701609	Neutral_TRUE
ANXA5	Annexin A5 OS=Homo sapiens GN=ANXA5 PE=1 SV=2	1.9557	-0.509026	0	0	0	0	-0.925811	-0.407373	-0.310569	-0.392352	Neutral_TRUE
PYGB	Glycogen phosphorylase, brain form OS=Homo sapiens GN=PYGB PE=1 SV=5	1.9406	0.415169	0	0	0	0	0.335744	0.188235	0.401755	0.734939	Neutral_TRUE
RS5	40S ribosomal protein S5 OS=Homo sapiens GN=RPS5 PE=1 SV=4	1.92534	-0.508084	0	0	0	0	-0.720474	-0.119045	-0.722654	-0.470164	Neutral_TRUE
SMD3	Small nuclear ribonucleoprotein Sm D3 OS=Homo sapiens GN=SNRPD3 PE=1 SV=1	1.87069	-0.489222	0	0	0	0	-0.791293	-0.524292	-0.107809	-0.533493	Neutral_TRUE
PPIF	Peptidyl-prolyl cis-trans isomerase F, mitochondrial OS=Homo sapiens GN=PPIF PE=1 SV=1	1.85823	0.423952	0	0	0	0	0.46205	0.738154	0.146803	0.348799	Neutral_TRUE
RS20	40S ribosomal protein S20 OS=Homo sapiens GN=RPS20 PE=1 SV=1	1.81903	0.305696	0	0	0	0	0.0439945	0.414661	0.441714	0.322414	Neutral_TRUE
EZRI	Ezrin OS=Homo sapiens GN=EZR PE=1 SV=4	1.7837	0.443595	0	0	0	0	0.462438	0.0625828	0.679579	0.56978	Neutral_TRUE
A2MG	Alpha-2-macroglobulin OS=Homo sapiens GN=A2M PE=1 SV=3	1.77476	-0.473067	0	0	0	0	-0.564869	-0.25127	-0.235273	-0.840858	Neutral_TRUE
1433E	14-3-3 protein epsilon OS=Homo sapiens GN=YWHAE PE=1 SV=1	1.73894	-0.252719	0	0	0	0	-0.454865	-0.173234	-0.289934	-0.0928417	Neutral_TRUE
LKHA4	Leukotriene A-4 hydrolase OS=Homo sapiens GN=LTA4H PE=1 SV=2	1.7365	-0.21606	0	0	0	0	-0.0945728	-0.111569	-0.289544	-0.368554	Neutral_TRUE
ACTA	Actin, aortic smooth muscle OS=Homo sapiens GN=ACTA2 PE=1 SV=1	1.72678	0.287343	0	0	0	0	0.051541	0.25646	0.370435	0.470935	Neutral_TRUE
TXD17	Thioredoxin domain-containing protein 17 OS=Homo sapiens GN=TXNDC17 PE=1 SV=1	1.71331	0.500697	0	0	0	0	0.51869	0.918662	0.404311	0.161126	Neutral_TRUE
TCPZ	T-complex protein 1 subunit zeta OS=Homo sapiens GN=CCT6A PE=1 SV=3	1.71181	-0.42283	0	0	0	0	-0.665287	-0.0549124	-0.408033	-0.563089	Neutral_TRUE
K1C9	Keratin, type I cytoskeletal 9 OS=Homo sapiens GN=KRT9 PE=1 SV=3	1.70438	-0.392305	0	0	0	0	-0.308343	-0.742731	-0.157869	-0.360276	Neutral_TRUE
K22E	Keratin, type II cytoskeletal 2 epidermal OS=Homo sapiens GN=KRT2 PE=1 SV=2	1.69048	-0.435406	0	0	0	0	-0.144782	-0.51988	-0.783193	-0.29377	Neutral_TRUE
CH10	10 kDa heat shock protein, mitochondrial OS=Homo sapiens GN=HSPE1 PE=1 SV=2	1.60755	0.538771	0	0	0	0	0.887405	0.258052	0.813034	0.196595	Neutral_TRUE
PYGL	Glycogen phosphorylase, liver form OS=Homo sapiens GN=PYGL PE=1 SV=4	1.59399	0.27772	0	0	0	0	0.0961035	0.492761	0.146433	0.375584	Neutral_TRUE
DSG1	Desmoglein-1 OS=Homo sapiens GN=DSG1 PE=1 SV=2	1.58795	-0.390536	0	0	0	0	-0.438407	-0.449483	-0.0210974	-0.653156	Neutral_TRUE
RCN2	Reticulocalbin-2 OS=Homo sapiens GN=RCN2 PE=1 SV=1	1.56169	0.166344	0	0	0	0	0.0488838	0.243586	0.0890191	0.283888	Neutral_TRUE
PDIA3	Protein disulfide-isomerase A3 OS=Homo sapiens GN=PDIA3 PE=1 SV=4	1.56102	-0.275251	0	0	0	0	-0.331313	-0.294796	-0.0115929	-0.463303	Neutral_TRUE
PRDX6	Peroxiredoxin-6 OS=Homo sapiens GN=PRDX6 PE=1 SV=3	1.53442	0.464233	0	0	0	0	0.148141	0.318115	0.908051	0.482627	Neutral_TRUE
PDIA6	Protein disulfide-isomerase A6 OS=Homo sapiens GN=PDIA6 PE=1 SV=1	1.45353	-0.398341	0	0	0	0	-0.744285	-0.525177	-0.0841591	-0.239741	Neutral_TRUE
SERA	D-3-phosphoglycerate dehydrogenase OS=Homo sapiens GN=PHGDH PE=1 SV=4	1.44623	-0.265268	0	0	0	0	-0.444509	-0.388784	-0.00663977	-0.22114	Neutral_TRUE
GNPI1	Glucosamine-6-phosphate isomerase 1 OS=Homo sapiens GN=GNPDA1 PE=1 SV=1	1.42164	-0.2764	0	0	0	0	-0.0530231	-0.223718	-0.554917	-0.273942	Neutral_TRUE
HMCS1	Hydroxymethylglutaryl-CoA synthase, cytoplasmic OS=Homo sapiens GN=HMGCS1 PE=1 SV=2	1.41076	0.370667	0	0	0	0	0.156951	0.312685	0.23116	0.781873	Neutral_TRUE
TRXR1	Thioredoxin reductase 1, cytoplasmic OS=Homo sapiens GN=TXNRD1 PE=1 SV=3	1.40345	0.253168	0	0	0	0	-0.00302378	0.462766	0.301459	0.25147	Neutral_TRUE
C1TC	C-1-tetrahydrofolate synthase, cytoplasmic OS=Homo sapiens GN=MTHFD1 PE=1 SV=3	1.33389	0.45581	0	0	0	0	0.342962	-0.0100371	0.76569	0.724627	Neutral_TRUE
CLIC1	Chloride intracellular channel protein 1 OS=Homo sapiens GN=CLIC1 PE=1 SV=4	1.32774	0.0861091	0	0	0	0	0.149185	0.103217	-0.0124584	0.104492	Neutral_TRUE
SERC	Phosphoserine aminotransferase OS=Homo sapiens GN=PSAT1 PE=1 SV=2	1.31711	0.409896	0	0	0	0	0.879676	0.171366	0.182413	0.406129	Neutral_TRUE
KAD1	Adenylate kinase isoenzyme 1 OS=Homo sapiens GN=AK1 PE=1 SV=3	6.31196	2.4618	0	0	0	0	2.71838	2.21751	2.365	2.54633	Upregulated_TRUE
AATC	Aspartate aminotransferase, cytoplasmic OS=Homo sapiens GN=GOT1 PE=1 SV=3	4.61172	4.07707	0	0	0	0	3.59013	4.21863	5.01142	3.4881	Upregulated_TRUE
AT1A1	Sodium/potassium-transporting ATPase subunit alpha-1 OS=Homo sapiens GN=ATP1A1 PE=1 SV=1	4.27194	0.816948	0	0	0	0	0.640417	0.931992	0.973357	0.722025	Upregulated_TRUE
AT1B1	Sodium/potassium-transporting ATPase subunit beta-1 OS=Homo sapiens GN=ATP1B1 PE=1 SV=1	3.94653	2.84196	0	0	0	0	2.17416	2.65121	3.70513	2.83733	Upregulated_TRUE
IMPA1	Inositol monophosphatase 1 OS=Homo sapiens GN=IMPA1 PE=1 SV=1	3.93459	1.45388	0	0	0	0	1.8889	1.47972	1.10452	1.3424	Upregulated_TRUE
KCRB	Creatine kinase B-type OS=Homo sapiens GN=CKB PE=1 SV=1	3.7298	3.33693	0	0	0	0	3.62654	2.38058	3.0371	4.30348	Upregulated_TRUE
MDHC	Malate dehydrogenase, cytoplasmic OS=Homo sapiens GN=MDH1 PE=1 SV=4	3.66732	2.03883	0	0	0	0	2.56403	1.51343	1.69012	2.38776	Upregulated_TRUE
CATD	Cathepsin D OS=Homo sapiens GN=CTSD PE=1 SV=1	3.26499	1.52776	0	0	0	0	1.86377	1.30298	1.95028	0.994019	Upregulated_TRUE
SYSC	Serine--tRNA ligase, cytoplasmic OS=Homo sapiens GN=SARS PE=1 SV=3	3.22978	0.938136	0	0	0	0	0.774441	0.623264	1.21713	1.13771	Upregulated_TRUE
TPIS	Triosephosphate isomerase OS=Homo sapiens GN=TPI1 PE=1 SV=3	2.83893	0.704827	0	0	0	0	0.7047	0.787249	0.966587	0.360771	Upregulated_TRUE
MX1	Interferon-induced GTP-binding protein Mx1 OS=Homo sapiens GN=MX1 PE=1 SV=4	2.79383	4.63924	0	0	0	0	3.15573	6.43739	5.75758	3.20625	Upregulated_TRUE
LYAG	Lysosomal alpha-glucosidase OS=Homo sapiens GN=GAA PE=1 SV=4	2.30106	1.62876	0	0	0	0	1.47321	1.68522	2.59372	0.7629	Upregulated_TRUE
UGPA	UTP--glucose-1-phosphate uridylyltransferase OS=Homo sapiens GN=UGP2 PE=1 SV=5	2.29777	1.15062	0	0	0	0	1.45198	0.671952	0.729573	1.74899	Upregulated_TRUE
GDF15	Growth/differentiation factor 15 OS=Homo sapiens GN=GDF15 PE=2 SV=3	1.87502	1.3598	0	0	0	0	1.91668	1.70825	1.61546	0.198808	Upregulated_TRUE
FUMH	Fumarate hydratase, mitochondrial OS=Homo sapiens GN=FH PE=1 SV=3	6.17063	1.05039	0	0	0	0	0.924576	1.16391	1.05107	1.06199	Upregulated_TRUE
ECM1	Extracellular matrix protein 1 OS=Homo sapiens GN=ECM1 PE=1 SV=2	6.03151	5.38922	0	0	0	0	4.90558	5.13094	6.12783	5.39252	Upregulated_TRUE
DLDH	Dihydrolipoyl dehydrogenase, mitochondrial OS=Homo sapiens GN=DLD PE=1 SV=2	5.90805	1.03491	0	0	0	0	1.05464	1.1784	0.948203	0.958407	Upregulated_TRUE
ATPA	ATP synthase subunit alpha, mitochondrial OS=Homo sapiens GN=ATP5A1 PE=1 SV=1	5.78754	1.0367	0	0	0	0	0.880442	1.09238	1.0356	1.13839	Upregulated_TRUE
GSTK1	Glutathione S-transferase kappa 1 OS=Homo sapiens GN=GSTK1 PE=1 SV=3	5.41776	1.80989	0	0	0	0	1.76172	1.68512	2.14253	1.6502	Upregulated_TRUE
DECR	2,4-dienoyl-CoA reductase, mitochondrial OS=Homo sapiens GN=DECR1 PE=1 SV=1	5.03286	2.66004	0	0	0	0	2.61541	2.23941	2.60708	3.17826	Upregulated_TRUE
SPB6	Serpin B6 OS=Homo sapiens GN=SERPINB6 PE=1 SV=3	4.90771	0.935269	0	0	0	0	1.0312	0.742395	0.911817	1.05566	Upregulated_TRUE
OPLA	5-oxoprolinase OS=Homo sapiens GN=OPLAH PE=1 SV=3	4.84089	2.51562	0	0	0	0	2.64326	2.91271	1.97302	2.53347	Upregulated_TRUE
6PGL	6-phosphogluconolactonase OS=Homo sapiens GN=PGLS PE=1 SV=2	4.76747	0.997632	0	0	0	0	1.01273	0.765192	1.09495	1.11766	Upregulated_TRUE
STAT1	Signal transducer and activator of transcription 1-alpha/beta OS=Homo sapiens GN=STAT1 PE=1 SV=2	4.74998	1.8048	0	0	0	0	2.17778	1.74879	1.46355	1.82906	Upregulated_TRUE
ALDOA	Fructose-bisphosphate aldolase A OS=Homo sapiens GN=ALDOA PE=1 SV=2	4.7248	1.07251	0	0	0	0	1.30137	0.910062	0.960424	1.11819	Upregulated_TRUE
PGM1	Phosphoglucomutase-1 OS=Homo sapiens GN=PGM1 PE=1 SV=3	4.6696	1.57718	0	0	0	0	1.41915	1.32389	1.64616	1.9195	Upregulated_TRUE
ATPB	ATP synthase subunit beta, mitochondrial OS=Homo sapiens GN=ATP5B PE=1 SV=3	4.64837	1.53123	0	0	0	0	1.2199	1.41648	1.77152	1.71701	Upregulated_TRUE
AIFM1	Apoptosis-inducing factor 1, mitochondrial OS=Homo sapiens GN=AIFM1 PE=1 SV=1	4.44772	1.37887	0	0	0	0	1.42959	1.04443	1.65845	1.38299	Upregulated_TRUE
LONM	Lon protease homolog, mitochondrial OS=Homo sapiens GN=LONP1 PE=1 SV=2	4.44348	0.68788	0	0	0	0	0.604281	0.874366	0.613634	0.659239	Upregulated_TRUE
CH60	60 kDa heat shock protein, mitochondrial OS=Homo sapiens GN=HSPD1 PE=1 SV=2	4.2661	0.783341	0	0	0	0	0.960704	0.646532	0.660744	0.865385	Upregulated_TRUE
SODM	Superoxide dismutase [Mn], mitochondrial OS=Homo sapiens GN=SOD2 PE=1 SV=2	4.24453	2.16232	0	0	0	0	1.67784	2.46052	1.92625	2.58466	Upregulated_TRUE
6PGD	6-phosphogluconate dehydrogenase, decarboxylating OS=Homo sapiens GN=PGD PE=1 SV=3	4.2139	0.6461	0	0	0	0	0.542174	0.622271	0.835507	0.584449	Upregulated_TRUE
K2C8	Keratin, type II cytoskeletal 8 OS=Homo sapiens GN=KRT8 PE=1 SV=7	3.90369	2.10796	0	0	0	0	1.43807	2.53371	2.3707	2.08935	Upregulated_TRUE
SODE	Extracellular superoxide dismutase [Cu-Zn] OS=Homo sapiens GN=SOD3 PE=1 SV=2	3.85618	1.49751	0	0	0	0	1.44541	1.18001	1.99471	1.3699	Upregulated_TRUE
ACON	Aconitate hydratase, mitochondrial OS=Homo sapiens GN=ACO2 PE=1 SV=2	3.80922	1.25867	0	0	0	0	1.61604	1.11576	1.37323	0.929675	Upregulated_TRUE
CISY	Citrate synthase, mitochondrial OS=Homo sapiens GN=CS PE=1 SV=2	3.78529	1.79082	0	0	0	0	2.29245	1.24261	1.85393	1.77431	Upregulated_TRUE
SIAE	Sialate O-acetylesterase OS=Homo sapiens GN=SIAE PE=1 SV=1	3.74331	1.63786	0	0	0	0	2.16793	1.41054	1.71384	1.25914	Upregulated_TRUE
ACADM	Medium-chain specific acyl-CoA dehydrogenase, mitochondrial OS=Homo sapiens GN=ACADM PE=1 SV=1	3.6946	1.16198	0	0	0	0	1.58748	0.937209	1.08153	1.0417	Upregulated_TRUE
IDH3A	Isocitrate dehydrogenase [NAD] subunit alpha, mitochondrial OS=Homo sapiens GN=IDH3A PE=1 SV=1	3.52899	1.33567	0	0	0	0	1.72102	0.861308	1.32726	1.43309	Upregulated_TRUE
DOPD	D-dopachrome decarboxylase OS=Homo sapiens GN=DDT PE=1 SV=3	3.42265	1.50551	0	0	0	0	0.887646	1.59104	1.79937	1.74396	Upregulated_TRUE
IDHC	Isocitrate dehydrogenase [NADP] cytoplasmic OS=Homo sapiens GN=IDH1 PE=1 SV=2	3.40502	1.24607	0	0	0	0	1.67018	1.39516	0.916226	1.0027	Upregulated_TRUE
AATM	Aspartate aminotransferase, mitochondrial OS=Homo sapiens GN=GOT2 PE=1 SV=3	3.38704	1.79972	0	0	0	0	2.46871	1.58224	1.26805	1.87989	Upregulated_TRUE
FPPS	Farnesyl pyrophosphate synthase OS=Homo sapiens GN=FDPS PE=1 SV=4	3.34784	1.27386	0	0	0	0	0.957462	1.49349	1.67793	0.966567	Upregulated_TRUE
ACADV	Very long-chain specific acyl-CoA dehydrogenase, mitochondrial OS=Homo sapiens GN=ACADVL PE=1 SV=1	3.26075	1.15183	0	0	0	0	0.8984	0.81294	1.48736	1.40862	Upregulated_TRUE
PRDX5	Peroxiredoxin-5, mitochondrial OS=Homo sapiens GN=PRDX5 PE=1 SV=4	3.2115	0.61678	0	0	0	0	0.898693	0.507263	0.512731	0.548435	Upregulated_TRUE
GLGB	1,4-alpha-glucan-branching enzyme OS=Homo sapiens GN=GBE1 PE=1 SV=3	3.14104	2.83594	0	0	0	0	2.26499	1.93243	3.86809	3.27823	Upregulated_TRUE
NNRE	NAD(P)H-hydrate epimerase OS=Homo sapiens GN=NAXE PE=1 SV=2	3.02701	1.42539	0	0	0	0	0.835296	1.7887	1.82567	1.25187	Upregulated_TRUE
SIAS	Sialic acid synthase OS=Homo sapiens GN=NANS PE=1 SV=2	3.00568	1.38354	0	0	0	0	0.768122	1.28532	1.75877	1.72193	Upregulated_TRUE
ECH1	Delta(3,5)-Delta(2,4)-dienoyl-CoA isomerase, mitochondrial OS=Homo sapiens GN=ECH1 PE=1 SV=2	2.92412	0.887299	0	0	0	0	0.469182	0.860184	1.18004	1.03979	Upregulated_TRUE
CYC	Cytochrome c OS=Homo sapiens GN=CYCS PE=1 SV=2	2.91569	1.23149	0	0	0	0	1.87056	0.955853	1.07923	1.02031	Upregulated_TRUE
NUCB1	Nucleobindin-1 OS=Homo sapiens GN=NUCB1 PE=1 SV=4	2.90107	1.23317	0	0	0	0	1.77407	1.08388	1.32837	0.746357	Upregulated_TRUE
AGAL	Alpha-galactosidase A OS=Homo sapiens GN=GLA PE=1 SV=1	2.68683	0.939853	0	0	0	0	1.3324	0.463787	0.907452	1.05577	Upregulated_TRUE
PLIN3	Perilipin-3 OS=Homo sapiens GN=PLIN3 PE=1 SV=3	2.58517	0.708341	0	0	0	0	0.716854	1.09119	0.620634	0.404689	Upregulated_TRUE
RADI	Radixin OS=Homo sapiens GN=RDX PE=1 SV=1	2.54559	0.880032	0	0	0	0	0.95012	0.610352	0.594292	1.36536	Upregulated_TRUE
PFKAP	ATP-dependent 6-phosphofructokinase, platelet type OS=Homo sapiens GN=PFKP PE=1 SV=2	2.53527	1.04666	0	0	0	0	0.573032	1.55322	1.23324	0.827141	Upregulated_TRUE
ALDOC	Fructose-bisphosphate aldolase C OS=Homo sapiens GN=ALDOC PE=1 SV=2	2.3833	1.05773	0	0	0	0	1.72567	0.618813	0.932954	0.953497	Upregulated_TRUE
MDHM	Malate dehydrogenase, mitochondrial OS=Homo sapiens GN=MDH2 PE=1 SV=3	2.377	0.710003	0	0	0	0	1.17737	0.520408	0.636703	0.505533	Upregulated_TRUE
AMPL	Cytosol aminopeptidase OS=Homo sapiens GN=LAP3 PE=1 SV=3	2.3133	0.86777	0	0	0	0	1.1278	1.29015	0.538161	0.514966	Upregulated_TRUE
S10A6	Protein S100-A6 OS=Homo sapiens GN=S100A6 PE=1 SV=1	2.24347	1.1803	0	0	0	0	1.67271	1.27627	0.373984	1.39822	Upregulated_TRUE
PGAM1	Phosphoglycerate mutase 1 OS=Homo sapiens GN=PGAM1 PE=1 SV=2	2.17154	1.33045	0	0	0	0	0.776309	0.991419	2.26437	1.28969	Upregulated_TRUE
ETFA	Electron transfer flavoprotein subunit alpha, mitochondrial OS=Homo sapiens GN=ETFA PE=1 SV=1	2.10581	0.724437	0	0	0	0	0.475618	0.809289	1.21146	0.401381	Upregulated_TRUE
SYTC	Threonine--tRNA ligase, cytoplasmic OS=Homo sapiens GN=TARS PE=1 SV=3	2.07911	0.794239	0	0	0	0	0.25978	0.803451	1.26135	0.852372	Upregulated_TRUE
REG4	Regenerating islet-derived protein 4 OS=Homo sapiens GN=REG4 PE=1 SV=1	2.05072	1.34802	0	0	0	0	2.06982	1.4114	1.53487	0.375981	Upregulated_TRUE
GNS	N-acetylglucosamine-6-sulfatase OS=Homo sapiens GN=GNS PE=1 SV=3	2.03727	0.933156	0	0	0	0	0.751743	1.32025	1.34379	0.316841	Upregulated_TRUE
ECI1	Enoyl-CoA delta isomerase 1, mitochondrial OS=Homo sapiens GN=ECI1 PE=1 SV=1	2.0197	1.4321	0	0	0	0	2.39618	1.23286	1.54587	0.553503	Upregulated_TRUE
CERU	Ceruloplasmin OS=Homo sapiens GN=CP PE=1 SV=1	1.98044	1.40021	0	0	0	0	0.967613	2.30736	1.72176	0.604097	Upregulated_TRUE
PRDX2	Peroxiredoxin-2 OS=Homo sapiens GN=PRDX2 PE=1 SV=5	1.87538	1.17541	0	0	0	0	2.07123	0.936968	0.457848	1.2356	Upregulated_TRUE
RNT2	Ribonuclease T2 OS=Homo sapiens GN=RNASET2 PE=1 SV=2	1.84739	2.39229	0	0	0	0	2.23377	1.66666	4.40635	1.26238	Upregulated_TRUE
G6PI	Glucose-6-phosphate isomerase OS=Homo sapiens GN=GPI PE=1 SV=4	1.79404	0.961683	0	0	0	0	0.16597	0.945459	1.5189	1.21641	Upregulated_TRUE
SYG	Glycine--tRNA ligase OS=Homo sapiens GN=GARS PE=1 SV=3	1.76679	1.05882	0	0	0	0	0.915516	0.244639	1.78149	1.29363	Upregulated_TRUE
SAHH2	Adenosylhomocysteinase 2 OS=Homo sapiens GN=AHCYL1 PE=1 SV=2	1.67158	0.659329	0	0	0	0	0.62209	1.21653	0.177771	0.620921	Upregulated_TRUE
PLOD2	Procollagen-lysine,2-oxoglutarate 5-dioxygenase 2 OS=Homo sapiens GN=PLOD2 PE=1 SV=2	1.65899	1.26765	0	0	0	0	1.70698	1.32026	1.95134	0.0920069	Upregulated_TRUE
SC24C	Protein transport protein Sec24C OS=Homo sapiens GN=SEC24C PE=1 SV=3	1.65751	0.598012	0	0	0	0	0.186081	0.378528	1.05295	0.774485	Upregulated_TRUE
ACTZ	Alpha-centractin OS=Homo sapiens GN=ACTR1A PE=1 SV=1	1.61889	0.798395	0	0	0	0	0.0630292	0.861202	1.33442	0.934932	Upregulated_TRUE
NQO1	NAD(P)H dehydrogenase [quinone] 1 OS=Homo sapiens GN=NQO1 PE=1 SV=1	1.61859	2.0501	0	0	0	0	0.824203	1.37433	3.96095	2.04092	Upregulated_TRUE
ACPH	Acylamino-acid-releasing enzyme OS=Homo sapiens GN=APEH PE=1 SV=4	1.60912	1.1488	0	0	0	0	0.354156	1.27665	2.15739	0.807024	Upregulated_TRUE
SYWC	Tryptophan--tRNA ligase, cytoplasmic OS=Homo sapiens GN=WARS PE=1 SV=2	1.55459	1.24713	0	0	0	0	1.84439	1.94475	1.1294	0.0699822	Upregulated_TRUE
CALU	Calumenin OS=Homo sapiens GN=CALU PE=1 SV=2	1.5392	0.649817	0	0	0	0	1.28511	0.637142	0.231386	0.445627	Upregulated_TRUE
HXK1	Hexokinase-1 OS=Homo sapiens GN=HK1 PE=1 SV=3	1.45068	0.983378	0	0	0	0	0.346588	1.09078	0.530115	1.96602	Upregulated_TRUE
KPYM	Pyruvate kinase PKM OS=Homo sapiens GN=PKM PE=1 SV=4	1.3803	0.61624	0	0	0	0	0.534844	1.07001	0.878207	-0.0181023	Upregulated_TRUE
PCSK1	ProSAAS OS=Homo sapiens GN=PCSK1N PE=1 SV=1	1.37141	0.821994	0	0	0	0	1.77233	0.515487	0.385333	0.614824	Upregulated_TRUE
MMP13	Collagenase 3 OS=Homo sapiens GN=MMP13 PE=1 SV=1	1.33127	1.67868	0	0	0	0	0.905885	1.14966	3.68856	0.970623	Upregulated_TRUE
TXND5	Thioredoxin domain-containing protein 5 OS=Homo sapiens GN=TXNDC5 PE=1 SV=2	1.29072	-0.54149	0	0	0	0	-0.0610216	-0.548309	-1.13404	-0.422593	Downregulated_FALSE
KAP0	cAMP-dependent protein kinase type I-alpha regulatory subunit OS=Homo sapiens GN=PRKAR1A PE=1 SV=1	1.27225	1.04274	0	0	0	0	2.03822	-0.0169281	0.798524	1.35114	Upregulated_FALSE
EFTU	Elongation factor Tu, mitochondrial OS=Homo sapiens GN=TUFM PE=1 SV=2	1.2657	0.366056	0	0	0	0	0.340061	0.246363	0.797063	0.0807382	Neutral_FALSE
PLBL2	Putative phospholipase B-like 2 OS=Homo sapiens GN=PLBD2 PE=1 SV=2	1.26326	-0.798075	0	0	0	0	0.137721	-1.34932	-1.20526	-0.775444	Downregulated_FALSE
CBR1	Carbonyl reductase [NADPH] 1 OS=Homo sapiens GN=CBR1 PE=1 SV=3	1.25951	0.932755	0	0	0	0	0.146072	0.520496	1.94498	1.11947	Upregulated_FALSE
SF3B2	Splicing factor 3B subunit 2 OS=Homo sapiens GN=SF3B2 PE=1 SV=2	1.25896	-0.828146	0	0	0	0	-0.768829	-0.089582	-1.77059	-0.683579	Downregulated_FALSE
IF5	Eukaryotic translation initiation factor 5 OS=Homo sapiens GN=EIF5 PE=1 SV=2	1.25166	0.607778	0	0	0	0	0.113419	0.62086	1.31381	0.383022	Upregulated_FALSE
HS90B	Heat shock protein HSP 90-beta OS=Homo sapiens GN=HSP90AB1 PE=1 SV=4	1.24698	-0.422938	0	0	0	0	-0.788236	-0.0229095	-0.655694	-0.224911	Neutral_FALSE
BZW2	Basic leucine zipper and W2 domain-containing protein 2 OS=Homo sapiens GN=BZW2 PE=1 SV=1	1.23411	-0.928948	0	0	0	0	-1.50567	-0.113046	-0.387404	-1.70967	Downregulated_FALSE
MAP4	Microtubule-associated protein 4 OS=Homo sapiens GN=MAP4 PE=1 SV=3	1.2337	0.383408	0	0	0	0	0.656119	0.677424	0.0637588	0.136329	Neutral_FALSE
HNRH1	Heterogeneous nuclear ribonucleoprotein H OS=Homo sapiens GN=HNRNPH1 PE=1 SV=4	1.22389	-0.276868	0	0	0	0	-0.460197	-0.266362	-0.438185	0.0572716	Neutral_FALSE
SAP	Prosaposin OS=Homo sapiens GN=PSAP PE=1 SV=2	1.22089	-0.553197	0	0	0	0	-0.0994865	-0.667414	-0.269794	-1.17609	Downregulated_FALSE
ACLY	ATP-citrate synthase OS=Homo sapiens GN=ACLY PE=1 SV=3	1.21412	-0.486063	0	0	0	0	-0.907244	-0.478595	0.090101	-0.648515	Neutral_FALSE
RS3A	40S ribosomal protein S3a OS=Homo sapiens GN=RPS3A PE=1 SV=2	1.21388	-0.333015	0	0	0	0	-0.387111	0.0582996	-0.362552	-0.640696	Neutral_FALSE
RS18	40S ribosomal protein S18 OS=Homo sapiens GN=RPS18 PE=1 SV=3	1.21097	-0.215993	0	0	0	0	-0.313192	0.0539996	-0.235236	-0.369546	Neutral_FALSE
PUR9	Bifunctional purine biosynthesis protein PURH OS=Homo sapiens GN=ATIC PE=1 SV=3	1.20014	-0.362496	0	0	0	0	-0.543127	0.0756797	-0.338967	-0.643567	Neutral_FALSE
TCTP	Translationally-controlled tumor protein OS=Homo sapiens GN=TPT1 PE=1 SV=1	1.19065	0.745144	0	0	0	0	0.592794	0.840081	1.57059	-0.0228913	Upregulated_FALSE
ADT2	ADP/ATP translocase 2 OS=Homo sapiens GN=SLC25A5 PE=1 SV=7	1.18488	1.32481	0	0	0	0	-0.41258	1.61543	2.10396	1.99241	Upregulated_FALSE
LDHB	L-lactate dehydrogenase B chain OS=Homo sapiens GN=LDHB PE=1 SV=2	1.18183	0.45157	0	0	0	0	0.497394	0.82658	-0.115039	0.597344	Neutral_FALSE
TXNL1	Thioredoxin-like protein 1 OS=Homo sapiens GN=TXNL1 PE=1 SV=3	1.18169	1.11682	0	0	0	0	-0.0679464	1.17365	2.36063	1.00094	Upregulated_FALSE
TPP1	Tripeptidyl-peptidase 1 OS=Homo sapiens GN=TPP1 PE=1 SV=2	1.17605	0.579333	0	0	0	0	0.979646	0.366282	1.02518	-0.0537717	Neutral_FALSE
GRN	Granulins OS=Homo sapiens GN=GRN PE=1 SV=2	1.17277	-0.895184	0	0	0	0	0.049256	-0.630212	-1.1545	-1.84528	Downregulated_FALSE
RACK1	Receptor of activated protein C kinase 1 OS=Homo sapiens GN=RACK1 PE=1 SV=3	1.17212	-0.275057	0	0	0	0	-0.401411	-0.160204	-0.546222	0.00760871	Neutral_FALSE
TPD54	Tumor protein D54 OS=Homo sapiens GN=TPD52L2 PE=1 SV=2	1.16974	-0.35987	0	0	0	0	-0.199766	-0.3982	-0.0471577	-0.794355	Neutral_FALSE
K2C6B	Keratin, type II cytoskeletal 6B OS=Homo sapiens GN=KRT6B PE=1 SV=5	1.166	-1.47826	0	0	0	0	-0.91359	-1.47565	-3.31799	-0.205811	Downregulated_FALSE
GT251	Procollagen galactosyltransferase 1 OS=Homo sapiens GN=COLGALT1 PE=1 SV=1	1.15955	-0.62516	0	0	0	0	-0.0751959	-1.40802	-0.605673	-0.411748	Downregulated_FALSE
PIP	Prolactin-inducible protein OS=Homo sapiens GN=PIP PE=1 SV=1	1.15912	-0.804666	0	0	0	0	-0.149802	-1.79397	-0.382435	-0.892454	Downregulated_FALSE
RS8	40S ribosomal protein S8 OS=Homo sapiens GN=RPS8 PE=1 SV=2	1.15176	-0.445804	0	0	0	0	-0.681812	-0.0361625	-0.890426	-0.174814	Neutral_FALSE
CAPG	Macrophage-capping protein OS=Homo sapiens GN=CAPG PE=1 SV=2	1.1497	-0.436842	0	0	0	0	-0.540707	-0.229439	-0.0318451	-0.945378	Neutral_FALSE
TPA	Tissue-type plasminogen activator OS=Homo sapiens GN=PLAT PE=1 SV=1	1.14563	-0.700507	0	0	0	0	0.195572	-0.943704	-0.746293	-1.30761	Downregulated_FALSE
H12	Histone H1.2 OS=Homo sapiens GN=HIST1H1C PE=1 SV=2	1.13101	-0.627298	0	0	0	0	0.181371	-1.19972	-0.772718	-0.718122	Downregulated_FALSE
SPRC	SPARC OS=Homo sapiens GN=SPARC PE=1 SV=1	1.11822	1.07847	0	0	0	0	1.63307	0.986307	1.99296	-0.298437	Upregulated_FALSE
1433F	14-3-3 protein eta OS=Homo sapiens GN=YWHAH PE=1 SV=4	1.10736	-0.443142	0	0	0	0	-0.93002	-0.138201	-0.0547844	-0.649564	Neutral_FALSE
COF2	Cofilin-2 OS=Homo sapiens GN=CFL2 PE=1 SV=1	1.10182	-0.493976	0	0	0	0	0.161999	-0.72102	-0.505575	-0.911307	Neutral_FALSE
SPB3	Serpin B3 OS=Homo sapiens GN=SERPINB3 PE=1 SV=2	1.10066	-1.20704	0	0	0	0	-2.9009	-0.86308	-0.647036	-0.417161	Downregulated_FALSE
CPVL	Probable serine carboxypeptidase CPVL OS=Homo sapiens GN=CPVL PE=1 SV=2	1.09844	0.536473	0	0	0	0	0.703118	0.359299	1.14125	-0.0577785	Neutral_FALSE
DNS2A	Deoxyribonuclease-2-alpha OS=Homo sapiens GN=DNASE2 PE=1 SV=2	1.09112	-0.431238	0	0	0	0	-0.0608455	-0.851297	-0.0951655	-0.717644	Neutral_FALSE
RS11	40S ribosomal protein S11 OS=Homo sapiens GN=RPS11 PE=1 SV=3	1.08947	-0.272532	0	0	0	0	-0.50237	-0.476712	-0.142039	0.030992	Neutral_FALSE
A4	Amyloid beta A4 protein OS=Homo sapiens GN=APP PE=1 SV=3	1.08839	-0.571265	0	0	0	0	0.124241	-0.604775	-0.592053	-1.21247	Downregulated_FALSE
PRS7	26S protease regulatory subunit 7 OS=Homo sapiens GN=PSMC2 PE=1 SV=3	1.08308	-0.661412	0	0	0	0	-0.967511	0.120079	-1.34322	-0.454998	Downregulated_FALSE
sep-02	Septin-2 OS=Homo sapiens GN=SEPT2 PE=1 SV=1	1.08187	-0.564748	0	0	0	0	-0.364275	-0.151841	-0.378256	-1.36462	Downregulated_FALSE
EF2	Elongation factor 2 OS=Homo sapiens GN=EEF2 PE=1 SV=4	1.07274	-0.325087	0	0	0	0	0.123212	-0.555142	-0.534091	-0.334328	Neutral_FALSE
NP1L1	Nucleosome assembly protein 1-like 1 OS=Homo sapiens GN=NAP1L1 PE=1 SV=1	1.07157	-0.751377	0	0	0	0	-1.5913	-0.089257	-0.196912	-1.12804	Downregulated_FALSE
PSME1	Proteasome activator complex subunit 1 OS=Homo sapiens GN=PSME1 PE=1 SV=1	1.07014	0.419231	0	0	0	0	0.885845	0.463274	-0.107265	0.435069	Neutral_FALSE
LEG1	Galectin-1 OS=Homo sapiens GN=LGALS1 PE=1 SV=2	1.06347	0.217462	0	0	0	0	0.333083	0.0591333	0.457748	0.0198837	Neutral_FALSE
ITIH2	Inter-alpha-trypsin inhibitor heavy chain H2 OS=Homo sapiens GN=ITIH2 PE=1 SV=2	1.05472	-0.670557	0	0	0	0	-0.309354	-0.877625	0.000329997	-1.49558	Downregulated_FALSE
HSPB1	Heat shock protein beta-1 OS=Homo sapiens GN=HSPB1 PE=1 SV=2	1.0541	-0.639391	0	0	0	0	-1.44732	-0.521599	0.0812586	-0.6699	Downregulated_FALSE
RL4	60S ribosomal protein L4 OS=Homo sapiens GN=RPL4 PE=1 SV=5	1.05019	-0.424069	0	0	0	0	-0.4597	-0.0337584	-0.994435	-0.208382	Neutral_FALSE
SAP3	Ganglioside GM2 activator OS=Homo sapiens GN=GM2A PE=1 SV=4	1.04864	0.769807	0	0	0	0	1.7744	-0.0334755	0.84406	0.494245	Upregulated_FALSE
AN32B	Acidic leucine-rich nuclear phosphoprotein 32 family member B OS=Homo sapiens GN=ANP32B PE=1 SV=1	1.03945	-0.568455	0	0	0	0	-1.29664	-0.259848	-0.00687174	-0.710462	Downregulated_FALSE
DKK1	Dickkopf-related protein 1 OS=Homo sapiens GN=DKK1 PE=1 SV=1	1.0391	0.549886	0	0	0	0	1.34545	0.101735	0.429449	0.322906	Neutral_FALSE
CNPY2	Protein canopy homolog 2 OS=Homo sapiens GN=CNPY2 PE=1 SV=1	1.0363	-0.243481	0	0	0	0	-0.179828	-0.601045	-0.0638415	-0.129209	Neutral_FALSE
IMB1	Importin subunit beta-1 OS=Homo sapiens GN=KPNB1 PE=1 SV=2	1.03539	-0.449051	0	0	0	0	-0.866319	0.10252	-0.274972	-0.757435	Neutral_FALSE
PCBP2	Poly(rC)-binding protein 2 OS=Homo sapiens GN=PCBP2 PE=1 SV=1	1.03374	-0.262209	0	0	0	0	-0.349452	-0.0919645	-0.592138	-0.0152829	Neutral_FALSE
PCOC2	Procollagen C-endopeptidase enhancer 2 OS=Homo sapiens GN=PCOLCE2 PE=1 SV=1	1.02881	-0.656125	0	0	0	0	-0.197237	-1.59942	-0.620635	-0.207211	Downregulated_FALSE
ML12A	Myosin regulatory light chain 12A OS=Homo sapiens GN=MYL12A PE=1 SV=2	1.02608	0.410564	0	0	0	0	0.120874	0.773079	0.757941	-0.00963969	Neutral_FALSE
PP2AA	Serine/threonine-protein phosphatase 2A catalytic subunit alpha isoform OS=Homo sapiens GN=PPP2CA PE=1 SV=1	1.02227	0.745261	0	0	0	0	-0.121229	1.07352	1.60445	0.424298	Upregulated_FALSE
PABP1	Polyadenylate-binding protein 1 OS=Homo sapiens GN=PABPC1 PE=1 SV=2	1.02017	-0.238099	0	0	0	0	-0.289675	-0.0881322	-0.555733	-0.0188549	Neutral_FALSE
RL30	60S ribosomal protein L30 OS=Homo sapiens GN=RPL30 PE=1 SV=2	1.01886	-0.250897	0	0	0	0	0.0142516	-0.462971	-0.473737	-0.0811322	Neutral_FALSE
SRP14	Signal recognition particle 14 kDa protein OS=Homo sapiens GN=SRP14 PE=1 SV=2	1.01846	0.496934	0	0	0	0	-0.162562	0.621446	0.475413	1.05344	Neutral_FALSE
TARSH	Target of Nesh-SH3 OS=Homo sapiens GN=ABI3BP PE=1 SV=1	1.01672	-0.774213	0	0	0	0	0.357755	-0.869793	-1.1827	-1.40211	Downregulated_FALSE
PRDX1	Peroxiredoxin-1 OS=Homo sapiens GN=PRDX1 PE=1 SV=1	1.01428	-0.371973	0	0	0	0	-0.0221316	-0.234582	-0.906466	-0.324712	Neutral_FALSE
SMD2	Small nuclear ribonucleoprotein Sm D2 OS=Homo sapiens GN=SNRPD2 PE=1 SV=1	1.01121	-0.431891	0	0	0	0	-0.032184	-0.511829	-1.01857	-0.164979	Neutral_FALSE
DX39A	ATP-dependent RNA helicase DDX39A OS=Homo sapiens GN=DDX39A PE=1 SV=2	1.01055	-0.399993	0	0	0	0	-0.918998	0.0322765	-0.216209	-0.497039	Neutral_FALSE
RUVB1	RuvB-like 1 OS=Homo sapiens GN=RUVBL1 PE=1 SV=1	1.0091	-0.365627	0	0	0	0	-0.353149	-0.100977	-0.897712	-0.11067	Neutral_FALSE
HS90A	Heat shock protein HSP 90-alpha OS=Homo sapiens GN=HSP90AA1 PE=1 SV=5	1.00444	-0.539979	0	0	0	0	-0.926358	0.264745	-0.881929	-0.616374	Downregulated_FALSE
PGK1	Phosphoglycerate kinase 1 OS=Homo sapiens GN=PGK1 PE=1 SV=3	1.00108	0.650186	0	0	0	0	0.342233	0.728295	1.5441	-0.0138814	Upregulated_FALSE
CLH1	Clathrin heavy chain 1 OS=Homo sapiens GN=CLTC PE=1 SV=5	0.994598	0.326436	0	0	0	0	0.192723	0.148096	0.133588	0.831335	Neutral_FALSE
ANXA1	Annexin A1 OS=Homo sapiens GN=ANXA1 PE=1 SV=2	0.985073	1.02716	0	0	0	0	0.153864	0.257887	2.45539	1.24151	Upregulated_FALSE
K1C17	Keratin, type I cytoskeletal 17 OS=Homo sapiens GN=KRT17 PE=1 SV=2	0.982706	-1.3947	0	0	0	0	-1.5718	-1.01924	-3.25123	0.263496	Downregulated_FALSE
ANXA6	Annexin A6 OS=Homo sapiens GN=ANXA6 PE=1 SV=3	0.982454	0.556102	0	0	0	0	0.0495639	0.406038	1.39346	0.375343	Neutral_FALSE
NACAM	Nascent polypeptide-associated complex subunit alpha, muscle-specific form OS=Homo sapiens GN=NACA PE=1 SV=1	0.978487	-0.341672	0	0	0	0	-0.398116	0.157445	-0.694813	-0.431203	Neutral_FALSE
RS17	40S ribosomal protein S17 OS=Homo sapiens GN=RPS17 PE=1 SV=2	0.975072	-0.422342	0	0	0	0	-0.338231	-0.0208885	-1.05608	-0.274169	Neutral_FALSE
PPIB	Peptidyl-prolyl cis-trans isomerase B OS=Homo sapiens GN=PPIB PE=1 SV=2	0.971286	0.106244	0	0	0	0	0.118114	0.250641	-0.0193193	0.0755395	Neutral_FALSE
GRP78	78 kDa glucose-regulated protein OS=Homo sapiens GN=HSPA5 PE=1 SV=2	0.966598	0.414269	0	0	0	0	-0.062907	0.392909	0.999325	0.327747	Neutral_FALSE
K1H1	Keratin, type I cuticular Ha1 OS=Homo sapiens GN=KRT31 PE=1 SV=3	0.964583	-1.80184	0	0	0	0	-0.870881	-4.4497	-1.84344	-0.0433286	Downregulated_FALSE
RS26	40S ribosomal protein S26 OS=Homo sapiens GN=RPS26 PE=1 SV=3	0.959852	-0.43991	0	0	0	0	-0.369299	0.0624382	-1.07136	-0.381417	Neutral_FALSE
WDR1	WD repeat-containing protein 1 OS=Homo sapiens GN=WDR1 PE=1 SV=4	0.959141	0.340635	0	0	0	0	0.389147	-0.134269	0.357453	0.750207	Neutral_FALSE
G3P	Glyceraldehyde-3-phosphate dehydrogenase OS=Homo sapiens GN=GAPDH PE=1 SV=3	0.958347	0.303984	0	0	0	0	0.319176	0.391137	0.641838	-0.136216	Neutral_FALSE
GELS	Gelsolin OS=Homo sapiens GN=GSN PE=1 SV=1	0.954448	-0.106461	0	0	0	0	-0.107424	-0.198026	-0.174938	0.0545437	Neutral_FALSE
FKBP3	Peptidyl-prolyl cis-trans isomerase FKBP3 OS=Homo sapiens GN=FKBP3 PE=1 SV=1	0.953537	0.602454	0	0	0	0	1.41189	0.472355	-0.154329	0.6799	Upregulated_FALSE
SEMG1	Semenogelin-1 OS=Homo sapiens GN=SEMG1 PE=1 SV=2	0.950617	-2.7546	0	0	0	0	-6.72941	-3.29523	-0.483945	-0.509826	Downregulated_FALSE
TIF1B	Transcription intermediary factor 1-beta OS=Homo sapiens GN=TRIM28 PE=1 SV=5	0.936868	-0.471121	0	0	0	0	-0.71082	-0.0516354	-1.07993	-0.0420963	Neutral_FALSE
PDIA1	Protein disulfide-isomerase OS=Homo sapiens GN=P4HB PE=1 SV=3	0.923879	-0.535217	0	0	0	0	-1.31447	-0.106063	-0.0529264	-0.667404	Downregulated_FALSE
TIMP1	Metalloproteinase inhibitor 1 OS=Homo sapiens GN=TIMP1 PE=1 SV=1	0.922814	-0.504959	0	0	0	0	-0.669049	-0.80307	0.320388	-0.868107	Neutral_FALSE
PLST	Plastin-3 OS=Homo sapiens GN=PLS3 PE=1 SV=4	0.913393	0.292199	0	0	0	0	-0.137125	0.226735	0.591819	0.487367	Neutral_FALSE
RL11	60S ribosomal protein L11 OS=Homo sapiens GN=RPL11 PE=1 SV=2	0.912534	-0.220685	0	0	0	0	-0.553894	-0.22345	-0.134333	0.0289363	Neutral_FALSE
S10AB	Protein S100-A11 OS=Homo sapiens GN=S100A11 PE=1 SV=2	0.912346	-0.484712	0	0	0	0	-0.888793	-0.430026	-0.877999	0.257971	Neutral_FALSE
LOXL2	Lysyl oxidase homolog 2 OS=Homo sapiens GN=LOXL2 PE=1 SV=1	0.90976	-0.325502	0	0	0	0	0.118493	-0.753749	-0.419149	-0.247602	Neutral_FALSE
IF5A1	Eukaryotic translation initiation factor 5A-1 OS=Homo sapiens GN=EIF5A PE=1 SV=2	0.904646	0.950415	0	0	0	0	-0.033834	0.384799	2.40106	1.04964	Upregulated_FALSE
PCP	Lysosomal Pro-X carboxypeptidase OS=Homo sapiens GN=PRCP PE=1 SV=1	0.892705	0.785898	0	0	0	0	1.69967	0.202028	1.37895	-0.137057	Upregulated_FALSE
RNAS4	Ribonuclease 4 OS=Homo sapiens GN=RNASE4 PE=1 SV=3	0.889567	0.75799	0	0	0	0	1.76356	0.686593	0.913003	-0.331193	Upregulated_FALSE
NDKA	Nucleoside diphosphate kinase A OS=Homo sapiens GN=NME1 PE=1 SV=1	0.887679	0.313376	0	0	0	0	0.457746	0.345592	0.640097	-0.189931	Neutral_FALSE
ZA2G	Zinc-alpha-2-glycoprotein OS=Homo sapiens GN=AZGP1 PE=1 SV=2	0.88139	-0.464996	0	0	0	0	-0.339604	-0.91514	-0.841124	0.235885	Neutral_FALSE
LG3BP	Galectin-3-binding protein OS=Homo sapiens GN=LGALS3BP PE=1 SV=1	0.878893	0.755338	0	0	0	0	1.71968	0.657262	1.00836	-0.36395	Upregulated_FALSE
SSRP1	FACT complex subunit SSRP1 OS=Homo sapiens GN=SSRP1 PE=1 SV=1	0.876884	-0.635021	0	0	0	0	-1.7106	-0.428136	-0.0912143	-0.310131	Downregulated_FALSE
HNRPC	Heterogeneous nuclear ribonucleoproteins C1/C2 OS=Homo sapiens GN=HNRNPC PE=1 SV=4	0.864334	-0.741833	0	0	0	0	-2.0325	-0.244666	-0.272588	-0.417575	Downregulated_FALSE
RS12	40S ribosomal protein S12 OS=Homo sapiens GN=RPS12 PE=1 SV=3	0.852517	-0.152018	0	0	0	0	-0.346615	-0.203364	-0.141833	0.0837385	Neutral_FALSE
GGCT	Gamma-glutamylcyclotransferase OS=Homo sapiens GN=GGCT PE=1 SV=1	0.843384	0.193147	0	0	0	0	0.284768	0.163245	-0.108739	0.433312	Neutral_FALSE
1433Z	14-3-3 protein zeta/delta OS=Homo sapiens GN=YWHAZ PE=1 SV=1	0.836747	-0.227802	0	0	0	0	-0.188563	-0.0996211	-0.620435	-0.00258722	Neutral_FALSE
K1C25	Keratin, type I cytoskeletal 25 OS=Homo sapiens GN=KRT25 PE=1 SV=1	0.83575	-1.29725	0	0	0	0	-0.433215	-2.54907	-2.661	0.454286	Downregulated_FALSE
TCPQ	T-complex protein 1 subunit theta OS=Homo sapiens GN=CCT8 PE=1 SV=4	0.834643	-0.22034	0	0	0	0	-0.548946	0.0897057	-0.160612	-0.261508	Neutral_FALSE
BLVRB	Flavin reductase (NADPH) OS=Homo sapiens GN=BLVRB PE=1 SV=3	0.834136	0.376285	0	0	0	0	0.890508	0.328279	0.486558	-0.200205	Neutral_FALSE
LEG7	Galectin-7 OS=Homo sapiens GN=LGALS7 PE=1 SV=2	0.82764	-1.46487	0	0	0	0	-3.86933	-1.1984	-1.18557	0.393825	Downregulated_FALSE
TCPA	T-complex protein 1 subunit alpha OS=Homo sapiens GN=TCP1 PE=1 SV=1	0.823828	-0.387627	0	0	0	0	-1.07108	-0.2648	-0.000318633	-0.214304	Neutral_FALSE
CTGF	Connective tissue growth factor OS=Homo sapiens GN=CTGF PE=1 SV=2	0.822349	-0.857195	0	0	0	0	0.65078	-1.4653	-1.62307	-0.991192	Downregulated_FALSE
DAG1	Dystroglycan OS=Homo sapiens GN=DAG1 PE=1 SV=2	0.821294	0.340054	0	0	0	0	0.611736	0.208973	0.723308	-0.183799	Neutral_FALSE
GBB1	Guanine nucleotide-binding protein G(I)/G(S)/G(T) subunit beta-1 OS=Homo sapiens GN=GNB1 PE=1 SV=3	0.820494	-0.355094	0	0	0	0	-0.241419	-0.806392	-0.564394	0.19183	Neutral_FALSE
MMP1	Interstitial collagenase OS=Homo sapiens GN=MMP1 PE=1 SV=3	0.818967	-0.588691	0	0	0	0	0.437447	-0.746899	-1.23238	-0.812927	Downregulated_FALSE
TCP4	Activated RNA polymerase II transcriptional coactivator p15 OS=Homo sapiens GN=SUB1 PE=1 SV=3	0.781432	-0.48258	0	0	0	0	-1.34599	0.0267737	-0.468742	-0.142363	Neutral_FALSE
HEXB	Beta-hexosaminidase subunit beta OS=Homo sapiens GN=HEXB PE=1 SV=3	0.777771	0.556398	0	0	0	0	0.819496	0.439339	1.32245	-0.35569	Neutral_FALSE
NEUS	Neuroserpin OS=Homo sapiens GN=SERPINI1 PE=1 SV=1	0.774022	-0.553101	0	0	0	0	0.145897	-1.15525	-0.0358397	-1.16721	Downregulated_FALSE
IF2A	Eukaryotic translation initiation factor 2 subunit 1 OS=Homo sapiens GN=EIF2S1 PE=1 SV=3	0.771615	-0.315573	0	0	0	0	0.152094	-0.110681	-0.688005	-0.615701	Neutral_FALSE
FUBP2	Far upstream element-binding protein 2 OS=Homo sapiens GN=KHSRP PE=1 SV=4	0.763927	-0.459034	0	0	0	0	-0.146951	-0.10049	-1.34308	-0.245619	Neutral_FALSE
SDC4	Syndecan-4 OS=Homo sapiens GN=SDC4 PE=1 SV=2	0.756934	0.633971	0	0	0	0	1.77915	0.67828	0.135714	-0.0572586	Upregulated_FALSE
PSB1	Proteasome subunit beta type-1 OS=Homo sapiens GN=PSMB1 PE=1 SV=2	0.755339	-0.235785	0	0	0	0	-0.499155	-0.302084	0.20743	-0.349333	Neutral_FALSE
RUVB2	RuvB-like 2 OS=Homo sapiens GN=RUVBL2 PE=1 SV=3	0.753369	-0.694707	0	0	0	0	-0.216781	0.200646	-0.88377	-1.87892	Downregulated_FALSE
GANAB	Neutral alpha-glucosidase AB OS=Homo sapiens GN=GANAB PE=1 SV=3	0.751834	-0.254162	0	0	0	0	-0.150897	-0.328468	-0.665428	0.128145	Neutral_FALSE
K1C10	Keratin, type I cytoskeletal 10 OS=Homo sapiens GN=KRT10 PE=1 SV=6	0.751143	-0.531679	0	0	0	0	-0.190981	-1.10274	-1.11795	0.284955	Downregulated_FALSE
RS9	40S ribosomal protein S9 OS=Homo sapiens GN=RPS9 PE=1 SV=3	0.746638	-0.404887	0	0	0	0	-0.526	0.001804	-1.10897	0.0136169	Neutral_FALSE
PKP1	Plakophilin-1 OS=Homo sapiens GN=PKP1 PE=1 SV=2	0.741342	-0.893562	0	0	0	0	-2.29959	-0.738168	-1.10807	0.571585	Downregulated_FALSE
ANX11	Annexin A11 OS=Homo sapiens GN=ANXA11 PE=1 SV=1	0.740982	0.600728	0	0	0	0	-0.374175	0.650562	1.57128	0.555245	Upregulated_FALSE
FLNA	Filamin-A OS=Homo sapiens GN=FLNA PE=1 SV=4	0.736707	-0.237124	0	0	0	0	-0.00719034	-0.228084	-0.685932	-0.0272901	Neutral_FALSE
SPTN1	Spectrin alpha chain, non-erythrocytic 1 OS=Homo sapiens GN=SPTAN1 PE=1 SV=3	0.730417	-0.145088	0	0	0	0	-0.157241	-0.115994	-0.390388	0.0832719	Neutral_FALSE
RS25	40S ribosomal protein S25 OS=Homo sapiens GN=RPS25 PE=1 SV=1	0.722815	-0.264686	0	0	0	0	-0.719455	0.0512738	-0.378896	-0.0116671	Neutral_FALSE
SFPQ	Splicing factor, proline- and glutamine-rich OS=Homo sapiens GN=SFPQ PE=1 SV=2	0.721853	-0.349407	0	0	0	0	-0.00417955	-0.0902963	-1.03964	-0.263506	Neutral_FALSE
AGRIN	Agrin OS=Homo sapiens GN=AGRN PE=1 SV=5	0.718783	-0.544292	0	0	0	0	0.0851575	-0.323483	-0.324748	-1.61409	Downregulated_FALSE
APEX1	DNA-(apurinic or apyrimidinic site) lyase OS=Homo sapiens GN=APEX1 PE=1 SV=2	0.718338	0.284504	0	0	0	0	0.476933	0.430133	-0.292273	0.523223	Neutral_FALSE
PFKAM	ATP-dependent 6-phosphofructokinase, muscle type OS=Homo sapiens GN=PFKM PE=1 SV=2	0.709754	-0.673751	0	0	0	0	-0.0396764	-1.60836	0.264414	-1.31139	Downregulated_FALSE
ACTN4	Alpha-actinin-4 OS=Homo sapiens GN=ACTN4 PE=1 SV=2	0.709595	0.355793	0	0	0	0	-0.158062	0.264044	0.298768	1.01842	Neutral_FALSE
TCPH	T-complex protein 1 subunit eta OS=Homo sapiens GN=CCT7 PE=1 SV=2	0.705916	-0.328657	0	0	0	0	-0.351356	-0.134867	0.116114	-0.944517	Neutral_FALSE
PSB4	Proteasome subunit beta type-4 OS=Homo sapiens GN=PSMB4 PE=1 SV=4	0.704352	-0.247525	0	0	0	0	-0.0662261	-0.200859	0.0187488	-0.741765	Neutral_FALSE
XPO2	Exportin-2 OS=Homo sapiens GN=CSE1L PE=1 SV=3	0.700078	-0.495444	0	0	0	0	-1.44973	0.0403575	-0.0293272	-0.543073	Neutral_FALSE
NSF	Vesicle-fusing ATPase OS=Homo sapiens GN=NSF PE=1 SV=3	0.698872	0.473133	0	0	0	0	0.729953	0.562486	-0.462298	1.06239	Neutral_FALSE
TPD52	Tumor protein D52 OS=Homo sapiens GN=TPD52 PE=1 SV=2	0.695685	0.977282	0	0	0	0	0.395987	0.839284	2.91117	-0.237312	Upregulated_FALSE
ROAA	Heterogeneous nuclear ribonucleoprotein A/B OS=Homo sapiens GN=HNRNPAB PE=1 SV=2	0.682689	-0.799622	0	0	0	0	0.470808	-0.758676	-2.28376	-0.626855	Downregulated_FALSE
RS27A	Ubiquitin-40S ribosomal protein S27a OS=Homo sapiens GN=RPS27A PE=1 SV=2	0.677655	-0.420338	0	0	0	0	-1.03671	-0.357857	-0.66263	0.375843	Neutral_FALSE
UBE2N	Ubiquitin-conjugating enzyme E2 N OS=Homo sapiens GN=UBE2N PE=1 SV=1	0.673279	-0.26132	0	0	0	0	0.14269	-0.261053	-0.759732	-0.167184	Neutral_FALSE
HNRPK	Heterogeneous nuclear ribonucleoprotein K OS=Homo sapiens GN=HNRNPK PE=1 SV=1	0.672887	-0.259269	0	0	0	0	-0.11019	-0.123657	-0.809773	0.00654216	Neutral_FALSE
ENOA	Alpha-enolase OS=Homo sapiens GN=ENO1 PE=1 SV=2	0.672667	0.30012	0	0	0	0	0.706954	-0.144577	0.00962755	0.628474	Neutral_FALSE
RL9	60S ribosomal protein L9 OS=Homo sapiens GN=RPL9 PE=1 SV=1	0.66801	-0.474651	0	0	0	0	-1.30231	0.233467	-0.740291	-0.089472	Neutral_FALSE
NUDC	Nuclear migration protein nudC OS=Homo sapiens GN=NUDC PE=1 SV=1	0.666445	-0.450941	0	0	0	0	0.137679	-0.428317	-1.36467	-0.148454	Neutral_FALSE
LAMA5	Laminin subunit alpha-5 OS=Homo sapiens GN=LAMA5 PE=1 SV=8	0.664932	0.498453	0	0	0	0	0.483422	0.220593	1.49383	-0.204032	Neutral_FALSE
IGKC	Ig kappa chain C region OS=Homo sapiens GN=IGKC PE=1 SV=1	0.664521	-0.63736	0	0	0	0	-1.98246	-0.458576	0.0772635	-0.185663	Downregulated_FALSE
RLA0	60S acidic ribosomal protein P0 OS=Homo sapiens GN=RPLP0 PE=1 SV=1	0.655479	-0.309514	0	0	0	0	-0.796016	0.165622	-0.581332	-0.0263292	Neutral_FALSE
CASPE	Caspase-14 OS=Homo sapiens GN=CASP14 PE=1 SV=2	0.655319	-0.650549	0	0	0	0	-0.407812	-1.65852	-1.09164	0.555775	Downregulated_FALSE
CNDP2	Cytosolic non-specific dipeptidase OS=Homo sapiens GN=CNDP2 PE=1 SV=2	0.65393	0.597281	0	0	0	0	0.776744	1.55236	0.628679	-0.568664	Upregulated_FALSE
TGM3	Protein-glutamine gamma-glutamyltransferase E OS=Homo sapiens GN=TGM3 PE=1 SV=4	0.650914	-1.12447	0	0	0	0	-3.00462	-1.55143	-0.933412	0.991586	Downregulated_FALSE
PSA1	Proteasome subunit alpha type-1 OS=Homo sapiens GN=PSMA1 PE=1 SV=1	0.649262	-0.0807172	0	0	0	0	-0.148902	0.0873293	-0.179213	-0.0820828	Neutral_FALSE
K1C13	Keratin, type I cytoskeletal 13 OS=Homo sapiens GN=KRT13 PE=1 SV=4	0.647012	-0.664781	0	0	0	0	-2.04594	-0.6791	-0.0768131	0.142731	Downregulated_FALSE
RS4X	40S ribosomal protein S4, X isoform OS=Homo sapiens GN=RPS4X PE=1 SV=2	0.646299	-0.470908	0	0	0	0	-0.913205	0.464252	-0.350589	-1.08409	Neutral_FALSE
RL19	60S ribosomal protein L19 OS=Homo sapiens GN=RPL19 PE=1 SV=1	0.632418	-0.45979	0	0	0	0	-1.23643	-0.388051	-0.648782	0.434108	Neutral_FALSE
DHE3	Glutamate dehydrogenase 1, mitochondrial OS=Homo sapiens GN=GLUD1 PE=1 SV=2	0.631001	0.298507	0	0	0	0	0.26535	0.755347	0.480964	-0.307634	Neutral_FALSE
ANM5	Protein arginine N-methyltransferase 5 OS=Homo sapiens GN=PRMT5 PE=1 SV=4	0.621281	-0.222745	0	0	0	0	-0.12431	0.149744	-0.669626	-0.246788	Neutral_FALSE
1A23	HLA class I histocompatibility antigen, A-23 alpha chain OS=Homo sapiens GN=HLA-A PE=1 SV=1	0.616982	-0.486833	0	0	0	0	-0.00247876	-0.633206	0.172358	-1.48401	Neutral_FALSE
PLAK	Junction plakoglobin OS=Homo sapiens GN=JUP PE=1 SV=3	0.615159	-0.286803	0	0	0	0	-0.268019	-0.528146	-0.677647	0.326599	Neutral_FALSE
RS14	40S ribosomal protein S14 OS=Homo sapiens GN=RPS14 PE=1 SV=3	0.613898	-0.298332	0	0	0	0	-0.279672	0.22791	-0.896529	-0.245036	Neutral_FALSE
PPGB	Lysosomal protective protein OS=Homo sapiens GN=CTSA PE=1 SV=2	0.609293	0.293429	0	0	0	0	0.801865	0.545429	-0.00401941	-0.169559	Neutral_FALSE
ZYX	Zyxin OS=Homo sapiens GN=ZYX PE=1 SV=1	0.605075	-0.351367	0	0	0	0	0.291172	-0.336058	-1.05229	-0.308291	Neutral_FALSE
RL6	60S ribosomal protein L6 OS=Homo sapiens GN=RPL6 PE=1 SV=3	0.602231	-0.226541	0	0	0	0	-0.136381	0.00945619	-0.751996	-0.0272448	Neutral_FALSE
ASAH1	Acid ceramidase OS=Homo sapiens GN=ASAH1 PE=1 SV=5	0.595593	1.24768	0	0	0	0	-0.459779	0.899851	4.08899	0.46166	Upregulated_FALSE
PSA6	Proteasome subunit alpha type-6 OS=Homo sapiens GN=PSMA6 PE=1 SV=1	0.59345	-0.239259	0	0	0	0	-0.544133	-0.207381	0.286199	-0.491721	Neutral_FALSE
NAMPT	Nicotinamide phosphoribosyltransferase OS=Homo sapiens GN=NAMPT PE=1 SV=1	0.590576	0.454886	0	0	0	0	-0.412023	0.476218	1.36303	0.392319	Neutral_FALSE
PHB	Prohibitin OS=Homo sapiens GN=PHB PE=1 SV=1	0.590231	0.757019	0	0	0	0	-0.799671	0.688788	1.00659	2.13237	Upregulated_FALSE
PLEC	Plectin OS=Homo sapiens GN=PLEC PE=1 SV=3	0.583054	0.387295	0	0	0	0	0.0590478	0.452293	-0.196464	1.2343	Neutral_FALSE
SYAC	Alanine--tRNA ligase, cytoplasmic OS=Homo sapiens GN=AARS PE=1 SV=2	0.580889	0.856925	0	0	0	0	-0.636061	1.06204	2.65484	0.346879	Upregulated_FALSE
RL18	60S ribosomal protein L18 OS=Homo sapiens GN=RPL18 PE=1 SV=2	0.579294	-0.271096	0	0	0	0	-0.61249	0.344199	-0.561036	-0.255056	Neutral_FALSE
NSF1C	NSFL1 cofactor p47 OS=Homo sapiens GN=NSFL1C PE=1 SV=2	0.577129	-0.279292	0	0	0	0	0.171536	-0.274145	-0.901989	-0.112569	Neutral_FALSE
NET4	Netrin-4 OS=Homo sapiens GN=NTN4 PE=1 SV=2	0.574597	0.261983	0	0	0	0	0.650509	-0.345279	0.322371	0.420331	Neutral_FALSE
SODC	Superoxide dismutase [Cu-Zn] OS=Homo sapiens GN=SOD1 PE=1 SV=2	0.573923	0.322537	0	0	0	0	1.02531	-0.096597	-0.0673614	0.428796	Neutral_FALSE
HNRPL	Heterogeneous nuclear ribonucleoprotein L OS=Homo sapiens GN=HNRNPL PE=1 SV=2	0.56993	1.49079	0	0	0	0	-0.792766	1.40655	4.90779	0.441604	Upregulated_FALSE
RL15	60S ribosomal protein L15 OS=Homo sapiens GN=RPL15 PE=1 SV=2	0.568425	-0.203787	0	0	0	0	-0.661135	0.116892	-0.22612	-0.044786	Neutral_FALSE
RL27	60S ribosomal protein L27 OS=Homo sapiens GN=RPL27 PE=1 SV=2	0.56231	0.616799	0	0	0	0	-0.59843	0.490194	1.90283	0.6726	Upregulated_FALSE
TBB4B	Tubulin beta-4B chain OS=Homo sapiens GN=TUBB4B PE=1 SV=1	0.56022	0.227278	0	0	0	0	-0.299364	0.55484	0.440461	0.213176	Neutral_FALSE
EIF3J	Eukaryotic translation initiation factor 3 subunit J OS=Homo sapiens GN=EIF3J PE=1 SV=2	0.559411	-0.677654	0	0	0	0	0.266005	-0.419744	-2.31658	-0.240293	Downregulated_FALSE
RS16	40S ribosomal protein S16 OS=Homo sapiens GN=RPS16 PE=1 SV=2	0.551064	-0.289076	0	0	0	0	-0.910364	-0.0509743	0.21802	-0.412984	Neutral_FALSE
GLU2B	Glucosidase 2 subunit beta OS=Homo sapiens GN=PRKCSH PE=1 SV=2	0.550666	-0.113931	0	0	0	0	0.0132042	-0.367911	-0.156599	0.0555812	Neutral_FALSE
IF2G	Eukaryotic translation initiation factor 2 subunit 3 OS=Homo sapiens GN=EIF2S3 PE=1 SV=3	0.548395	-0.198382	0	0	0	0	0.0260937	-0.0432093	-0.69884	-0.0775731	Neutral_FALSE
KRT86	Keratin, type II cuticular Hb6 OS=Homo sapiens GN=KRT86 PE=1 SV=1	0.546809	-1.95662	0	0	0	0	-0.220852	-6.92353	0.0340566	-0.716141	Downregulated_FALSE
IF4A2	Eukaryotic initiation factor 4A-II OS=Homo sapiens GN=EIF4A2 PE=1 SV=2	0.538798	0.325878	0	0	0	0	-0.423248	0.725188	0.784757	0.216815	Neutral_FALSE
VTDB	Vitamin D-binding protein OS=Homo sapiens GN=GC PE=1 SV=1	0.537949	0.71797	0	0	0	0	-0.335821	-0.339743	2.0299	1.51755	Upregulated_FALSE
TCPD	T-complex protein 1 subunit delta OS=Homo sapiens GN=CCT4 PE=1 SV=4	0.536809	-0.413062	0	0	0	0	-0.9387	0.141264	0.258333	-1.11314	Neutral_FALSE
1433T	14-3-3 protein theta OS=Homo sapiens GN=YWHAQ PE=1 SV=1	0.535577	-0.275108	0	0	0	0	0.162434	-0.343242	-0.91504	-0.00458339	Neutral_FALSE
CAND1	Cullin-associated NEDD8-dissociated protein 1 OS=Homo sapiens GN=CAND1 PE=1 SV=2	0.532042	-0.346023	0	0	0	0	-1.1119	-0.351743	0.357022	-0.277475	Neutral_FALSE
AHNK	Neuroblast differentiation-associated protein AHNAK OS=Homo sapiens GN=AHNAK PE=1 SV=2	0.53158	-0.229894	0	0	0	0	-0.473899	-0.448609	-0.36284	0.365772	Neutral_FALSE
HNRPD	Heterogeneous nuclear ribonucleoprotein D0 OS=Homo sapiens GN=HNRNPD PE=1 SV=1	0.529388	-0.317709	0	0	0	0	0.329719	-0.490176	-0.980053	-0.130325	Neutral_FALSE
CBX3	Chromobox protein homolog 3 OS=Homo sapiens GN=CBX3 PE=1 SV=4	0.529318	-0.488493	0	0	0	0	-1.32993	0.0038881	0.451039	-1.07897	Neutral_FALSE
GLYM	Serine hydroxymethyltransferase, mitochondrial OS=Homo sapiens GN=SHMT2 PE=1 SV=3	0.52909	-0.278561	0	0	0	0	-0.376657	-0.283974	0.362678	-0.81629	Neutral_FALSE
HMGB1	High mobility group protein B1 OS=Homo sapiens GN=HMGB1 PE=1 SV=3	0.52746	0.916425	0	0	0	0	-0.444273	0.347556	3.2389	0.523518	Upregulated_FALSE
NONO	Non-POU domain-containing octamer-binding protein OS=Homo sapiens GN=NONO PE=1 SV=4	0.524662	-0.27217	0	0	0	0	-0.845543	0.323588	-0.323817	-0.242908	Neutral_FALSE
CO3	Complement C3 OS=Homo sapiens GN=C3 PE=1 SV=2	0.521989	-0.136368	0	0	0	0	5.45e-05	-0.283386	-0.389615	0.127473	Neutral_FALSE
RL26L	60S ribosomal protein L26-like 1 OS=Homo sapiens GN=RPL26L1 PE=1 SV=1	0.521021	-0.255168	0	0	0	0	-0.144519	-0.546127	-0.663922	0.333897	Neutral_FALSE
TBA1C	Tubulin alpha-1C chain OS=Homo sapiens GN=TUBA1C PE=1 SV=1	0.520422	1.60807	0	0	0	0	-2.52577	3.37073	3.60116	1.98615	Upregulated_FALSE
ECHA	Trifunctional enzyme subunit alpha, mitochondrial OS=Homo sapiens GN=HADHA PE=1 SV=2	0.516569	0.485805	0	0	0	0	-0.0559176	0.191934	1.77455	0.03265	Neutral_FALSE
LGMN	Legumain OS=Homo sapiens GN=LGMN PE=1 SV=1	0.516429	-0.345857	0	0	0	0	-0.0224683	-0.1707	0.0679509	-1.25821	Neutral_FALSE
RL7A	60S ribosomal protein L7a OS=Homo sapiens GN=RPL7A PE=1 SV=2	0.509333	-0.203087	0	0	0	0	-0.265802	0.314436	-0.545666	-0.315317	Neutral_FALSE
ADK	Adenosine kinase OS=Homo sapiens GN=ADK PE=1 SV=2	0.508946	0.512903	0	0	0	0	0.0178644	0.0207452	1.89839	0.114613	Neutral_FALSE
CDC37	Hsp90 co-chaperone Cdc37 OS=Homo sapiens GN=CDC37 PE=1 SV=1	0.506939	-0.220624	0	0	0	0	-0.229192	-0.100074	-0.754581	0.201349	Neutral_FALSE
DDX3X	ATP-dependent RNA helicase DDX3X OS=Homo sapiens GN=DDX3X PE=1 SV=3	0.506595	-0.169517	0	0	0	0	-0.622997	-0.0756157	0.0506815	-0.030136	Neutral_FALSE
HNRPR	Heterogeneous nuclear ribonucleoprotein R OS=Homo sapiens GN=HNRNPR PE=1 SV=1	0.503362	-0.215496	0	0	0	0	-0.36793	0.304099	-0.174868	-0.623286	Neutral_FALSE
CBR3	Carbonyl reductase [NADPH] 3 OS=Homo sapiens GN=CBR3 PE=1 SV=3	0.501975	0.494819	0	0	0	0	0.72088	0.256022	-0.579156	1.58153	Neutral_FALSE
PTBP1	Polypyrimidine tract-binding protein 1 OS=Homo sapiens GN=PTBP1 PE=1 SV=1	0.501053	1.09213	0	0	0	0	-0.709219	2.70974	2.9241	-0.556112	Upregulated_FALSE
ACTB	Actin, cytoplasmic 1 OS=Homo sapiens GN=ACTB PE=1 SV=1	0.499036	0.371254	0	0	0	0	-0.613116	0.515457	0.942241	0.640435	Neutral_FALSE
FETUA	Alpha-2-HS-glycoprotein OS=Homo sapiens GN=AHSG PE=1 SV=1	0.498543	0.720443	0	0	0	0	0.667679	-0.716926	2.47975	0.45127	Upregulated_FALSE
K2C1B	Keratin, type II cytoskeletal 1b OS=Homo sapiens GN=KRT77 PE=2 SV=3	0.498519	-0.297551	0	0	0	0	-0.202941	-0.763134	-0.659222	0.435093	Neutral_FALSE
K2C71	Keratin, type II cytoskeletal 71 OS=Homo sapiens GN=KRT71 PE=1 SV=3	0.490138	-0.698125	0	0	0	0	-0.441778	-2.05663	-1.27348	0.979392	Downregulated_FALSE
CHM4B	Charged multivesicular body protein 4b OS=Homo sapiens GN=CHMP4B PE=1 SV=1	0.480823	0.488413	0	0	0	0	1.43303	0.324123	-0.717354	0.913859	Neutral_FALSE
AK1A1	Alcohol dehydrogenase [NADP(+)] OS=Homo sapiens GN=AKR1A1 PE=1 SV=3	0.480585	0.502666	0	0	0	0	-0.284244	0.47024	1.84819	-0.0235268	Neutral_FALSE
IDE	Insulin-degrading enzyme OS=Homo sapiens GN=IDE PE=1 SV=4	0.479774	-0.687347	0	0	0	0	-2.26238	-0.284359	-1.03587	0.833224	Downregulated_FALSE
KRT83	Keratin, type II cuticular Hb3 OS=Homo sapiens GN=KRT83 PE=1 SV=2	0.477143	-1.61416	0	0	0	0	0.155494	-6.209	-0.109101	-0.294018	Downregulated_FALSE
CATZ	Cathepsin Z OS=Homo sapiens GN=CTSZ PE=1 SV=1	0.477071	-0.276091	0	0	0	0	0.0789679	-0.231906	0.0806284	-1.03205	Neutral_FALSE
APLP2	Amyloid-like protein 2 OS=Homo sapiens GN=APLP2 PE=1 SV=2	0.476602	-0.405278	0	0	0	0	-0.308227	-0.770686	0.624833	-1.16703	Neutral_FALSE
SYLC	Leucine--tRNA ligase, cytoplasmic OS=Homo sapiens GN=LARS PE=1 SV=2	0.471508	0.202256	0	0	0	0	-0.252516	0.696772	0.191665	0.173103	Neutral_FALSE
SARNP	SAP domain-containing ribonucleoprotein OS=Homo sapiens GN=SARNP PE=1 SV=3	0.469643	-0.409021	0	0	0	0	-0.248953	0.138752	-1.56474	0.0388599	Neutral_FALSE
IF6	Eukaryotic translation initiation factor 6 OS=Homo sapiens GN=EIF6 PE=1 SV=1	0.468189	0.18414	0	0	0	0	0.033381	-0.207552	0.287988	0.622744	Neutral_FALSE
HSP7C	Heat shock cognate 71 kDa protein OS=Homo sapiens GN=HSPA8 PE=1 SV=1	0.467234	-0.210927	0	0	0	0	0.223901	-0.0271021	-0.726573	-0.313935	Neutral_FALSE
ADT3	ADP/ATP translocase 3 OS=Homo sapiens GN=SLC25A6 PE=1 SV=4	0.463054	0.759564	0	0	0	0	-1.44478	1.24535	1.63174	1.60595	Upregulated_FALSE
RS19	40S ribosomal protein S19 OS=Homo sapiens GN=RPS19 PE=1 SV=2	0.460764	-0.259816	0	0	0	0	-0.0204969	0.204749	-0.968446	-0.255069	Neutral_FALSE
GDIB	Rab GDP dissociation inhibitor beta OS=Homo sapiens GN=GDI2 PE=1 SV=2	0.450966	-0.269053	0	0	0	0	-0.0454904	-0.378887	-0.95553	0.303697	Neutral_FALSE
RL7	60S ribosomal protein L7 OS=Homo sapiens GN=RPL7 PE=1 SV=1	0.448441	-0.45134	0	0	0	0	-0.37088	0.711583	-0.676478	-1.46959	Neutral_FALSE
SYEP	Bifunctional glutamate/proline--tRNA ligase OS=Homo sapiens GN=EPRS PE=1 SV=5	0.443814	0.430147	0	0	0	0	-0.657204	0.786967	1.38016	0.21067	Neutral_FALSE
ACOX1	Peroxisomal acyl-coenzyme A oxidase 1 OS=Homo sapiens GN=ACOX1 PE=1 SV=3	0.209074	-0.599699	0	0	0	0	-2.53327	1.16248	-2.60612	1.57811	Downregulated_FALSE
PPIA	Peptidyl-prolyl cis-trans isomerase A OS=Homo sapiens GN=PPIA PE=1 SV=2	0.425614	0.0840308	0	0	0	0	0.296834	0.157028	-0.0367843	-0.0809544	Neutral_FALSE
PIMT	Protein-L-isoaspartate(D-aspartate) O-methyltransferase OS=Homo sapiens GN=PCMT1 PE=1 SV=4	0.424322	0.276956	0	0	0	0	-0.585067	0.51406	0.504142	0.674687	Neutral_FALSE
LMNA	Prelamin-A/C OS=Homo sapiens GN=LMNA PE=1 SV=1	0.420174	-0.173537	0	0	0	0	-0.307494	0.373332	-0.394315	-0.365671	Neutral_FALSE
LAC1	Ig lambda-1 chain C regions OS=Homo sapiens GN=IGLC1 PE=1 SV=1	0.409119	-0.627642	0	0	0	0	-2.6211	-0.317088	0.309223	0.118393	Downregulated_FALSE
VPS35	Vacuolar protein sorting-associated protein 35 OS=Homo sapiens GN=VPS35 PE=1 SV=2	0.401865	0.225689	0	0	0	0	-0.466883	0.624	0.212325	0.533316	Neutral_FALSE
HPCL1	Hippocalcin-like protein 1 OS=Homo sapiens GN=HPCAL1 PE=1 SV=3	0.39916	-0.331732	0	0	0	0	-1.09723	0.258348	0.327005	-0.815055	Neutral_FALSE
PRS10	26S protease regulatory subunit 10B OS=Homo sapiens GN=PSMC6 PE=1 SV=1	0.395288	0.294453	0	0	0	0	-0.63598	0.827792	0.656522	0.329477	Neutral_FALSE
IQGA1	Ras GTPase-activating-like protein IQGAP1 OS=Homo sapiens GN=IQGAP1 PE=1 SV=1	0.394702	0.735077	0	0	0	0	-1.51761	1.41525	2.30827	0.734391	Upregulated_FALSE
CYTC	Cystatin-C OS=Homo sapiens GN=CST3 PE=1 SV=1	0.392483	-0.270906	0	0	0	0	0.139316	-0.652034	0.34084	-0.911747	Neutral_FALSE
FUCO2	Plasma alpha-L-fucosidase OS=Homo sapiens GN=FUCA2 PE=1 SV=2	0.386642	-0.358833	0	0	0	0	0.75689	-1.18737	-0.542069	-0.462783	Neutral_FALSE
QCR1	Cytochrome b-c1 complex subunit 1, mitochondrial OS=Homo sapiens GN=UQCRC1 PE=1 SV=3	0.378556	0.446592	0	0	0	0	0.720138	0.65332	-1.00527	1.41818	Neutral_FALSE
TCPG	T-complex protein 1 subunit gamma OS=Homo sapiens GN=CCT3 PE=1 SV=4	0.37594	-0.191232	0	0	0	0	-0.733017	0.010049	0.291955	-0.333915	Neutral_FALSE
KT33B	Keratin, type I cuticular Ha3-II OS=Homo sapiens GN=KRT33B PE=1 SV=3	0.371195	-0.743391	0	0	0	0	0.464614	-3.23196	-0.651272	0.445059	Downregulated_FALSE
TCPB	T-complex protein 1 subunit beta OS=Homo sapiens GN=CCT2 PE=1 SV=4	0.370165	-0.189552	0	0	0	0	-0.540621	-0.146438	0.422743	-0.493893	Neutral_FALSE
EPIPL	Epiplakin OS=Homo sapiens GN=EPPK1 PE=1 SV=2	0.369603	-0.999724	0	0	0	0	-4.21897	-0.708633	-0.482054	1.41076	Downregulated_FALSE
XPP1	Xaa-Pro aminopeptidase 1 OS=Homo sapiens GN=XPNPEP1 PE=1 SV=3	0.369292	0.51551	0	0	0	0	-0.420644	2.29527	0.07363	0.113784	Neutral_FALSE
MOES	Moesin OS=Homo sapiens GN=MSN PE=1 SV=3	0.368664	0.143788	0	0	0	0	0.174795	-0.342772	0.40206	0.34107	Neutral_FALSE
SND1	Staphylococcal nuclease domain-containing protein 1 OS=Homo sapiens GN=SND1 PE=1 SV=1	0.368576	0.18002	0	0	0	0	0.0318099	0.738352	-0.270566	0.220485	Neutral_FALSE
KT33A	Keratin, type I cuticular Ha3-I OS=Homo sapiens GN=KRT33A PE=2 SV=2	0.364893	-1.43133	0	0	0	0	1.29705	-6.36289	-0.785834	0.126347	Downregulated_FALSE
RL12	60S ribosomal protein L12 OS=Homo sapiens GN=RPL12 PE=1 SV=1	0.361961	-0.140507	0	0	0	0	-0.262553	0.326831	-0.463289	-0.163017	Neutral_FALSE
RL3	60S ribosomal protein L3 OS=Homo sapiens GN=RPL3 PE=1 SV=2	0.360629	-0.20764	0	0	0	0	-0.916719	0.235399	-0.138714	-0.0105263	Neutral_FALSE
VIME	Vimentin OS=Homo sapiens GN=VIM PE=1 SV=4	0.358775	0.106977	0	0	0	0	-0.212467	0.312597	0.31886	0.00891908	Neutral_FALSE
NDRG1	Protein NDRG1 OS=Homo sapiens GN=NDRG1 PE=1 SV=1	0.358294	-0.328287	0	0	0	0	0.277804	0.180364	-0.324744	-1.44657	Neutral_FALSE
DPYL2	Dihydropyrimidinase-related protein 2 OS=Homo sapiens GN=DPYSL2 PE=1 SV=1	0.356476	-0.386763	0	0	0	0	-1.69494	-0.429796	0.309051	0.26864	Neutral_FALSE
SPB4	Serpin B4 OS=Homo sapiens GN=SERPINB4 PE=1 SV=2	0.353089	-0.736591	0	0	0	0	-3.29541	0.772438	-0.602249	0.178863	Downregulated_FALSE
CSTN1	Calsyntenin-1 OS=Homo sapiens GN=CLSTN1 PE=1 SV=1	0.349589	0.248548	0	0	0	0	0.974074	0.168234	0.36167	-0.509787	Neutral_FALSE
GRP75	Stress-70 protein, mitochondrial OS=Homo sapiens GN=HSPA9 PE=1 SV=2	0.346883	0.105319	0	0	0	0	-0.208997	0.0266859	0.405881	0.197705	Neutral_FALSE
BACH	Cytosolic acyl coenzyme A thioester hydrolase OS=Homo sapiens GN=ACOT7 PE=1 SV=3	0.344697	0.390031	0	0	0	0	-0.624989	0.592118	1.64026	-0.0472636	Neutral_FALSE
PSA4	Proteasome subunit alpha type-4 OS=Homo sapiens GN=PSMA4 PE=1 SV=1	0.336865	-0.267068	0	0	0	0	-0.726382	0.358761	0.266138	-0.966787	Neutral_FALSE
KRT85	Keratin, type II cuticular Hb5 OS=Homo sapiens GN=KRT85 PE=1 SV=1	0.336625	-0.722496	0	0	0	0	0.923429	-3.25206	-0.822987	0.261638	Downregulated_FALSE
VINC	Vinculin OS=Homo sapiens GN=VCL PE=1 SV=4	0.333023	0.301061	0	0	0	0	0.614914	0.868209	-0.837615	0.558737	Neutral_FALSE
EIFCL	Eukaryotic translation initiation factor 3 subunit C-like protein OS=Homo sapiens GN=EIF3CL PE=3 SV=1	0.332388	-0.404437	0	0	0	0	-1.89192	0.398684	-0.323445	0.198933	Neutral_FALSE
RL14	60S ribosomal protein L14 OS=Homo sapiens GN=RPL14 PE=1 SV=4	0.331212	-0.140583	0	0	0	0	-0.629466	0.243917	-0.0948525	-0.0819318	Neutral_FALSE
TPM3	Tropomyosin alpha-3 chain OS=Homo sapiens GN=TPM3 PE=1 SV=2	0.329265	0.174127	0	0	0	0	0.166382	0.542522	0.444976	-0.457373	Neutral_FALSE
FAS	Fatty acid synthase OS=Homo sapiens GN=FASN PE=1 SV=3	0.328512	-0.218025	0	0	0	0	-0.733856	-0.66623	0.151983	0.376003	Neutral_FALSE
RL27A	60S ribosomal protein L27a OS=Homo sapiens GN=RPL27A PE=1 SV=2	0.323878	-0.173011	0	0	0	0	-0.073908	0.421211	-0.602434	-0.436914	Neutral_FALSE
RL8	60S ribosomal protein L8 OS=Homo sapiens GN=RPL8 PE=1 SV=2	0.319871	-0.241438	0	0	0	0	-1.02901	0.513812	-0.358782	-0.0917742	Neutral_FALSE
VDAC2	Voltage-dependent anion-selective channel protein 2 OS=Homo sapiens GN=VDAC2 PE=1 SV=2	0.317393	0.526249	0	0	0	0	-1.50078	1.17169	0.755937	1.67814	Neutral_FALSE
FLNB	Filamin-B OS=Homo sapiens GN=FLNB PE=1 SV=2	0.317359	0.0940301	0	0	0	0	-0.122748	0.105374	-0.0485467	0.442041	Neutral_FALSE
DJB11	DnaJ homolog subfamily B member 11 OS=Homo sapiens GN=DNAJB11 PE=1 SV=1	0.316585	-0.242104	0	0	0	0	-0.0980206	0.360493	-0.0711482	-1.15974	Neutral_FALSE
PARK7	Protein deglycase DJ-1 OS=Homo sapiens GN=PARK7 PE=1 SV=2	0.31231	-0.0688963	0	0	0	0	0.186563	-0.252266	-0.140363	-0.0695198	Neutral_FALSE
PGBM	Basement membrane-specific heparan sulfate proteoglycan core protein OS=Homo sapiens GN=HSPG2 PE=1 SV=4	0.311262	0.256839	0	0	0	0	1.21787	0.320969	-0.245257	-0.266223	Neutral_FALSE
RL36	60S ribosomal protein L36 OS=Homo sapiens GN=RPL36 PE=1 SV=3	0.311138	-0.0961136	0	0	0	0	-0.410961	-0.156489	-0.0319841	0.21498	Neutral_FALSE
RSSA	40S ribosomal protein SA OS=Homo sapiens GN=RPSA PE=1 SV=4	0.297176	-0.180459	0	0	0	0	0.355294	-0.134364	-0.869626	-0.0731414	Neutral_FALSE
SPTB2	Spectrin beta chain, non-erythrocytic 1 OS=Homo sapiens GN=SPTBN1 PE=1 SV=2	0.292562	0.1754	0	0	0	0	-0.211121	0.887934	0.157453	-0.132667	Neutral_FALSE
LDHA	L-lactate dehydrogenase A chain OS=Homo sapiens GN=LDHA PE=1 SV=2	0.289491	-0.175367	0	0	0	0	0.459446	-0.282251	-0.764745	-0.113917	Neutral_FALSE
NPC2	Epididymal secretory protein E1 OS=Homo sapiens GN=NPC2 PE=1 SV=1	0.28799	0.236465	0	0	0	0	1.1411	-0.521349	0.143322	0.182791	Neutral_FALSE
RL17	60S ribosomal protein L17 OS=Homo sapiens GN=RPL17 PE=1 SV=3	0.287753	-0.261733	0	0	0	0	-0.857817	0.361915	-0.974831	0.423801	Neutral_FALSE
K2C80	Keratin, type II cytoskeletal 80 OS=Homo sapiens GN=KRT80 PE=1 SV=2	1.13368	-1.22134	0	0	0	0	-1.91432	-1.0128	-2.23922	0.280979	Downregulated_FALSE
MYH9	Myosin-9 OS=Homo sapiens GN=MYH9 PE=1 SV=4	0.279096	0.20382	0	0	0	0	-0.666557	0.685794	0.529886	0.266154	Neutral_FALSE
G3BP1	Ras GTPase-activating protein-binding protein 1 OS=Homo sapiens GN=G3BP1 PE=1 SV=1	0.277777	-0.309245	0	0	0	0	-0.956931	0.246264	0.690897	-1.21721	Neutral_FALSE
AGR2	Anterior gradient protein 2 homolog OS=Homo sapiens GN=AGR2 PE=1 SV=1	0.275053	-0.257348	0	0	0	0	-0.398319	0.129194	0.513784	-1.27405	Neutral_FALSE
PSB3	Proteasome subunit beta type-3 OS=Homo sapiens GN=PSMB3 PE=1 SV=2	0.274136	-0.141174	0	0	0	0	-0.717513	-0.0899048	0.310289	-0.0675677	Neutral_FALSE
HNRPF	Heterogeneous nuclear ribonucleoprotein F OS=Homo sapiens GN=HNRNPF PE=1 SV=3	0.272374	0.328057	0	0	0	0	-1.03302	0.677008	1.32581	0.342433	Neutral_FALSE
IGHG2	Ig gamma-2 chain C region OS=Homo sapiens GN=IGHG2 PE=1 SV=2	0.265137	-0.663913	0	0	0	0	-3.60632	-0.550758	0.57726	0.924166	Downregulated_FALSE
COTL1	Coactosin-like protein OS=Homo sapiens GN=COTL1 PE=1 SV=3	0.264791	0.503158	0	0	0	0	-0.794814	-0.247317	2.74878	0.305986	Neutral_FALSE
GSHB	Glutathione synthetase OS=Homo sapiens GN=GSS PE=1 SV=1	0.262016	0.232048	0	0	0	0	1.08764	0.56269	-0.506311	-0.215821	Neutral_FALSE
SAHH	Adenosylhomocysteinase OS=Homo sapiens GN=AHCY PE=1 SV=4	0.257791	0.112866	0	0	0	0	0.391388	-0.356307	0.395448	0.0209354	Neutral_FALSE
1433G	14-3-3 protein gamma OS=Homo sapiens GN=YWHAG PE=1 SV=2	0.255363	-0.0878344	0	0	0	0	0.197065	0.0358205	-0.122327	-0.461896	Neutral_FALSE
PSB6	Proteasome subunit beta type-6 OS=Homo sapiens GN=PSMB6 PE=1 SV=4	0.251141	-0.0926992	0	0	0	0	-0.0137498	0.233102	-0.0976495	-0.492499	Neutral_FALSE
CLUS	Clusterin OS=Homo sapiens GN=CLU PE=1 SV=1	0.249763	-0.213618	0	0	0	0	0.647792	-0.397609	-0.0758726	-1.02878	Neutral_FALSE
H2B1C	Histone H2B type 1-C/E/F/G/I OS=Homo sapiens GN=HIST1H2BC PE=1 SV=4	0.249685	-0.335268	0	0	0	0	-1.15431	-1.12138	1.18131	-0.246685	Neutral_FALSE
VAT1	Synaptic vesicle membrane protein VAT-1 homolog OS=Homo sapiens GN=VAT1 PE=1 SV=2	0.247174	0.194897	0	0	0	0	0.243868	-0.111623	-0.420324	1.06767	Neutral_FALSE
PRS6A	26S protease regulatory subunit 6A OS=Homo sapiens GN=PSMC3 PE=1 SV=3	0.245533	-0.149405	0	0	0	0	-0.634939	0.119496	0.408065	-0.490244	Neutral_FALSE
EWS	RNA-binding protein EWS OS=Homo sapiens GN=EWSR1 PE=1 SV=1	0.242617	-0.273101	0	0	0	0	0.915725	-0.273195	-1.30716	-0.427776	Neutral_FALSE
GOLM1	Golgi membrane protein 1 OS=Homo sapiens GN=GOLM1 PE=1 SV=1	0.24238	-0.22448	0	0	0	0	0.859439	-0.315412	-0.821353	-0.620594	Neutral_FALSE
ALBU	Serum albumin OS=Homo sapiens GN=ALB PE=1 SV=2	0.238256	-0.236602	0	0	0	0	-0.507628	-0.367747	0.904989	-0.976021	Neutral_FALSE
TAGL2	Transgelin-2 OS=Homo sapiens GN=TAGLN2 PE=1 SV=3	0.237322	-0.114293	0	0	0	0	0.299651	0.0363707	-0.622933	-0.17026	Neutral_FALSE
HNRPQ	Heterogeneous nuclear ribonucleoprotein Q OS=Homo sapiens GN=SYNCRIP PE=1 SV=2	0.2369	-0.0530438	0	0	0	0	-0.173864	0.204338	-0.185861	-0.0567883	Neutral_FALSE
RL13	60S ribosomal protein L13 OS=Homo sapiens GN=RPL13 PE=1 SV=4	0.234424	-0.210206	0	0	0	0	-1.19081	0.472758	-0.287902	0.165133	Neutral_FALSE
AL9A1	4-trimethylaminobutyraldehyde dehydrogenase OS=Homo sapiens GN=ALDH9A1 PE=1 SV=3	0.232469	-0.0917496	0	0	0	0	-0.0534895	-0.0612744	-0.513178	0.260943	Neutral_FALSE
RL5	60S ribosomal protein L5 OS=Homo sapiens GN=RPL5 PE=1 SV=3	0.231472	0.251695	0	0	0	0	-1.05786	0.573001	0.769909	0.72173	Neutral_FALSE
RS6	40S ribosomal protein S6 OS=Homo sapiens GN=RPS6 PE=1 SV=1	0.230283	-0.170691	0	0	0	0	-1.00748	0.393181	-0.12177	0.053304	Neutral_FALSE
HBA	Hemoglobin subunit alpha OS=Homo sapiens GN=HBA1 PE=1 SV=2	0.221261	0.142359	0	0	0	0	0.91298	-0.100635	-0.174777	-0.0681329	Neutral_FALSE
SRSF7	Serine/arginine-rich splicing factor 7 OS=Homo sapiens GN=SRSF7 PE=1 SV=1	0.218339	-0.208131	0	0	0	0	-0.988389	0.0136145	0.753347	-0.611096	Neutral_FALSE
PSA3	Proteasome subunit alpha type-3 OS=Homo sapiens GN=PSMA3 PE=1 SV=2	0.215199	-0.159778	0	0	0	0	-0.695917	0.577847	0.0576419	-0.578685	Neutral_FALSE
CALR	Calreticulin OS=Homo sapiens GN=CALR PE=1 SV=1	0.209309	-0.215762	0	0	0	0	-1.32887	0.295014	0.495114	-0.324304	Neutral_FALSE
IF2B	Eukaryotic translation initiation factor 2 subunit 2 OS=Homo sapiens GN=EIF2S2 PE=1 SV=2	0.20707	-0.0894398	0	0	0	0	0.115988	0.0345686	-0.60148	0.0931648	Neutral_FALSE
EF1D	Elongation factor 1-delta OS=Homo sapiens GN=EEF1D PE=1 SV=5	0.205346	-0.0824952	0	0	0	0	-0.51969	0.0730287	-0.0994434	0.216124	Neutral_FALSE
GSTM3	Glutathione S-transferase Mu 3 OS=Homo sapiens GN=GSTM3 PE=1 SV=3	0.204989	0.098635	0	0	0	0	-0.0629933	-0.0448186	0.665777	-0.163425	Neutral_FALSE
1433B	14-3-3 protein beta/alpha OS=Homo sapiens GN=YWHAB PE=1 SV=3	0.204774	-0.127055	0	0	0	0	0.390937	-0.247928	-0.752637	0.101408	Neutral_FALSE
C1QBP	Complement component 1 Q subcomponent-binding protein, mitochondrial OS=Homo sapiens GN=C1QBP PE=1 SV=1	0.201178	-0.119738	0	0	0	0	-0.176785	0.505773	-0.170241	-0.637701	Neutral_FALSE
UCHL1	Ubiquitin carboxyl-terminal hydrolase isozyme L1 OS=Homo sapiens GN=UCHL1 PE=1 SV=2	0.199021	0.0693509	0	0	0	0	-0.25099	-0.0388855	0.386702	0.180577	Neutral_FALSE
RS15A	40S ribosomal protein S15a OS=Homo sapiens GN=RPS15A PE=1 SV=2	0.19758	-0.162738	0	0	0	0	-0.41773	-0.0246328	-0.871511	0.662923	Neutral_FALSE
PDC6I	Programmed cell death 6-interacting protein OS=Homo sapiens GN=PDCD6IP PE=1 SV=1	0.193328	-0.0893365	0	0	0	0	-0.208108	0.147707	0.251295	-0.54824	Neutral_FALSE
CCD87	Coiled-coil domain-containing protein 87 OS=Homo sapiens GN=CCDC87 PE=1 SV=2	0.193173	-0.269795	0	0	0	0	1.07006	-0.158122	-1.61359	-0.377531	Neutral_FALSE
HYOU1	Hypoxia up-regulated protein 1 OS=Homo sapiens GN=HYOU1 PE=1 SV=1	0.190567	0.174062	0	0	0	0	-0.689332	0.257453	1.05824	0.0698835	Neutral_FALSE
CO6A1	Collagen alpha-1(VI) chain OS=Homo sapiens GN=COL6A1 PE=1 SV=3	0.189694	-0.24473	0	0	0	0	0.368913	-0.608071	0.756819	-1.49658	Neutral_FALSE
U5S1	116 kDa U5 small nuclear ribonucleoprotein component OS=Homo sapiens GN=EFTUD2 PE=1 SV=1	0.187635	-0.285922	0	0	0	0	-1.66047	0.558144	0.857019	-0.89838	Neutral_FALSE
LAMC1	Laminin subunit gamma-1 OS=Homo sapiens GN=LAMC1 PE=1 SV=3	0.187054	-0.0873255	0	0	0	0	0.13913	-0.137506	0.232196	-0.583122	Neutral_FALSE
EF1A1	Elongation factor 1-alpha 1 OS=Homo sapiens GN=EEF1A1 PE=1 SV=1	0.186167	-0.136682	0	0	0	0	-0.0110299	0.132782	-0.976842	0.308361	Neutral_FALSE
CATC	Dipeptidyl peptidase 1 OS=Homo sapiens GN=CTSC PE=1 SV=2	0.181103	0.203036	0	0	0	0	0.529584	0.519754	0.851977	-1.08917	Neutral_FALSE
ROA2	Heterogeneous nuclear ribonucleoproteins A2/B1 OS=Homo sapiens GN=HNRNPA2B1 PE=1 SV=2	0.179805	-0.0499694	0	0	0	0	0.202112	-0.22443	-0.237026	0.0594659	Neutral_FALSE
SRC8	Src substrate cortactin OS=Homo sapiens GN=CTTN PE=1 SV=2	0.177137	-0.109935	0	0	0	0	0.510483	-0.398577	-0.573371	0.0217237	Neutral_FALSE
ILF3	Interleukin enhancer-binding factor 3 OS=Homo sapiens GN=ILF3 PE=1 SV=3	0.173783	-0.0623108	0	0	0	0	0.0585333	0.0825061	0.0892898	-0.479572	Neutral_FALSE
SYIC	Isoleucine--tRNA ligase, cytoplasmic OS=Homo sapiens GN=IARS PE=1 SV=2	0.171887	0.111178	0	0	0	0	-0.381755	0.617994	-0.25296	0.461434	Neutral_FALSE
RS3	40S ribosomal protein S3 OS=Homo sapiens GN=RPS3 PE=1 SV=2	0.167081	0.119383	0	0	0	0	-0.640851	0.335079	0.658586	0.124719	Neutral_FALSE
CAP1	Adenylyl cyclase-associated protein 1 OS=Homo sapiens GN=CAP1 PE=1 SV=5	0.161064	0.0688672	0	0	0	0	0.297931	0.179274	-0.419183	0.217446	Neutral_FALSE
S10A7	Protein S100-A7 OS=Homo sapiens GN=S100A7 PE=1 SV=4	0.158449	-0.434274	0	0	0	0	-2.65138	-0.664336	-0.844298	2.42292	Neutral_FALSE
MA2B1	Lysosomal alpha-mannosidase OS=Homo sapiens GN=MAN2B1 PE=1 SV=3	0.156853	-0.0816497	0	0	0	0	0.463233	-0.262611	-0.467072	-0.0601491	Neutral_FALSE
RAB7A	Ras-related protein Rab-7a OS=Homo sapiens GN=RAB7A PE=1 SV=1	0.154459	0.0648486	0	0	0	0	-0.396273	0.0991243	0.330091	0.226452	Neutral_FALSE
PSA	Puromycin-sensitive aminopeptidase OS=Homo sapiens GN=NPEPPS PE=1 SV=2	0.154287	-0.0664178	0	0	0	0	-0.283235	0.392589	-0.0477038	-0.327322	Neutral_FALSE
TERA	Transitional endoplasmic reticulum ATPase OS=Homo sapiens GN=VCP PE=1 SV=4	0.152538	-0.078071	0	0	0	0	-0.510443	0.390155	-0.258756	0.0667611	Neutral_FALSE
RL23	60S ribosomal protein L23 OS=Homo sapiens GN=RPL23 PE=1 SV=1	0.143955	-0.116364	0	0	0	0	-0.939	0.444463	0.245616	-0.216536	Neutral_FALSE
HNRPU	Heterogeneous nuclear ribonucleoprotein U OS=Homo sapiens GN=HNRNPU PE=1 SV=6	0.138034	-0.197241	0	0	0	0	-1.40178	-0.167372	-0.436019	1.21621	Neutral_FALSE
S10A9	Protein S100-A9 OS=Homo sapiens GN=S100A9 PE=1 SV=1	0.134824	0.185345	0	0	0	0	-1.37043	0.718884	0.728632	0.664289	Neutral_FALSE
RL18A	60S ribosomal protein L18a OS=Homo sapiens GN=RPL18A PE=1 SV=2	0.134005	-0.0817195	0	0	0	0	0.244947	-0.00249401	-0.75337	0.184039	Neutral_FALSE
DCD	Dermcidin OS=Homo sapiens GN=DCD PE=1 SV=2	0.127148	-0.246072	0	0	0	0	0.815494	-1.99366	-0.879848	1.07373	Neutral_FALSE
DESP	Desmoplakin OS=Homo sapiens GN=DSP PE=1 SV=3	0.126646	-0.131453	0	0	0	0	-1.17449	-0.277616	0.489556	0.436737	Neutral_FALSE
NP1L4	Nucleosome assembly protein 1-like 4 OS=Homo sapiens GN=NAP1L4 PE=1 SV=1	0.125397	-0.129325	0	0	0	0	-1.08888	0.795944	-0.194715	-0.0296469	Neutral_FALSE
IF4A1	Eukaryotic initiation factor 4A-I OS=Homo sapiens GN=EIF4A1 PE=1 SV=1	0.124825	-0.0977647	0	0	0	0	-0.952217	0.227954	0.334046	-0.000842359	Neutral_FALSE
FCL	GDP-L-fucose synthase OS=Homo sapiens GN=TSTA3 PE=1 SV=1	0.12043	0.0649685	0	0	0	0	-0.356542	0.319786	0.48722	-0.190591	Neutral_FALSE
EF1G	Elongation factor 1-gamma OS=Homo sapiens GN=EEF1G PE=1 SV=3	0.115913	0.127801	0	0	0	0	-0.715141	0.0972281	1.24396	-0.11484	Neutral_FALSE
RL23A	60S ribosomal protein L23a OS=Homo sapiens GN=RPL23A PE=1 SV=1	0.115627	-0.0982309	0	0	0	0	0.393111	0.157214	-1.02432	0.0810705	Neutral_FALSE
GDIR1	Rho GDP-dissociation inhibitor 1 OS=Homo sapiens GN=ARHGDIA PE=1 SV=3	0.112545	-0.0535188	0	0	0	0	0.110475	-0.56912	0.0262703	0.2183	Neutral_FALSE
MANBA	Beta-mannosidase OS=Homo sapiens GN=MANBA PE=2 SV=3	0.112116	-0.121354	0	0	0	0	-0.261489	0.359496	0.608897	-1.19232	Neutral_FALSE
S10A8	Protein S100-A8 OS=Homo sapiens GN=S100A8 PE=1 SV=1	0.10972	-0.103072	0	0	0	0	-0.247284	-0.848142	-0.147059	0.830196	Neutral_FALSE
PSD11	26S proteasome non-ATPase regulatory subunit 11 OS=Homo sapiens GN=PSMD11 PE=1 SV=3	0.109055	0.0551026	0	0	0	0	-0.484182	0.240959	0.107586	0.356048	Neutral_FALSE
RBMX	RNA-binding motif protein, X chromosome OS=Homo sapiens GN=RBMX PE=1 SV=3	0.106179	-0.0378009	0	0	0	0	-0.152013	0.235412	-0.3481	0.113498	Neutral_FALSE
SPR2B	Small proline-rich protein 2B OS=Homo sapiens GN=SPRR2B PE=2 SV=1	0.104174	0.159342	0	0	0	0	-1.33278	0.18042	0.396374	1.39336	Neutral_FALSE
PSA5	Proteasome subunit alpha type-5 OS=Homo sapiens GN=PSMA5 PE=1 SV=3	0.100184	-0.0687248	0	0	0	0	0.0810479	-0.211875	0.526884	-0.670956	Neutral_FALSE
IGHG1	Ig gamma-1 chain C region OS=Homo sapiens GN=IGHG1 PE=1 SV=1	0.0952946	-0.2373	0	0	0	0	-2.84778	0.0669219	1.3458	0.485853	Neutral_FALSE
BASI	Basigin OS=Homo sapiens GN=BSG PE=1 SV=2	0.0880854	0.0909666	0	0	0	0	-0.798267	-0.176078	0.949415	0.388796	Neutral_FALSE
GUAA	GMP synthase [glutamine-hydrolyzing] OS=Homo sapiens GN=GMPS PE=1 SV=1	0.0865497	-0.0729666	0	0	0	0	0.0947552	-0.159644	-0.849282	0.622305	Neutral_FALSE
TSP1	Thrombospondin-1 OS=Homo sapiens GN=THBS1 PE=1 SV=2	0.0836346	0.0876951	0	0	0	0	-0.1823	0.48842	0.883791	-0.83913	Neutral_FALSE
FRIH	Ferritin heavy chain OS=Homo sapiens GN=FTH1 PE=1 SV=2	0.0814073	-0.191221	0	0	0	0	-2.0227	0.900081	1.559	-1.20126	Neutral_FALSE
CAB45	45 kDa calcium-binding protein OS=Homo sapiens GN=SDF4 PE=1 SV=1	0.0810667	0.0883273	0	0	0	0	1.22504	-0.271825	-0.0429791	-0.55693	Neutral_FALSE
HS71A	Heat shock 70 kDa protein 1A OS=Homo sapiens GN=HSPA1A PE=1 SV=1	0.0807557	-0.0391026	0	0	0	0	0.0325427	0.421643	-0.364872	-0.245725	Neutral_FALSE
RINI	Ribonuclease inhibitor OS=Homo sapiens GN=RNH1 PE=1 SV=2	0.080185	-0.0458658	0	0	0	0	-0.457891	-0.316358	0.427137	0.163649	Neutral_FALSE
IGHG3	Ig gamma-3 chain C region OS=Homo sapiens GN=IGHG3 PE=1 SV=2	0.07974	-0.186037	0	0	0	0	-2.54366	-0.239536	0.922145	1.11691	Neutral_FALSE
UBA1	Ubiquitin-like modifier-activating enzyme 1 OS=Homo sapiens GN=UBA1 PE=1 SV=3	0.0774648	0.041572	0	0	0	0	0.470701	0.186571	-0.442005	-0.0489786	Neutral_FALSE
4F2	4F2 cell-surface antigen heavy chain OS=Homo sapiens GN=SLC3A2 PE=1 SV=3	0.075923	0.119486	0	0	0	0	-0.867177	-0.496032	1.69501	0.146142	Neutral_FALSE
STIP1	Stress-induced-phosphoprotein 1 OS=Homo sapiens GN=STIP1 PE=1 SV=1	0.0737855	0.0408009	0	0	0	0	0.299397	0.230453	-0.549624	0.182979	Neutral_FALSE
CATA	Catalase OS=Homo sapiens GN=CAT PE=1 SV=3	0.0729285	-0.0689026	0	0	0	0	0.614315	-0.00895847	-1.00094	0.119974	Neutral_FALSE
TRFL	Lactotransferrin OS=Homo sapiens GN=LTF PE=1 SV=6	0.0705889	0.0508963	0	0	0	0	0.757253	-0.321592	0.111779	-0.343855	Neutral_FALSE
PUR2	Trifunctional purine biosynthetic protein adenosine-3 OS=Homo sapiens GN=GART PE=1 SV=1	0.0689273	-0.0424376	0	0	0	0	0.171538	0.473825	-0.390505	-0.424608	Neutral_FALSE
MIF	Macrophage migration inhibitory factor OS=Homo sapiens GN=MIF PE=1 SV=4	0.0661706	0.0201215	0	0	0	0	-0.250524	0.067617	0.273539	-0.0101462	Neutral_FALSE
PSB5	Proteasome subunit beta type-5 OS=Homo sapiens GN=PSMB5 PE=1 SV=3	0.0643405	-0.0526627	0	0	0	0	-0.422436	-0.304951	0.815872	-0.299135	Neutral_FALSE
SEMG2	Semenogelin-2 OS=Homo sapiens GN=SEMG2 PE=1 SV=1	0.0635806	0.162738	0	0	0	0	-1.59721	-1.02137	0.898926	2.3706	Neutral_FALSE
SRSF3	Serine/arginine-rich splicing factor 3 OS=Homo sapiens GN=SRSF3 PE=1 SV=1	0.0617694	-0.0697731	0	0	0	0	-1.20194	0.323874	0.627524	-0.0285462	Neutral_FALSE
CALX	Calnexin OS=Homo sapiens GN=CANX PE=1 SV=2	0.0612551	0.120401	0	0	0	0	-1.81778	0.230817	1.47195	0.596621	Neutral_FALSE
HCD2	3-hydroxyacyl-CoA dehydrogenase type-2 OS=Homo sapiens GN=HSD17B10 PE=1 SV=3	0.061109	-0.0429823	0	0	0	0	-0.258211	0.635723	-0.0188142	-0.530626	Neutral_FALSE
RS24	40S ribosomal protein S24 OS=Homo sapiens GN=RPS24 PE=1 SV=1	0.0592848	-0.0486628	0	0	0	0	-0.778791	0.476167	0.355609	-0.247636	Neutral_FALSE
EIF3A	Eukaryotic translation initiation factor 3 subunit A OS=Homo sapiens GN=EIF3A PE=1 SV=1	0.0552542	0.101157	0	0	0	0	-1.57246	1.56728	0.101634	0.308173	Neutral_FALSE
OLA1	Obg-like ATPase 1 OS=Homo sapiens GN=OLA1 PE=1 SV=2	0.0545595	-0.0456912	0	0	0	0	0.689617	-0.208772	-0.72706	0.0634505	Neutral_FALSE
AHSA1	Activator of 90 kDa heat shock protein ATPase homolog 1 OS=Homo sapiens GN=AHSA1 PE=1 SV=1	0.048661	0.0757573	0	0	0	0	-0.944531	0.998482	1.03769	-0.788608	Neutral_FALSE
FILA2	Filaggrin-2 OS=Homo sapiens GN=FLG2 PE=1 SV=1	0.0484621	-0.0704804	0	0	0	0	1.18809	-1.18177	-0.518204	0.229964	Neutral_FALSE
PCBP1	Poly(rC)-binding protein 1 OS=Homo sapiens GN=PCBP1 PE=1 SV=2	0.0466643	-0.036352	0	0	0	0	0.49055	0.171935	-0.789819	-0.0180725	Neutral_FALSE
CALM	Calmodulin OS=Homo sapiens GN=CALM1 PE=1 SV=2	0.0423163	0.00973297	0	0	0	0	0.153676	-0.169703	0.135385	-0.0804271	Neutral_FALSE
RAB10	Ras-related protein Rab-10 OS=Homo sapiens GN=RAB10 PE=1 SV=1	0.041243	-0.0490117	0	0	0	0	-1.22959	0.0964832	0.249411	0.687647	Neutral_FALSE
PP1A	Serine/threonine-protein phosphatase PP1-alpha catalytic subunit OS=Homo sapiens GN=PPP1CA PE=1 SV=1	0.0393696	-0.0271107	0	0	0	0	-0.409785	0.65569	-0.0611079	-0.29324	Neutral_FALSE
GDIA	Rab GDP dissociation inhibitor alpha OS=Homo sapiens GN=GDI1 PE=1 SV=2	0.0388528	-0.0334612	0	0	0	0	0.721932	0.145231	-0.376103	-0.624905	Neutral_FALSE
RS2	40S ribosomal protein S2 OS=Homo sapiens GN=RPS2 PE=1 SV=2	0.0363985	0.0354167	0	0	0	0	-0.864186	0.302883	0.724371	-0.0214015	Neutral_FALSE
LGUL	Lactoylglutathione lyase OS=Homo sapiens GN=GLO1 PE=1 SV=4	0.0348524	0.0308132	0	0	0	0	-0.149937	0.0429303	0.846956	-0.616696	Neutral_FALSE
ARP3	Actin-related protein 3 OS=Homo sapiens GN=ACTR3 PE=1 SV=3	0.0340337	0.0269607	0	0	0	0	-0.754054	0.0974442	0.502311	0.262142	Neutral_FALSE
VDAC1	Voltage-dependent anion-selective channel protein 1 OS=Homo sapiens GN=VDAC1 PE=1 SV=2	0.0337864	0.11107	0	0	0	0	-3.27239	1.04992	1.09998	1.56676	Neutral_FALSE
RL10	60S ribosomal protein L10 OS=Homo sapiens GN=RPL10 PE=1 SV=4	0.0307768	-0.0241311	0	0	0	0	-0.658569	0.576177	-0.240101	0.225968	Neutral_FALSE
FUS	RNA-binding protein FUS OS=Homo sapiens GN=FUS PE=1 SV=1	0.0239811	-0.0243122	0	0	0	0	-0.618738	0.00590702	0.937452	-0.42187	Neutral_FALSE
ANXA7	Annexin A7 OS=Homo sapiens GN=ANXA7 PE=1 SV=3	0.0203811	-0.033536	0	0	0	0	-0.969884	-0.0714344	1.55005	-0.642873	Neutral_FALSE
2AAA	Serine/threonine-protein phosphatase 2A 65 kDa regulatory subunit A alpha isoform OS=Homo sapiens GN=PPP2R1A PE=1 SV=4	0.0184052	-0.0230355	0	0	0	0	0.717036	0.0325615	-1.22621	0.384475	Neutral_FALSE
CALL5	Calmodulin-like protein 5 OS=Homo sapiens GN=CALML5 PE=1 SV=2	0.0179298	-0.0721767	0	0	0	0	-4.02954	1.21041	2.12709	0.403326	Neutral_FALSE
STC2	Stanniocalcin-2 OS=Homo sapiens GN=STC2 PE=1 SV=1	0.0151235	-0.0168288	0	0	0	0	-0.0770368	0.350972	0.699031	-1.04028	Neutral_FALSE
EF1B	Elongation factor 1-beta OS=Homo sapiens GN=EEF1B2 PE=1 SV=3	0.012853	-0.00825795	0	0	0	0	-0.310743	0.154502	0.528388	-0.405179	Neutral_FALSE
HSP74	Heat shock 70 kDa protein 4 OS=Homo sapiens GN=HSPA4 PE=1 SV=4	0.00745143	-0.00318043	0	0	0	0	-0.272052	0.271729	-0.227378	0.214979	Neutral_FALSE
TBA4A	Tubulin alpha-4A chain OS=Homo sapiens GN=TUBA4A PE=1 SV=1	0.0069312	-0.00438158	0	0	0	0	0.2333	0.442742	-0.192677	-0.500891	Neutral_FALSE
IPYR	Inorganic pyrophosphatase OS=Homo sapiens GN=PPA1 PE=1 SV=2	0.00623406	0.00314457	0	0	0	0	-0.301392	0.297953	0.293099	-0.277082	Neutral_FALSE
FSTL1	Follistatin-related protein 1 OS=Homo sapiens GN=FSTL1 PE=1 SV=1	0.00556899	0.00555558	0	0	0	0	1.00172	-0.418974	-0.299046	-0.26148	Neutral_FALSE
CO1A1	Collagen alpha-1(I) chain OS=Homo sapiens GN=COL1A1 PE=1 SV=5	0.00517055	-0.00554128	0	0	0	0	0.942968	-0.78505	-0.189193	0.00910999	Neutral_FALSE
RL24	60S ribosomal protein L24 OS=Homo sapiens GN=RPL24 PE=1 SV=1	0.00288276	-0.0021845	0	0	0	0	-0.511388	-0.326432	0.580118	0.248964	Neutral_FALSE
RAB1A	Ras-related protein Rab-1A OS=Homo sapiens GN=RAB1A PE=1 SV=3	0.00242372	-0.00265872	0	0	0	0	-1.05263	0.154954	0.244437	0.642605	Neutral_FALSE
PSMD2	26S proteasome non-ATPase regulatory subunit 2 OS=Homo sapiens GN=PSMD2 PE=1 SV=3	0.00115893	-0.00110773	0	0	0	0	-0.944265	0.222394	0.449162	0.268279	Neutral_FALSE
