# Supplementary material for: Secreted spermidine synthase reveals a paracrine role for PGC1α-induced growth suppression in prostate cancer
Source: Cell Death Dis. 2025 Apr 23;16(1):330. doi: 10.1038/s41419-025-07639-4 (PMC12019391; doi:10.1038/s41419-025-07639-4)
Supplement: Supplementary file 8 — Supplementary table 2 [file 41419_2025_7639_MOESM8_ESM.xlsx]

## Sheet: Sheet1
Protein name	Description	Log10.pval	Log2FC	PTENKO_P0275	PTENKO_P0277	PTENKO_P724	PTENKO_P398	PTENKO_P400	PTENKO_Q226	PTENKO_S052	PTENKO_S156	PTENKO_S157	DKO_P253	DKO_P243	DKO_P711	DKO_P712	DKO_P704	DKO_P705	DKO_P706	DKO_P707	DKO_P709	DKO_P452	DKO_Q300	DKO_R133	Regulation&Significant
P14094	Sodium/potassium-transporting ATPase subunit beta-1 OS=Mus musculus OX=10090 GN=Atp1b1 PE=1 SV=1	1.47417	-0.83829	12.6926	11.2644	13.464	12.8803	11.744	13.6662	10.6528	11.1163	13.5627	11.9801	11.2348	11.2935	11.2527	10.7313	11.5118	11.0566	11.5411	12.2198	11.5362	12.2527	11.388	Downregulated_TRUE
Q5BKQ4	Inactive pancreatic lipase-related protein 1 OS=Mus musculus OX=10090 GN=Pnliprp1 PE=1 SV=2	1.409	-0.573584	14.9837	14.0362	14.1752	14.2805	13.7419	14.3581	14.4186	15.3443	14.8287	14.8775	13.0379	14.3718	14.2363	13.9567	14.3581	13.7099	14.2288	13.0413	14.3786	13.6211	12.8553	Downregulated_TRUE
Q922Q9	Chitinase domain-containing protein 1 OS=Mus musculus OX=10090 GN=Chid1 PE=1 SV=1	1.38089	-0.822401	10.2992	10.5018	10.5981	11.0967	10.3772	11.1098	10.7228	10.6707	12.0768	9.89785	8.27612	10.7398	10.8611	10.7566	8.04838	10.6618	11.2046	9.50779	9.40088	10.5216	10.1923	Downregulated_TRUE
P09470	Angiotensin-converting enzyme OS=Mus musculus OX=10090 GN=Ace PE=1 SV=3	2.49332	-0.431071	14.3021	13.7313	14.0447	13.8727	13.7207	13.3163	13.8138	14.1596	13.7313	13.6096	13.3987	13.7313	13.5387	13.0701	13.3718	12.9855	13.5746	13.1674	13.5387	13.9567	13.1405	Neutral_TRUE
Q9R0P3	S-formylglutathione hydrolase OS=Mus musculus OX=10090 GN=Esd PE=1 SV=1	2.265	0.490552	12.9274	12.8376	12.6618	13.5142	12.2586	12.8784	12.5387	13.1938	12.3304	13.0751	13.8238	13.1784	13.3021	13.7099	12.933	13.3853	13.3987	12.6551	13.4383	13.3021	13.2061	Neutral_TRUE
Q61391	Neprilysin OS=Mus musculus OX=10090 GN=Mme PE=1 SV=3	1.35331	-0.472192	13.3304	13.0345	13.5507	13.1147	13.7419	12.1453	13.6551	13.5627	12.8553	13.6773	12.4331	12.7956	13.2688	11.7524	12.9069	12.6839	13.0464	12.6119	12.9837	12.3134	12.5142	Neutral_TRUE
P41241	Tyrosine-protein kinase CSK OS=Mus musculus OX=10090 GN=Csk PE=1 SV=2. HUMAN SRC	3.64208	1.36935	8.51964	8.79116	7.01519	7.46212	8.53916	8.03342	7.47687	8.00562	7.5157	9.46557	9.88417	8.86728	8.79442	9.39874	9.41785	8.0607	9.35535	9.52943	8.53138	9.24317	11.0293	Upregulated_TRUE
Q8BVQ5	Protein phosphatase methylesterase 1 OS=Mus musculus OX=10090 GN=Ppme1 PE=1 SV=5	2.48103	1.41081	7.22624	6.20982	6.76122	8.32193	8.633	7.93664	6.8966	6.78464	7.75489	9.8857	7.31822	9.44501	8.85175	8.40514	7.16499	8.40514	10.9586	8.2854	8.79116	8.79442	9.32418	Upregulated_TRUE
O35640	Annexin A8 OS=Mus musculus OX=10090 GN=Anxa8 PE=1 SV=2	2.42321	1.21706	7.64622	8.02791	8.30834	8.39232	7.14975	9.74987	7.27611	7.60733	9.07682	9.28771	9.91588	9.34651	9.33762	8.63662	9.55842	8.56224	9.68124	9.16992	9.18982	8.13443	11.4305	Upregulated_TRUE
Q8K1N2	Pleckstrin homology-like domain family B member 2 OS=Mus musculus OX=10090 GN=Phldb2 PE=1 SV=2	2.22394	1.16358	6.50785	9.39446	8.04439	7.86419	7.7211	9.37286	5.90719	8.55459	8.02791	9.47776	9.87037	9.01402	8.75822	8.99152	8.57743	9.04985	9.15987	9.59619	8.88264	8.02791	9.74987	Upregulated_TRUE
Q99J08	SEC14-like protein 2 OS=Mus musculus OX=10090 GN=Sec14l2 PE=1 SV=1	2.19547	1.70118	10.0084	7.9542	9.42836	10.6795	9.69523	9.60918	9.71253	8.96867	10.2761	12.7814	10.7814	14.3581	10.1421	11.7524	13.5864	10.1163	10.5314	10.8138	9.55459	10.2527	10.8533	Upregulated_TRUE
P31532	Serum amyloid A-4 protein OS=Mus musculus OX=10090 GN=Saa4 PE=1 SV=2	2.17414	1.23994	8.2854	9.71425	8.15482	10.8455	8.25267	10.6257	9.29002	8.87037	10.5887	10.5018	11.3608	8.51964	10.7056	10.6528	10.7398	10.6528	10.4512	11.3443	10.5981	10.4919	11.697	Upregulated_TRUE
Q8VCT4	Carboxylesterase 1D OS=Mus musculus OX=10090 GN=Ces1d PE=1 SV=1	2.15726	1.44978	7.64333	7.57575	9.78463	9.82337	9.8392	10.0768	8.90689	6.72947	9.27845	9.01959	10.0498	12.0293	9.74651	11.0967	9.43045	11.7013	10.3219	10.2167	9.79766	9.18239	11.0154	Upregulated_TRUE
Q9QXK3	Coatomer subunit gamma-2 OS=Mus musculus OX=10090 GN=Copg2 PE=1 SV=1	2.10688	1.15085	6.08986	6.40976	8.18982	7.6602	7.33985	9.31288	7.86419	7.76818	7.71425	7.67314	9.34651	8.88264	8.7211	8.01681	8.9571	7.53138	9.56796	9.68825	9.19722	7.64932	9.71081	Upregulated_TRUE
Q9DCQ7	Alpha-1-antitrypsin 1-6 OS=Mus musculus OX=10090 GN=Serpina1f PE=2 SV=1	2.00696	1.02285	9.63662	9.73809	9.76653	9.19722	10.6707	10.1799	9.45738	8.57365	10.3106	10.2992	11.0014	11.0566	9.99435	9.18488	10.3443	10.4615	10.3443	10.4615	11.6165	11.4094	12.8078	Upregulated_TRUE
P06909	Complement factor H OS=Mus musculus OX=10090 GN=Cfh PE=1 SV=2	1.98033	0.970764	12.8708	12.9531	13.0901	14.9522	13.4252	12.9088	13.0447	12.905	13.0276	14.5142	15.6068	13.4383	14.2659	13.6325	13.5981	13.2258	13.5981	15.1752	13.3853	14.768	15.3443	Upregulated_TRUE
P47962	60S ribosomal protein L5 OS=Mus musculus OX=10090 GN=Rpl5 PE=1 SV=3	1.95226	0.792269	10.4305	10.3772	11.1737	10.8842	12.0293	10.6257	10.8611	10.8842	11.1421	11.4919	11.7977	11.6211	11.2167	12.0049	12.9218	11.9476	11.0154	11.4512	11.7895	10.4409	13.0189	Upregulated_TRUE
P61290	Proteasome activator complex subunit 3 OS=Mus musculus OX=10090 GN=Psme3 PE=1 SV=1	1.94257	0.777293	7.79352	6.98868	9.01959	9.20945	8.224	7.42626	7.66534	7.98299	7.36632	7.88874	9.50184	8.42626	8.56986	7.82018	9.11894	8.61471	8.83289	8.6865	9.02791	8.9629	9.44501	Upregulated_TRUE
Q64674	Spermidine synthase OS=Mus musculus OX=10090 GN=Srm PE=1 SV=1	1.91021	0.827046	8.16491	10.388	10.0901	11.2819	9.92184	9.44087	10.3106	10.3663	10.0634	10.4919	11.1611	9.73978	11.3608	11.3498	10.5216	11.2935	10.42	10.5603	10.7228	10.8138	11.5265	Upregulated_TRUE
Q91V92	ATP-citrate synthase OS=Mus musculus OX=10090 GN=Acly PE=1 SV=1	1.84148	0.623129	12.3961	12.1737	12.7121	13.5142	12.8474	12.4014	12.8842	13.0718	12.7461	12.8861	13.7207	12.9237	12.7936	13.1389	13.0119	13.9837	13.8823	13.5981	13.0172	12.8238	14.6937	Upregulated_TRUE
O08808	Protein diaphanous homolog 1 OS=Mus musculus OX=10090 GN=Diaph1 PE=1 SV=1	1.83876	0.991301	8.38962	10.1548	7.63662	10.0224	9.29002	10.1421	9.89178	9.20945	9.54882	10.6795	11.2819	10.5603	9.84706	8.58496	10.6883	9.22159	10.4094	10.6618	10.7228	10.1421	11.4767	Upregulated_TRUE
Q9R0Y5	Adenylate kinase isoenzyme 1 OS=Mus musculus OX=10090 GN=Ak1 PE=1 SV=1	1.82787	1.56683	9.59619	9.05799	6.70044	10.2408	9.11114	9.29002	6.90689	9.39232	9.35975	8.65821	12.5603	9.96145	9.18488	9.8392	9.98014	8.98584	10.1033	11.6119	9.51175	11.973	12.6393	Upregulated_TRUE
Q9Z0E6	Guanylate-binding protein 2 OS=Mus musculus OX=10090 GN=Gbp2 PE=1 SV=1	1.68881	1.2653	9.65642	8.81057	7.04439	10.0768	9.29921	9.69174	9.86109	9.14975	10.1674	8.95128	13.3987	10.7814	9.95565	10.8376	10.7398	10.1421	10.5018	9.89026	10.8376	8.79116	12.0327	Upregulated_TRUE
P32848	Parvalbumin alpha OS=Mus musculus OX=10090 GN=Pvalb PE=1 SV=3	1.67332	1.24977	9.87498	8.91289	6.78136	9.54303	9.48784	9.62388	8.3837	8.47978	10.0224	9.21675	12.1131	9.48784	8.61839	9.91438	11.9031	9.91886	9.79279	9.55459	9.41996	11.3663	11.8376	Upregulated_TRUE
Q9CQF9	Prenylcysteine oxidase OS=Mus musculus OX=10090 GN=Pcyox1 PE=1 SV=1	1.65527	0.721811	8.86728	10.0768	8.77149	8.7039	10.0901	10.0768	9.45121	9.32418	9.52748	11.2107	9.24555	9.73978	9.87037	10.0084	9.99435	10.2992	10.5981	11.043	9.92778	8.89482	11.0154	Upregulated_TRUE
P97290	Plasma protease C1 inhibitor OS=Mus musculus OX=10090 GN=Serping1 PE=1 SV=3	1.61184	1.25516	10.5699	11.5793	11.5651	11.7855	14.1115	13.9658	11.9366	12.2258	11.1357	14.3853	13.7313	14.3718	13.4512	11.0835	14.4252	13.7313	14.392	13.2615	11.6484	12.1261	13.6211	Upregulated_TRUE
Q9ET66	Peptidase inhibitor 16 OS=Mus musculus OX=10090 GN=Pi16 PE=1 SV=2	1.59161	1.11668	7.06643	9.69697	7.78136	10.0362	9.98014	9.61839	8.09803	8.13955	8.86109	9.73132	10.5314	7.70044	10.2288	9.15735	9.67419	10.388	9.34207	10.7895	9.99435	9.66	11.9069	Upregulated_TRUE
Q99KH8	Serine/threonine-protein kinase 24 OS=Mus musculus OX=10090 GN=Stk24 PE=1 SV=1	1.57156	1.22558	8.97154	11.6073	6.90689	8.49985	7.81378	8.33539	7.44294	9.04439	9.11894	9.61471	9.75489	9.76818	10.8918	9.01123	9.11114	9.51175	9.62022	9.37069	9.59805	9.44501	12.664	Upregulated_TRUE
Q9DCH4	Eukaryotic translation initiation factor 3 subunit F OS=Mus musculus OX=10090 GN=Eif3f PE=1 SV=2	1.55129	0.804216	8.15835	8.93074	7.37504	7.65821	8.97728	8.65105	7.16993	8.61102	9.35315	8.56986	9.67419	8.92778	8.61839	8.98014	7.97154	8.82972	9.00562	9	9.64746	9.20212	11.0701	Upregulated_TRUE
Q9WVL0	Maleylacetoacetate isomerase OS=Mus musculus OX=10090 GN=Gstz1 PE=1 SV=1	1.54791	0.939395	7.8726	7.73471	7.14902	6.37437	7.96	7.06609	7.93664	8.44708	8.66534	7.14975	8.03342	8.08746	8.0607	7.96	9.21917	8.66534	8.29921	8.45121	8.82018	9.77149	11.0293	Upregulated_TRUE
Q99K51	Plastin-3 OS=Mus musculus OX=10090 GN=Pls3 PE=1 SV=3	1.53969	1.03707	11.8918	13.5387	11.3934	12.3498	12.5957	10.1674	11.9144	11.3934	10.9513	10.7056	12.7752	14.3718	12.0934	12.9458	13.8337	12.7956	12.3961	12.905	13.9476	11.8842	13.3853	Upregulated_TRUE
Q80YC5	Coagulation factor XII OS=Mus musculus OX=10090 GN=F12 PE=1 SV=2	1.49412	0.765094	6.94907	8.85487	8.30378	7.91289	8.84862	7.98868	9.00843	8.40088	9.57175	7.91823	8.77808	9.66356	8.97154	9.11894	8.17493	9.28077	9.58308	10.8218	9.25739	9.23362	9.49785	Upregulated_TRUE
O55022	Membrane-associated progesterone receptor component 1 OS=Mus musculus OX=10090 GN=Pgrmc1 PE=1 SV=4	1.47638	0.98807	8.09899	11.0901	10.0768	9.30834	8.27146	9.74315	10.2761	8.56986	9.65285	11.4868	9.79442	10.2288	11.1357	9.70563	9.89936	10.1163	10.2992	11.9586	10.2408	8.67243	11.769	Upregulated_TRUE
O09167	60S ribosomal protein L21 OS=Mus musculus OX=10090 GN=Rpl21 PE=1 SV=3	1.47006	1.1967	10.7313	9.04166	8.89785	10.9586	9.69349	9.57554	7.98868	9.15482	8.96578	10.1033	12.2438	11.584	8.80735	9.48583	11.6839	8.8009	11.1799	10.2527	9.25739	12.1984	12.1066	Upregulated_TRUE
Q61166	Microtubule-associated protein RP/EB family member 1 OS=Mus musculus OX=10090 GN=Mapre1 PE=1 SV=3	1.44192	0.972431	10.1421	9.55459	7.15987	9.82177	10.697	10.6528	7.47573	8.5812	10.3219	9.56796	10.388	10.1421	10.4305	10.6439	10.9218	10.6707	10.9144	9.01959	10.5314	9.94544	11.0362	Upregulated_TRUE
Q99JG3	Annexin A13 OS=Mus musculus OX=10090 GN=Anxa13 PE=1 SV=3	1.43449	0.826882	8.82972	9.46352	9.62388	10.8533	10.4409	9.33762	9.65642	10.0084	10.0768	10.2877	11.7895	9.82655	9.79442	10.2167	10.1799	9.63481	10.9944	12.1357	10.2527	10.0901	12.4409	Upregulated_TRUE
Q3U0V1	Far upstream element-binding protein 2 OS=Mus musculus OX=10090 GN=Khsrp PE=1 SV=2	1.41763	1.04023	8.2571	7.7211	8.46761	11.1674	9.15228	9.67066	8.04985	9.93074	8.73132	10.9069	9.86264	10.2046	8.71081	8.3966	11.4615	10.0901	9.85798	10.0224	11.2527	8.72792	11.1861	Upregulated_TRUE
Q9D358	Low molecular weight phosphotyrosine protein phosphatase OS=Mus musculus OX=10090 GN=Acp1 PE=1 SV=3	1.4171	0.957706	7.9159	8.94251	8.95128	11.2527	9.48382	10.5018	10.1799	10.2644	9.61471	9.19229	12.4767	9.41363	9.72622	11.5934	10.5887	11.0084	10.8218	10.6707	9.9571	10.6795	11.5068	Upregulated_TRUE
Q61029	Lamina-associated polypeptide 2 isoforms beta/delta/epsilon/gamma OS=Mus musculus OX=10090 GN=Tmpo PE=1 SV=4	1.41272	1.22227	7.02785	6.95427	8.46352	10.6165	7.31288	7.04439	7.15987	6.94939	8.24793	8.8857	10.7228	6.86403	6.70044	8.75822	8.66889	8.51964	9.633	9.71253	8.633	10.5411	10.0634	Upregulated_TRUE
P12023	Amyloid-beta A4 protein OS=Mus musculus OX=10090 GN=App PE=1 SV=3	1.39543	0.964575	10.388	9.25974	6.93216	9.3443	8.52356	8.41363	7.8009	9.2503	8.64746	9.03617	11.5265	9.99435	9.51373	9.29921	8.85175	7.62205	10.2046	9.88874	9.61471	9.8857	10.8842	Upregulated_TRUE
Q8R1G2	Carboxymethylenebutenolidase homolog OS=Mus musculus OX=10090 GN=Cmbl PE=1 SV=1	1.35554	0.96229	7.84769	8.12928	6.867	8.97154	7.75489	8.14466	5.47928	8.71425	8.49985	8.68299	9.65642	8.58496	7.8392	8.71425	8.91588	8.01681	8.17333	9.79279	7.10852	9.27845	10.6618	Upregulated_TRUE
Q6ZWV3	60S ribosomal protein L10 OS=Mus musculus OX=10090 GN=Rpl10 PE=1 SV=3	1.34852	0.648421	7.9344	7.93074	9.04712	8.59619	8.04439	7.92481	7.20945	6.62348	7.88264	8.43045	8.57743	8.13443	7.56224	8.40939	8.94837	8.74147	8.93958	8.93369	8.44708	7.53138	10.0498	Upregulated_TRUE
P26516	26S proteasome non-ATPase regulatory subunit 7 OS=Mus musculus OX=10090 GN=Psmd7 PE=1 SV=2	1.32427	1.34261	7.45626	8.05528	7.2854	7.95423	8.97154	6.98092	8.37069	7.15123	7.44294	10.0498	11.2819	6.47161	7.85929	9.46964	6.55547	7.08746	10.4717	10.4818	8.59619	8.93369	11.744	Upregulated_TRUE
Q62393	Tumor protein D52 OS=Mus musculus OX=10090 GN=Tpd52 PE=1 SV=2	1.31199	0.685363	11.2167	10.5118	11.0224	12.4147	10.6618	9.53722	11.2644	11.1611	10.973	11.7482	12.7503	10.9218	10.9366	11.5793	11.043	10.6707	11.8572	12.1892	12.0154	11.3049	12.8918	Upregulated_TRUE
P26041	Moesin OS=Mus musculus OX=10090 GN=Msn PE=1 SV=3	1.29788	0.53584	13.3581	12.6188	12.1389	13.5627	12.7356	12.7793	12.1737	13.2674	12.3526	13.6551	14.412	13.0651	12.9801	12.2258	12.989	13.0498	13.1658	13.7731	13.2703	12.865	14.2949	Neutral_FALSE
P11859	Angiotensinogen OS=Mus musculus OX=10090 GN=Agt PE=1 SV=1	1.29523	1.41234	10.5887	7.56224	7.64386	11.0498	8.89178	7.74819	6.93074	9.0634	7.40088	9.04712	11.9694	10.8918	9.30606	7.19967	8.86419	7.60733	11.0768	11.7099	9.67419	10.6618	11.446	Upregulated_FALSE
Q08879	Fibulin-1 OS=Mus musculus OX=10090 GN=Fbln1 PE=1 SV=2	1.28867	0.562505	11.6707	11.3163	9.45738	11.2107	11.3934	11.0768	9.45533	10.7977	11.0362	11.6573	11.8611	11.5216	11.0967	11.2046	11.1548	11.1357	11.5934	10.7056	11.3934	11.0768	12.2348	Neutral_FALSE
Q9DB29	Isoamyl acetate-hydrolyzing esterase 1 homolog OS=Mus musculus OX=10090 GN=Iah1 PE=1 SV=1	1.27143	1.04784	6.56563	9.56224	6.19174	10.0498	9.61287	6.57477	8.04439	8.97441	8.30834	8.83289	10.8842	8.50779	8.99152	9.60548	9.08481	8.44294	9.50383	9.55459	9.47978	7.76818	10.4305	Upregulated_FALSE
Q9WUA3	ATP-dependent 6-phosphofructokinase platelet type OS=Mus musculus OX=10090 GN=Pfkp PE=1 SV=1	1.27027	1.13986	8.55459	12.4969	10.5118	11.446	11.2935	9.82972	12.7164	10.2167	10.6795	13.3853	11.7524	12.8455	13.2167	9.82496	12.2615	12.9403	11.1548	10.8994	13.1049	10.2046	12.4147	Upregulated_FALSE
Q9DB16	Calcium-binding protein 39-like OS=Mus musculus OX=10090 GN=Cab39l PE=1 SV=3	1.26067	-0.91115	8.09627	10.4409	10.3219	9.09666	9.54303	10.6073	10.8376	10.388	10.2644	7.33212	8.79116	6.94559	10.1421	9.40727	9.31515	10.5793	8.54689	9.2854	8.93074	10.3332	8.91886	Downregulated_FALSE
O88668	Protein CREG1 OS=Mus musculus OX=10090 GN=Creg1 PE=1 SV=1	1.25932	-0.399902	10.3332	10.4818	10.3219	10.1293	10.5216	9.9263	10.7313	10.2527	10.1674	10.8455	9.37721	10.0634	10.1674	10.5216	9.96434	9.48985	10.0224	8.71081	9.83447	9.96145	10.0634	Neutral_FALSE
P01633	Ig kappa chain V19-17 OS=Mus musculus OX=10090 GN=Igk-V19-17 PE=1 SV=1	1.24565	1.41462	7.48219	11.1421	6.58495	11.0634	10.9658	7.05528	7.07682	10.0362	8.16992	10.5216	12.1163	9.22882	10.2992	7.53138	9.7364	9.31288	9.81698	10.5314	10.6165	11.8057	11.5603	Upregulated_FALSE
Q6ZWY3	40S ribosomal protein S27-like OS=Mus musculus OX=10090 GN=Rps27l PE=1 SV=3	1.24371	0.949317	7.21054	7.39232	7.65105	10.3106	9.90989	8.37504	8.79116	9.38154	9.25974	9.45533	10.5699	8.87652	7.97154	8.82018	9.13955	10.0634	10.3554	10.5887	9.50581	8.79116	11.6303	Upregulated_FALSE
P67778	Prohibitin OS=Mus musculus OX=10090 GN=Phb PE=1 SV=1	1.23951	-0.558917	8.176	7.4417	8.51175	8.25267	9.18239	7.89482	9.21917	8.82337	8.67948	7.9542	8.3443	8.24776	7.83289	7.26679	7.27191	7.04439	7.51898	8.89482	7.18501	8.85175	8.45533	Downregulated_FALSE
P62960	Y-box-binding protein 1 OS=Mus musculus OX=10090 GN=Ybx1 PE=1 SV=3	1.22454	1.04857	7.33985	7.24793	7.82655	9.99435	8.42206	7.75489	7.05528	7.21917	8.99718	7.99435	10.8138	7.49185	9.42417	8.98014	8.67243	7.65105	9.06878	10.6883	8.15987	8.02791	11.42	Upregulated_FALSE
Q9Z2K1	Keratin type I cytoskeletal 16 OS=Mus musculus OX=10090 GN=Krt16 PE=1 SV=3	1.19381	-0.924861	10.0362	12.6119	11.4969	10.8057	11.2935	10.3106	10.1293	10.5981	9.44915	10.5411	10.6795	10.2877	10.0498	9.82177	9.21432	6.71762	10.1293	10.8455	8.80413	10.6439	10.1421	Downregulated_FALSE
Q9D939	Sulfotransferase 1C2 OS=Mus musculus OX=10090 GN=Sult1c2 PE=1 SV=1	1.19126	1.14688	8.15733	9.69697	8.45943	12.0119	10.42	8.9542	8.90689	9.29921	9.12153	9.83289	12.0084	9.61471	9.5216	9.29462	8.81057	9.45738	11.7731	11.9476	9.76984	12.42	12.6817	Upregulated_FALSE
P42208	Septin-2 OS=Mus musculus OX=10090 GN=Septin2 PE=1 SV=2	1.19091	0.823197	10.1548	11.5314	11.4969	11.4357	10.9293	9.24555	8.633	9.36194	11.2703	10.6528	12.1389	10.1033	11.1163	11.744	10.9144	11.1611	11.2703	11.4717	11.4767	10.2408	12.9996	Upregulated_FALSE
Q9CQI6	Coactosin-like protein OS=Mus musculus OX=10090 GN=Cotl1 PE=1 SV=3	1.1799	0.753742	11.9293	9.69	9.80896	11.9106	10.1674	10.5018	9.57743	11.3332	11.043	11.5981	12.3134	12.4742	10.1674	10.8533	11.4305	9.84078	11.7731	11.6119	11.4147	11.0498	12.4666	Upregulated_FALSE
Q9JKB1	Ubiquitin carboxyl-terminal hydrolase isozyme L3 OS=Mus musculus OX=10090 GN=Uchl3 PE=1 SV=2	1.17545	0.609904	10.1923	11.1163	10.8057	11.5699	10.2288	10.2527	10.5699	11.3498	11.1485	10.8138	12.0396	12.0224	10.1163	10.4717	10.944	10.9069	11.4094	11.2703	12.9837	11.7482	12.2378	Upregulated_FALSE
Q6NZJ6	Eukaryotic translation initiation factor 4 gamma 1 OS=Mus musculus OX=10090 GN=Eif4g1 PE=1 SV=1	1.1723	1.06428	7.04316	6.3872	6.25815	9.47167	8.0607	7.29462	8.32193	7.64386	7.05528	8.31741	9.5157	8.3966	6.9542	7.37504	7.5697	6.64379	9.54882	9.04439	7.87652	10.7482	10.8297	Upregulated_FALSE
Q60997	Deleted in malignant brain tumors 1 protein OS=Mus musculus OX=10090 GN=Dmbt1 PE=1 SV=2	1.17117	0.68302	14.887	13.7731	11.9694	14.6382	14.6039	13.6773	12.9766	14.8337	13.2703	14.906	16.0847	14.3718	13.863	14.3581	14.1596	14.2877	14.3987	14.6883	13.863	14.2363	15.1517	Upregulated_FALSE
Q01339	Beta-2-glycoprotein 1 OS=Mus musculus OX=10090 GN=Apoh PE=1 SV=1	1.16993	0.744731	12.9106	11.6528	11.6883	13.0327	12.1325	13.1877	11.2408	10.7313	12.0049	11.2992	13.8037	12.1293	11.7313	12.5314	13.412	12.7461	13.3021	13.8533	11.8218	13.6439	13.4383	Upregulated_FALSE
P60335	Poly(rC)-binding protein 1 OS=Mus musculus OX=10090 GN=Pcbp1 PE=1 SV=1	1.16945	0.758541	10.3663	10.0901	10.1799	12.1611	10.973	10.3772	10.7895	10.5018	10.0498	10.7142	12.8937	11.2167	10.7482	10.2761	10.8688	10.3554	12.0532	11.8455	10.6073	11.3276	13.5142	Upregulated_FALSE
P27005	Protein S100-A8 OS=Mus musculus OX=10090 GN=S100a8 PE=1 SV=3	1.16899	-1.14295	10.6073	12.3799	10.8611	10.9513	11.1357	9.85487	9.19722	9.24079	10.4409	8.90388	12.4252	11.9549	10.4305	8	7.27612	9.65105	8.42626	9.02791	8.66889	8.45533	9.29002	Downregulated_FALSE
O35215	D-dopachrome decarboxylase OS=Mus musculus OX=10090 GN=Ddt PE=1 SV=3	1.1653	-1.08938	11.4969	8.9542	12.1799	12.4435	10.7977	11.3163	11.9181	10.9293	11.4969	10.1033	12.0154	10.4409	8.75154	9.09276	8.8857	7.67243	11.9403	9.83763	10.1163	11.6707	11.7773	Downregulated_FALSE
P55264	Adenosine kinase OS=Mus musculus OX=10090 GN=Adk PE=1 SV=2	1.16462	0.80867	9.48382	9.35535	8.35315	10.7228	8.40939	8.53138	9.24079	9.26679	9.17991	9.16742	11.7566	9.59991	8.03342	10.0084	9.62936	9.08215	10.6795	11.1799	10.1421	9.20701	11.2761	Upregulated_FALSE
Q69ZN7	Myoferlin OS=Mus musculus OX=10090 GN=Myof PE=1 SV=2	1.1621	0.67396	9.32643	8.83605	8.68299	8.59246	9.66356	9.10329	9	8.70044	7.27612	9.25267	9.55459	10.7228	9.2503	9.01402	8.41363	8.21917	11.1485	9.88111	8.87037	9.21917	10.1163	Upregulated_FALSE
Q9CS42	Ribose-phosphate pyrophosphokinase 2 OS=Mus musculus OX=10090 GN=Prps2 PE=1 SV=4	1.16014	-0.861813	10.973	8.71768	8.91588	11.1861	8.72451	7.8009	8.99152	9.07414	9.24317	8.13955	7.52196	8.43045	8.21432	8.69	8.68299	8.89785	7.46761	10.0498	8.41363	6.72776	9.92481	Downregulated_FALSE
Q9R111	Guanine deaminase OS=Mus musculus OX=10090 GN=Gda PE=1 SV=1	1.15868	0.908991	12.3134	12.0084	10.8376	13.6991	12.3359	11.1611	12.0634	10.7313	11.6393	10.8918	15.1196	13.0583	11.8572	11.697	12.3581	12.4305	12.8098	13.5864	12.0934	13.0549	14.3373	Upregulated_FALSE
Q9D2G2	Dihydrolipoyllysine-residue succinyltransferase component of 2-oxoglutarate dehydrogenase complex mitochondrial OS=Mus musculus OX=10090 GN=Dlst PE=1 SV=1	1.15549	0.719681	6.63744	8.18982	9.82655	9.89026	9.15987	8.02237	7.6865	7.31055	8.35315	9.37286	9.69697	8.52748	9.57932	9.37504	8.10852	8.10852	9.02514	9.54303	8.7039	8.88522	9.81218	Upregulated_FALSE
Q9JJU8	SH3 domain-binding glutamic acid-rich-like protein OS=Mus musculus OX=10090 GN=Sh3bgrl PE=1 SV=1	1.1537	0.756294	10.3663	9.85175	9.43671	10.9658	9.36851	7.37504	9.17991	9.66711	10.2992	10.8376	11.7142	9.67596	10.0901	10.3443	8.87037	10.8297	10.5603	10.1923	9.44501	10.5018	11.3608	Upregulated_FALSE
P62196	26S proteasome regulatory subunit 8 OS=Mus musculus OX=10090 GN=Psmc5 PE=1 SV=1	1.15257	0.63154	9.98014	12.3663	11.7524	12.2288	11.6573	11.4919	11.6883	11.8727	10.7977	12.5093	12.8727	11.4147	11.4252	11.7185	12.5289	10.8218	12.5911	12.2644	11.8611	12.42	13.5981	Upregulated_FALSE
Q9WUA2	Phenylalanine--tRNA ligase beta subunit OS=Mus musculus OX=10090 GN=Farsb PE=1 SV=2	1.14717	0.655705	8.85798	9.63118	7.74147	10.4919	9.40301	9.15987	9.77643	8.44294	8.55459	8.94544	10.1421	9.40301	9.31967	9.62753	8.52356	9.89026	10.4818	10.5314	9.38802	9.79928	11.2288	Upregulated_FALSE
Q9D8C4	Interferon-induced 35 kDa protein homolog OS=Mus musculus OX=10090 GN=Ifi35 PE=1 SV=3	1.14562	0.752774	8.35134	7.93074	6.5153	7.28247	8.3966	6.11793	7.35755	7.82018	6.54369	9.06609	8.7211	6.77015	7.31335	8.31741	8.13955	7.6865	7.1794	8.9542	8.71768	6.93074	9.65821	Upregulated_FALSE
P50295	Arylamine N-acetyltransferase 2 OS=Mus musculus OX=10090 GN=Nat2 PE=1 SV=1	1.14093	0.589206	7.57079	7.04439	6.46434	7.47573	7.78136	7.56986	7.65821	7.26679	7.82018	8.33092	8.56605	8.18488	7.16993	8.11374	8.0607	7.2854	8.27612	8.83289	8.03892	5.95568	9.12412	Upregulated_FALSE
Q922D8	C-1-tetrahydrofolate synthase cytoplasmic OS=Mus musculus OX=10090 GN=Mthfd1 PE=1 SV=4	1.1367	0.830796	7.40939	11.2644	9.84392	9.89633	9.96578	9.3966	10.0224	10.9069	9.46148	11.1611	11.8842	11.1163	11.3934	9.61102	9.67243	9.04166	10.0768	10.7649	10.0901	10.8842	11.8297	Upregulated_FALSE
Q9D1D4	Transmembrane emp24 domain-containing protein 10 OS=Mus musculus OX=10090 GN=Tmed10 PE=1 SV=1	1.13242	-0.885933	10.6165	10.4615	11.5118	10.388	11.8918	10.3443	11.0498	10.6618	11.1098	10.6348	7.59991	8.52748	10.9586	9.91438	8.19967	10.3106	10.7142	11.7566	10.8842	9.30606	11.2761	Downregulated_FALSE
P68510	14-3-3 protein eta OS=Mus musculus OX=10090 GN=Ywhah PE=1 SV=2	1.12953	-0.277168	15.1317	14.4054	14.7628	15.0189	14.5805	14.1115	14.5627	14.7419	14.3987	14.8679	14.5864	14.1196	14.3304	14.3092	13.9476	14.0617	14.7366	14.1357	13.8435	14.6991	14.6551	Neutral_FALSE
Q61789	Laminin subunit alpha-3 OS=Mus musculus OX=10090 GN=Lama3 PE=1 SV=4	1.12693	0.774895	10.8842	12.1389	9.80252	12.2198	10.6883	11.2703	12.1984	10.2761	11.2644	10.8611	13.9658	11.0293	11.8138	11.9293	11.5981	11.8178	11.8455	12.0327	11.7482	11.1674	13.8138	Upregulated_FALSE
P29788	Vitronectin OS=Mus musculus OX=10090 GN=Vtn PE=1 SV=2	1.10586	1.24547	10.4409	8.58871	6.97004	11.7482	8.98299	7	7.25739	8.65821	9.01402	10.2761	12.06	9.88111	8.02791	8.69349	9.43463	7.7879	9.28309	11.7398	9.65285	11.3276	11.6618	Upregulated_FALSE
Q9JHU4	Cytoplasmic dynein 1 heavy chain 1 OS=Mus musculus OX=10090 GN=Dync1h1 PE=1 SV=2	1.10258	0.585736	14.4186	15.1946	13.863	15.3853	14.3092	13.2423	14.0617	15.3163	14.6662	15.3547	15.5746	15.2213	14.6883	13.7419	15.1155	13.6883	15.5922	15.2732	15.4415	15.2769	16.0036	Upregulated_FALSE
Q9CYA0	Protein disulfide isomerase Creld2 OS=Mus musculus OX=10090 GN=Creld2 PE=1 SV=1	1.08808	-0.568814	11.3608	10.7731	12.412	11.9658	11.5746	10.7142	13.1892	12.4818	12.1517	11.0224	10.1421	10.5603	10.9944	12.0084	11.2467	12.2644	11.0768	11.4357	11.3826	11.9403	11.2644	Downregulated_FALSE
P06869	Urokinase-type plasminogen activator OS=Mus musculus OX=10090 GN=Plau PE=1 SV=1	1.08743	0.669209	9.44708	9.28077	10.5603	11.9873	10.2644	9.69523	10.1163	10.3219	10.9944	10.6348	10.8765	9.9571	10.5018	11.4252	11.5651	11.1228	10.5216	12.7334	11.0701	9.633	11.5459	Upregulated_FALSE
P03953	Complement factor D OS=Mus musculus OX=10090 GN=Cfd PE=1 SV=1	1.06811	-1.27534	11.0498	8.66889	10.4818	10.7228	11.2288	10.5981	11.3387	7.45121	9.43045	7.05669	10.7731	7.41622	7.85175	6.43206	10.8533	8.43045	8.4598	11.4615	7.19821	10.9801	9.07682	Downregulated_FALSE
Q62186	Translocon-associated protein subunit delta OS=Mus musculus OX=10090 GN=Ssr4 PE=1 SV=1	1.06106	0.739317	6.72495	8.09276	7.3837	7.7879	8.87344	7.08746	7.82018	6.63705	6.35931	7.3837	9.2738	8.89178	7.43463	6.34464	8.72792	7.49185	8.98868	8.65105	8.59246	6.81444	9.29921	Upregulated_FALSE
Q64378	Peptidyl-prolyl cis-trans isomerase FKBP5 OS=Mus musculus OX=10090 GN=Fkbp5 PE=1 SV=1	1.06104	0.517115	8.8857	10.5216	10.1674	10.7566	10.388	9.83763	10.1163	10.9144	10.6528	10.5507	11.3554	10.9944	9.633	10.7731	10.4305	9.45738	11.0224	11.1611	11.0901	10.9069	11.8178	Neutral_FALSE
Q3UZZ4	Olfactomedin-4 OS=Mus musculus OX=10090 GN=Olfm4 PE=2 SV=1	1.05162	-0.427646	10.8138	11.3987	11.8416	11.7977	12.6506	11.9293	11.8218	11.973	11.8376	10.4615	11.0293	10.7482	10.5981	11.388	11.6211	11.7977	11.7566	11.8533	11.9366	12.1453	10.9513	Neutral_FALSE
O70400	PDZ and LIM domain protein 1 OS=Mus musculus OX=10090 GN=Pdlim1 PE=1 SV=4	1.05034	0.795339	10.6165	10.3663	9.16742	12.2318	11.3663	10.9658	10.388	9.35315	8.93664	11.7524	12.6484	10.8057	9.44294	10.6439	11.1799	10.7313	11.2761	11.584	10.5507	10.5981	12.8533	Upregulated_FALSE
Q9ERG0	LIM domain and actin-binding protein 1 OS=Mus musculus OX=10090 GN=Lima1 PE=1 SV=3	1.05017	1.23484	10.3219	8.99718	6.80572	8.38802	7.93074	11.2819	8.80735	10.8918	6.64386	10.0901	10.0084	12.5142	10.2644	8.47573	12.1674	10.8842	8.66534	9.46557	11.7566	9.41996	7.86419	Upregulated_FALSE
P62827	GTP-binding nuclear protein Ran OS=Mus musculus OX=10090 GN=Ran PE=1 SV=3	1.04827	-0.984114	15.2549	14.5018	14.3021	14.4893	14.5387	14.3304	14.2363	11.5216	14.1674	14.2288	12.7956	11.1163	13.9926	13.1115	14.5687	14.2061	15.0276	13.5018	10.5887	11.9549	12.888	Downregulated_FALSE
P62192	26S proteasome regulatory subunit 4 OS=Mus musculus OX=10090 GN=Psmc1 PE=1 SV=1	1.04305	0.828386	8.06241	10.8842	11.1674	11.5555	11.4252	11.8218	11.8455	10.697	12.3471	11.8376	12.1892	11.8416	12.3581	11.9944	11.5603	13.3021	11.6795	12.4147	11.3163	9.7039	12.8178	Upregulated_FALSE
Q61087	Laminin subunit beta-3 OS=Mus musculus OX=10090 GN=Lamb3 PE=1 SV=2	1.03606	0.471516	12.4383	12.0835	11.5699	12.8994	11.8994	11.6257	11.8727	11.6393	12.5603	11.8572	13.8823	13.0067	11.973	12.412	12.2408	11.9837	12.3745	12.446	12.3961	12.0566	13.8138	Neutral_FALSE
O54950	5'-AMP-activated protein kinase subunit gamma-1 OS=Mus musculus OX=10090 GN=Prkag1 PE=1 SV=2	1.03372	0.650256	7.17042	7.04439	8.05528	8.29921	9.56986	9.20212	8.52356	9.04439	8.46761	8.48784	9.78953	8.20945	8.71768	9.63662	7.96	10.2644	9.03067	9.03342	8.55842	8.26209	10.3554	Upregulated_FALSE
P49443	Protein phosphatase 1A OS=Mus musculus OX=10090 GN=Ppm1a PE=1 SV=1	1.0316	0.345467	9.41363	9.32193	8.45943	10.1033	9.09011	9.19229	9.35094	9.12928	8.85487	9.44294	9.74651	9.82655	8.94837	9.05528	9.2384	9.25739	9.46352	9.79766	9.34651	10.1674	10.4094	Neutral_FALSE
P33622	Apolipoprotein C-III OS=Mus musculus OX=10090 GN=Apoc3 PE=1 SV=2	1.01507	1.30811	8.2384	6.18677	9.49185	10.2046	8.07682	7.13955	7.80735	6.98839	7.09803	8.06609	11.4615	8.50383	7.33092	8.05528	9.44708	6.48253	7.25471	12.8037	9.76818	11.3443	10.1548	Upregulated_FALSE
P26039	Talin-1 OS=Mus musculus OX=10090 GN=Tln1 PE=1 SV=2	1.00927	0.491844	13.3987	13.5981	13.169	14.2288	13.4893	13.3853	12.989	13.2527	13.5746	13.0067	14.9522	14.0617	13.5387	13.3021	13.2556	14.2137	13.1261	14.9703	13.3581	14.3853	15.1791	Neutral_FALSE
P31786	Acyl-CoA-binding protein OS=Mus musculus OX=10090 GN=Dbi PE=1 SV=2	1.00611	0.786876	12.6484	12.0014	10.973	12.0901	10.4717	10.4615	11.4868	11.0224	12.3581	11.0701	13.4893	14.4054	12.3276	12.4512	12.7271	13.0651	10.6795	11.7056	10.4409	12.7078	12.3907	Upregulated_FALSE
O08553	Dihydropyrimidinase-related protein 2 OS=Mus musculus OX=10090 GN=Dpysl2 PE=1 SV=2	0.999234	0.52465	11.4666	10.8297	11.5314	12.4564	11.7936	11.9837	11.1984	10.8057	10.8765	11.5934	13.3163	11.6707	11.5746	10.973	11.2935	11.1737	11.865	12.2046	12.0735	12.5362	13.2776	Neutral_FALSE
Q9EQ20	Methylmalonate-semialdehyde dehydrogenase [acylating] mitochondrial OS=Mus musculus OX=10090 GN=Aldh6a1 PE=1 SV=1	0.996718	0.486422	12.0049	13.2703	11.9293	13.0206	13.0918	13.7419	12.4357	13.4767	12.9567	13.7834	12.1228	14.0102	12.9031	13.7628	14.3373	13.3443	13.8435	12.7895	13.3853	13.5018	12.6234	Neutral_FALSE
P01898	H-2 class I histocompatibility antigen Q10 alpha chain OS=Mus musculus OX=10090 GN=H2-Q10 PE=1 SV=3	0.995659	0.374847	10.5699	10.7228	10.1033	11.1293	10.5793	9.83131	9.75656	10.6439	10.5507	10.8057	11.6439	10.2167	10.5981	10.1674	10.6883	11.0293	10.1421	11.3387	10.388	11.4041	11.2586	Neutral_FALSE
Q8R1Q8	Cytoplasmic dynein 1 light intermediate chain 1 OS=Mus musculus OX=10090 GN=Dync1li1 PE=1 SV=1	0.993328	1.10045	7.36392	8.48784	5.91654	9.71081	8.00562	8.05528	7.6865	6.53356	7.13955	7.1527	10.2527	6.45759	6.87036	8.73132	8.15987	7.90087	10.3987	10.7313	9.24079	7.69349	11.4818	Upregulated_FALSE
Q99JI4	26S proteasome non-ATPase regulatory subunit 6 OS=Mus musculus OX=10090 GN=Psmd6 PE=1 SV=1	0.992627	0.634245	8.33092	10.2408	9.27612	11.6119	10.7814	10.1923	10.1033	10.9944	10.4305	10.8765	11.4919	10.7814	10.4305	10.1293	10.8611	10.2877	11.1357	11.0154	10.2992	10.1674	12.7503	Upregulated_FALSE
Q9Z0N1	Eukaryotic translation initiation factor 2 subunit 3 X-linked OS=Mus musculus OX=10090 GN=Eif2s3x PE=1 SV=2	0.991296	1.59386	8.49185	12.0189	7.7211	10.7731	11.7607	7.08746	8.03342	7.03342	11.8611	12.5579	10.8994	12.7419	8.77808	11.9658	11.8572	7.2854	12.5241	10.9801	7.43463	13.412	11.7313	Upregulated_FALSE
O08992	Syntenin-1 OS=Mus musculus OX=10090 GN=Sdcbp PE=1 SV=1	0.990243	-0.466136	11.2761	10.6073	10.6257	9.67243	10.7142	9.42626	9.44087	10.4818	10.3106	10.388	8.3966	10.5507	10.2408	10.2408	10.0901	9.35535	9.84235	10.1293	9.60177	9.66711	9.31061	Neutral_FALSE
P62880	Guanine nucleotide-binding protein G(I)/G(S)/G(T) subunit beta-2 OS=Mus musculus OX=10090 GN=Gnb2 PE=1 SV=3	0.987941	0.613915	8.07146	8.11894	8.633	8.65464	8.80413	8.52748	8.62936	8.77808	9.13186	9.65642	9.89633	7.88264	7.8392	8.64746	9.23601	7.62936	9.91139	10.1548	9.63118	9.08481	10.9293	Upregulated_FALSE
Q91YW3	DnaJ homolog subfamily C member 3 OS=Mus musculus OX=10090 GN=Dnajc3 PE=1 SV=1	0.986627	-0.400492	11.2527	12.3498	12.0119	12.1163	12.0396	11.4041	13.5018	12.3718	12.7078	12.1421	11.584	11.0566	11.6211	12.2819	11.9694	11.1923	11.5555	11.8057	12.1861	12.0014	12.1389	Neutral_FALSE
P27612	Phospholipase A-2-activating protein OS=Mus musculus OX=10090 GN=Plaa PE=1 SV=4	0.986036	0.887629	7.46448	7.13202	8.7211	7.76155	9.84549	7.20945	10.0224	6.21962	7.85175	7.9597	9.99435	8	9.94398	8.84235	8.24317	9.36413	7.9542	9.94691	8.49586	7.30378	10.9069	Upregulated_FALSE
Q04447	Creatine kinase B-type OS=Mus musculus OX=10090 GN=Ckb PE=1 SV=1	0.98549	0.585103	13.4893	12.2408	12.6325	13.6551	13.2091	12.8727	12.42	13.9476	12.7419	13.5507	14.7834	13.9293	11.9293	13.8037	13.0549	13.2061	13.203	14.1517	12.6795	13.8138	15.1946	Upregulated_FALSE
Q7TMK9	Heterogeneous nuclear ribonucleoprotein Q OS=Mus musculus OX=10090 GN=Syncrip PE=1 SV=2	0.984207	0.854358	8.11691	10.3443	9.20212	10.7566	10.8611	9.92035	8.72451	9.45533	10.9658	10.6795	11.8337	9.79604	9.91886	11.3498	10.5603	11.0293	11.0362	11.4818	10.5314	7.56986	12.2615	Upregulated_FALSE
Q6WVG3	BTB/POZ domain-containing protein KCTD12 OS=Mus musculus OX=10090 GN=Kctd12 PE=1 SV=1	0.98137	0.962457	7.30629	6.84549	6.55137	9.39874	9.20457	8.33985	7.2384	7.44294	8.29462	8.29462	11.0835	7.42285	7.85798	10.3772	7.39232	8.59246	8.56986	9.67243	7.60733	7.53138	11.3106	Upregulated_FALSE
Q505F5	Leucine-rich repeat-containing protein 47 OS=Mus musculus OX=10090 GN=Lrrc47 PE=1 SV=1	0.974522	0.494325	9.27845	8.71081	9.60363	8.19053	7.91289	7.53916	8.17991	8.31741	8.61839	8.45121	9.00562	8.59619	7.42626	9.32643	9.18239	9.33539	9.33985	8.88874	9.8857	8.52748	9.76818	Neutral_FALSE
Q62422	Osteoclast-stimulating factor 1 OS=Mus musculus OX=10090 GN=Ostf1 PE=1 SV=2	0.970027	1.29438	7.6538	9.14975	7.18308	10.9658	9.14721	7.06609	8.16992	8.76818	9.99435	9.54882	11.4717	7.83289	8.27146	8.42626	9.53916	8.3443	9.32868	14.9153	9.61102	10.6257	11.7482	Upregulated_FALSE
P70265	6-phosphofructo-2-kinase/fructose-2 6-bisphosphatase 2 OS=Mus musculus OX=10090 GN=Pfkfb2 PE=1 SV=2	0.967898	0.788177	9.86728	11.6073	9.76653	8.99718	9.26444	9.46761	10.0084	9.05528	9.24793	12.3526	11.944	10.3443	12.0049	8.48784	10.2288	9.93517	9.81698	9.55459	9.21189	11.4512	10.5018	Upregulated_FALSE
Q61655	ATP-dependent RNA helicase DDX19A OS=Mus musculus OX=10090 GN=Ddx19a PE=1 SV=2	0.966004	0.602809	7.2935	8.5812	7.98299	9.93074	8.19476	9.01123	8.27612	8.11374	8.5157	9.01959	10.0362	7.91886	7.04839	8.65821	9.56224	9.19967	9.78627	9.31967	9.24079	8.72792	9.91588	Upregulated_FALSE
P32261	Antithrombin-III OS=Mus musculus OX=10090 GN=Serpinc1 PE=1 SV=1	0.957648	0.791963	14.2512	13.0396	12.3359	14.6039	13.3443	12.3636	12.6684	12.628	12.8118	13.4767	15.7834	13.3021	13.412	12.1485	12.7099	12.5338	13.8727	15.3819	13.8238	14.9339	15.5204	Upregulated_FALSE
Q8K419	Galectin-4 OS=Mus musculus OX=10090 GN=Lgals4 PE=1 SV=2	0.956941	0.641835	6.99518	9.04439	8.51964	8.89785	9.45943	8.88874	8.24793	8.19967	8.75822	8.67948	9.78136	7.79442	8.6865	9.00843	9.55267	8.91886	9.52552	8.87037	9.10591	8.65821	11.8017	Upregulated_FALSE
P70670	Nascent polypeptide-associated complex subunit alpha muscle-specific form OS=Mus musculus OX=10090 GN=Naca PE=1 SV=2	0.953094	1.10919	6.40654	6.78136	8.81698	11.5699	10.1923	8.68299	9.68299	8.98868	8.07682	9.50978	11.7814	9.34207	8.25739	8.18982	9.53916	8.08746	10.4512	11.1293	9.32643	10.9144	12.3799	Upregulated_FALSE
Q60668	Heterogeneous nuclear ribonucleoprotein D0 OS=Mus musculus OX=10090 GN=Hnrnpd PE=1 SV=2	0.94482	0.69709	8.33985	9.50978	9.01123	11.8376	9.94105	8.3966	9.37286	9.30378	9.13955	10.0084	10.6707	10.3987	8.65105	10.6073	9.71425	9.01681	10.2527	11.2703	9.19967	10.0768	11.6348	Upregulated_FALSE
P14069	Protein S100-A6 OS=Mus musculus OX=10090 GN=S100a6 PE=1 SV=3	0.942783	-0.547395	15.0145	14.9658	14.3443	14.4956	14.3443	13.7207	14.0276	14.1517	13.9012	12.8975	14.9658	14.6991	13.5142	12.5338	13.4893	12.6595	14.8287	13.0224	13.9748	13.8435	14.9567	Downregulated_FALSE
Q9DBB9	Carboxypeptidase N subunit 2 OS=Mus musculus OX=10090 GN=Cpn2 PE=1 SV=2	0.942574	0.702431	10.3663	11.0835	10.2288	10.9873	11.1984	10.4305	9.39232	10.3443	9.26913	8.85175	12.2228	12.1325	9.87652	10.8765	10.1163	10.0084	12.2167	12.0934	11.6926	11.3276	11.4147	Upregulated_FALSE
P60334	Cysteine dioxygenase type 1 OS=Mus musculus OX=10090 GN=Cdo1 PE=1 SV=1	0.941506	0.629782	9.54303	11.0154	8.42206	11.8057	9.80896	9.49985	9.65464	10.0768	10.0224	12.1453	10.973	10.7566	10.4305	9.84862	11.043	9.41785	11.2527	11.2228	9.57365	10.2408	10.4512	Upregulated_FALSE
Q8R0Y6	Cytosolic 10-formyltetrahydrofolate dehydrogenase OS=Mus musculus OX=10090 GN=Aldh1l1 PE=1 SV=1	0.941093	0.437941	10.3106	8.7879	9.32868	8.41363	9.62936	8.93664	9.34873	9.57743	9.40301	8.89178	9.98014	9.52356	9.12928	9.73809	9.46964	8.95128	10.0498	10.3332	9.78463	9.86573	11.1861	Neutral_FALSE
P60766	Cell division control protein 42 homolog OS=Mus musculus OX=10090 GN=Cdc42 PE=1 SV=2	0.929952	0.924175	9.85019	9.50581	10.5314	11.2761	11.1548	7.02237	10.8994	10.7977	10.5118	9.14466	12.8357	10.1923	9.35755	11.865	10.9218	10.6165	10.5887	12.2378	10.6707	11.7524	12.973	Upregulated_FALSE
P97823	Acyl-protein thioesterase 1 OS=Mus musculus OX=10090 GN=Lypla1 PE=1 SV=1	0.928595	1.1114	7.78538	6.32667	4.98983	9.99435	8.8857	9.0634	9.64926	10.9293	7.9542	9.55267	10.5699	7.6865	7.45105	10.2644	9.88417	8.47573	10.3987	10.1674	8.03892	10.6165	11.0014	Upregulated_FALSE
Q60931	Voltage-dependent anion-selective channel protein 3 OS=Mus musculus OX=10090 GN=Vdac3 PE=1 SV=1	0.927762	0.48196	7.71054	8.70736	7.53916	8.03892	8.92778	8.82655	7.17991	8.62936	7.7879	9.14211	8.99718	7.94837	8.90388	8.01123	8.62936	7.9542	8.73132	9.80413	8.27612	7.61051	9.57175	Neutral_FALSE
Q9D0M1	Phosphoribosyl pyrophosphate synthase-associated protein 1 OS=Mus musculus OX=10090 GN=Prpsap1 PE=1 SV=1	0.9269	0.56835	7.95937	7.80735	9.17742	9.8009	9.16992	7.63662	8.30378	7.53916	8.89482	8.37938	9.85798	8.16992	8.17493	8.55459	8.89178	8.08215	9.37721	9.36632	9.99435	9.42626	10.2644	Neutral_FALSE
Q8C0E2	Vacuolar protein sorting-associated protein 26B OS=Mus musculus OX=10090 GN=Vps26b PE=1 SV=1	0.916064	0.706566	8.85487	6.76818	7.72792	8.47573	8.10329	7.21917	8.77808	7.70044	7.76155	8.0838	8.59991	8.25739	8.61102	7.42626	10.2992	7.2384	10.697	8.77149	7.33092	8.31288	10.0362	Upregulated_FALSE
P51569	Alpha-galactosidase A OS=Mus musculus OX=10090 GN=Gla PE=1 SV=1	0.915385	0.924255	6.55033	7.02237	7.37504	10.0362	7.09803	6.83289	7.14975	7.82018	7.85175	6.50462	11.1033	9.02237	8.61839	6.97728	8.64386	6.40769	9.04166	8.87958	6.98209	9.23122	9.99435	Upregulated_FALSE
Q60710	Deoxynucleoside triphosphate triphosphohydrolase SAMHD1 OS=Mus musculus OX=10090 GN=Samhd1 PE=1 SV=3	0.913963	0.84989	10.7566	12.6027	11.4252	13.0885	12.1228	10.6439	11.3049	10.8297	11.2288	13.7099	13.6211	11.4717	13.2863	10.5314	10.4818	10.4094	12.2556	13.2848	13.2482	12.3106	14.2586	Upregulated_FALSE
Q8BFR5	Elongation factor Tu mitochondrial OS=Mus musculus OX=10090 GN=Tufm PE=1 SV=1	0.912524	0.674598	7.33145	9.62753	7.33092	9.87498	9.88264	9.5812	9.36194	8.62936	8.82655	9.99435	8.87652	10.1799	9.80896	9.42417	9.62205	9.81218	9.8933	10.5699	9.93369	7.08746	10.1548	Upregulated_FALSE
P51125	Calpastatin OS=Mus musculus OX=10090 GN=Cast PE=1 SV=2	0.905474	0.950269	7.05331	9.31515	7.63003	9.30606	7.60733	9.03617	8.31288	10.0362	6.41616	7.98868	11.5793	9.45327	9.68825	6.72369	9.62571	9.03342	8.55842	10.2761	8.8009	7.82655	11.4666	Upregulated_FALSE
Q9EST1	Gasdermin-A OS=Mus musculus OX=10090 GN=Gsdma PE=2 SV=1	0.904491	-0.560007	12.5507	11.8455	13.2348	12.7895	12.3078	11.7142	14.3512	13.7313	13.2688	12.9944	13.203	11.4666	12.0802	12.388	12.605	11.7607	12.4409	11.7482	12.3387	13.5627	11.0835	Downregulated_FALSE
Q6PDN3	Myosin light chain kinase smooth muscle OS=Mus musculus OX=10090 GN=Mylk PE=1 SV=3	0.902332	0.342611	10.7566	10.6257	10.5216	11.0634	10.8455	10.2288	10.5411	10.8918	10.2644	11.0084	11.3049	10.8455	10.7228	10.7056	11.697	10.7398	11.7271	11.0901	11.4564	9.49985	10.9658	Neutral_FALSE
Q921K8	TRPM8 channel-associated factor 2 OS=Mus musculus OX=10090 GN=Tcaf2 PE=1 SV=1	0.901747	-0.449404	11.8727	12.3961	13.0084	12.7334	13.2288	11.9694	13.5387	13.6883	13.5387	12.8455	11.7398	11.4094	12.6595	12.5142	11.7185	12.6211	13.6439	12.5864	12.5579	12.7056	12.2378	Neutral_FALSE
Q9Z1Q9	Valine--tRNA ligase OS=Mus musculus OX=10090 GN=Vars1 PE=1 SV=1	0.901211	0.767685	9.23601	12.42	12.0049	13.5627	12.5483	11.4357	12.0014	11.8956	12.1163	12.2228	13.6773	12.8277	11.9694	11.6839	12.0189	11.9837	13.4252	14.0014	12.4717	11.2935	14.5981	Upregulated_FALSE
Q9ET01	Glycogen phosphorylase liver form OS=Mus musculus OX=10090 GN=Pygl PE=1 SV=4	0.898816	0.80997	8.14466	7.40939	8.98299	10.6257	8.83605	8.71081	8.83289	8.24793	8.76155	8.50779	11.4969	10.1548	9.26209	8.79442	7.10852	8.37504	10.3987	10.2877	8.46761	10.4409	11.1611	Upregulated_FALSE
Q9JMH6	Thioredoxin reductase 1 cytoplasmic OS=Mus musculus OX=10090 GN=Txnrd1 PE=1 SV=3	0.897939	0.837048	11.0014	7.65105	11.0014	11.5555	10.2644	11.5018	12.0498	12.6684	10.3106	12.8727	12.1453	13.3021	10.5216	10.6528	11.7814	10.7895	10.8765	11.7099	10.9293	12.6073	12.5289	Upregulated_FALSE
Q9WUK2	Eukaryotic translation initiation factor 4H OS=Mus musculus OX=10090 GN=Eif4h PE=1 SV=3	0.897125	0.820645	8.35755	6.79214	7.12928	10.5118	7.30378	7.67243	8.39232	7.44294	8.2854	7.62936	10.7313	8.70044	7.89482	9.26679	6.84549	8.98299	9.5157	9.84706	8.50383	7.42474	10.3554	Upregulated_FALSE
P11352	Glutathione peroxidase 1 OS=Mus musculus OX=10090 GN=Gpx1 PE=1 SV=2	0.893967	0.592834	11.6795	11.6348	10.9293	13.7419	12.7185	10.9873	11.3276	11.4409	11.5314	11.8533	13.9476	11.9181	12.0464	12.3853	11.5362	12.5314	12.6073	12.7669	11.3718	11.7936	13.6773	Upregulated_FALSE
P46935	E3 ubiquitin-protein ligase NEDD4 OS=Mus musculus OX=10090 GN=Nedd4 PE=1 SV=3	0.893903	0.742418	6.89364	7.7879	9.18982	7.09618	9.13699	7.91289	8.77149	8.3837	7.27612	9.26679	10.0901	6.76818	7.78136	8.08215	8.29002	8.42206	9.17742	9.64205	8.08746	8.68299	11.2167	Upregulated_FALSE
O88487	Cytoplasmic dynein 1 intermediate chain 2 OS=Mus musculus OX=10090 GN=Dync1i2 PE=1 SV=1	0.887849	-0.613261	11.9837	13.1861	11.2703	11.3663	11.4818	11.584	10.4305	11.3934	10.6439	11.3987	11.043	11.6439	9.52356	11.2408	10.2992	11.744	9.67948	11.4666	11.0967	9.28309	12.0084	Downregulated_FALSE
O08795	Glucosidase 2 subunit beta OS=Mus musculus OX=10090 GN=Prkcsh PE=1 SV=1	0.887162	0.536699	9.3443	10.0768	10.9513	11.6165	10.5699	10.3663	12.3134	11.043	10.3772	11.5934	11.8494	11.1098	9.93369	11.0362	11.4305	10.9293	11.9218	12.0934	10.3219	11.0293	12.0701	Neutral_FALSE
O35945	Aldehyde dehydrogenase cytosolic 1 OS=Mus musculus OX=10090 GN=Aldh1a7 PE=1 SV=1	0.886787	0.528904	10.4094	11.2107	10.0901	7.98616	10.5981	9.7879	10.3554	9.66178	9.96578	11.5216	11.2586	9.36194	10.5018	10.8533	10.0362	10.5603	10.7566	10.5314	10.3443	9.58496	11.1228	Neutral_FALSE
Q8BH64	EH domain-containing protein 2 OS=Mus musculus OX=10090 GN=Ehd2 PE=1 SV=1	0.885733	0.861662	9.77314	12.1066	9.96578	12.1131	10.9944	10.3987	10.3554	9.71939	10.3332	13.5265	13.1643	10.3772	9.67772	13.3987	10.0901	10.1421	11.3987	11.2703	10.3332	11.7814	12.8591	Upregulated_FALSE
Q8VCS0	N-acetylmuramoyl-L-alanine amidase OS=Mus musculus OX=10090 GN=Pglyrp2 PE=1 SV=1	0.878131	0.642523	10.2992	9.04439	8.93664	9.9263	8.87958	9.22882	10.4305	8.34873	9.09011	10.6528	10.1923	9.90539	12.1	9.23122	9.47776	11.5934	8.67948	10.1293	8.87344	8.99152	10.1293	Upregulated_FALSE
P30999	Catenin delta-1 OS=Mus musculus OX=10090 GN=Ctnnd1 PE=1 SV=2	0.871509	0.445248	7.33549	7.79442	8.61839	8.62924	8.73471	9.07414	8.30834	8.12412	7.93664	9.89785	8.20663	8.73809	8.82972	8.15987	9.88874	8.46352	9.20457	8.97441	8.66534	7.41775	8.30378	Neutral_FALSE
P15501	Prostatic spermine-binding protein OS=Mus musculus OX=10090 GN=Sbp PE=2 SV=1	0.870812	-1.1908	16.1908	13.1453	13.7313	14.8679	13.6662	13.4383	17.0102	15.734	14.2288	10.9658	15.9545	13.3163	12.2848	11.2992	15.8509	11.2408	13.9106	14.8679	12.8198	12.6751	16.5417	Downregulated_FALSE
P62774	Myotrophin OS=Mus musculus OX=10090 GN=Mtpn PE=1 SV=2	0.863355	-0.83015	8.52356	9.58684	9.78953	10.9218	9.50978	9.51767	10.0768	9.57365	9.86264	7.17847	11.4919	7.40939	8.20945	7.31288	8.8009	7.77479	10.2408	10.1421	7.65821	9.60548	10.697	Downregulated_FALSE
P15327	Bisphosphoglycerate mutase OS=Mus musculus OX=10090 GN=Bpgm PE=1 SV=2	0.86094	0.539467	10.9218	13.1341	11.2408	12.42	12.6551	12.0014	11.6839	12.4067	12.4538	12.6461	14.5387	12.5507	12.1196	12.7997	12.6618	12.7035	13.9658	12.06	12.1485	11.8057	11.697	Neutral_FALSE
Q8C1A5	Thimet oligopeptidase OS=Mus musculus OX=10090 GN=Thop1 PE=1 SV=1	0.860852	0.600998	11.5699	10.3987	10.4094	12.1228	10.5981	10.7977	10.6348	10.5887	10.4094	11.0084	11.7607	12.4666	9.83605	10.6165	11.0701	10.388	11.4252	11.6662	11.9293	11.2703	13.8138	Upregulated_FALSE
Q9JHJ0	Tropomodulin-3 OS=Mus musculus OX=10090 GN=Tmod3 PE=1 SV=1	0.856584	0.862645	7.37504	8.01123	7.86419	9.8392	7.7879	7.98868	8.02791	7.55459	6.07039	8.73471	10.6528	8.80735	8.47978	7.83289	6.47482	6.94251	9.79442	9.98014	6.6808	9.85487	10.1421	Upregulated_FALSE
Q99KJ8	Dynactin subunit 2 OS=Mus musculus OX=10090 GN=Dctn2 PE=1 SV=3	0.8554	0.789094	7.74147	8.86728	8.74483	10.2992	8.81378	8.02237	9.28771	8.59246	9.49586	9.33985	11.7271	9.27612	8.77808	8.27146	8.224	7.62936	9.67948	10.7482	9.66711	10.6528	11.9622	Upregulated_FALSE
P30681	High mobility group protein B2 OS=Mus musculus OX=10090 GN=Hmgb2 PE=1 SV=3	0.851777	0.785076	9.08733	10.2167	8.95128	11.1421	10.0224	9.79604	8.56605	9.12412	9.55075	9.32643	11.7099	12.279	8.59991	9.53138	9.60177	9.07682	12.3554	10.0362	9.20701	11.4512	11.5216	Upregulated_FALSE
Q9DAR7	m7GpppX diphosphatase OS=Mus musculus OX=10090 GN=Dcps PE=1 SV=1	0.851773	1.16353	8.14466	7.45121	8.59246	9.69349	7.7879	8.42626	9.92926	9.16992	7.2854	12.3415	10.5018	8.9629	6.63227	7.55459	8.24793	10.5507	12.2674	9.35535	11.9293	6.50254	11.0901	Upregulated_FALSE
Q9QXS1	Plectin OS=Mus musculus OX=10090 GN=Plec PE=1 SV=3	0.850847	0.400173	7.22924	9.15482	8.93074	7.87652	8.42626	9.12153	8.7039	9.17742	8.99435	8.75822	8.76487	9.42417	8.35755	9.08215	8.53138	8.15482	9.18239	9.74315	9.224	9.82496	9.24079	Neutral_FALSE
Q62418	Drebrin-like protein OS=Mus musculus OX=10090 GN=Dbnl PE=1 SV=2	0.850007	0.643511	8.52748	8.224	10.0768	11.0901	10.4512	7.8009	9.30606	10.42	9.98014	9.96434	11.388	9.58871	9.01402	9.68124	9.39232	9.86728	9.98014	10.6439	10.697	10.3772	11.6303	Upregulated_FALSE
O89053	Coronin-1A OS=Mus musculus OX=10090 GN=Coro1a PE=1 SV=5	0.849991	1.05706	7.59498	8.7211	10.3332	12.5387	10.7566	10.3772	9.78136	9.86419	9.90087	10.9293	13.7313	9.36632	10.3663	9.58496	8.98584	9.88111	11.3106	13.1373	10.5793	10.6707	13.9658	Upregulated_FALSE
O70370	Cathepsin S OS=Mus musculus OX=10090 GN=Ctss PE=1 SV=2	0.849686	0.749511	10.5118	8.40939	6.54689	10.0362	9.01123	6.59938	8.18982	8.85175	8.80735	7.98868	10.5411	9.69697	8.82337	8.83289	8.98584	8.43463	8.9571	9.35094	9.10591	9.60733	11.2877	Upregulated_FALSE
P01786	Ig heavy chain V region MOPC 47A OS=Mus musculus OX=10090 PE=1 SV=1	0.849144	0.911422	8.8857	7.34873	6.97728	10.1033	7.50815	6.28788	6.47336	10.3772	7.57093	8.64024	10.4305	7.68145	9.37069	8.35004	8.89482	6.43796	8.92184	9.71939	7.63662	10.7566	9.47371	Upregulated_FALSE
O08976	Probasin OS=Mus musculus OX=10090 GN=Pbsn PE=2 SV=2	0.846965	-0.499779	15.2622	14.1596	15.5775	15.2659	13.9106	15.4736	15.2659	15.2659	14.9658	15.3443	13.1389	13.8138	14.6662	15.2841	14.0532	15.5326	14.6382	13.8037	15.2985	15.1869	13.4383	Neutral_FALSE
P53994	Ras-related protein Rab-2A OS=Mus musculus OX=10090 GN=Rab2a PE=1 SV=1	0.84251	0.517905	10.1033	9.56605	9.43463	11.5167	10.9586	10.1923	9.74651	10.8688	10.8688	10.5314	11.933	10.5603	9.48382	10.2992	10.9293	10.2992	11.5603	11.3219	10.4409	10.8057	12.3907	Neutral_FALSE
Q9WTK5	Nuclear factor NF-kappa-B p100 subunit OS=Mus musculus OX=10090 GN=Nfkb2 PE=1 SV=1	0.841713	1.02669	11.9218	9.62571	7.90689	8.14466	7.12928	7.53916	8.56224	7.12928	9.45327	12.0327	8.52356	10.1548	7.98868	9.46761	11.5793	8.75489	9.03342	8.21432	11.9513	7.90087	9.93517	Upregulated_FALSE
E9PVA8	eIF-2-alpha kinase activator GCN1 OS=Mus musculus OX=10090 GN=Gcn1 PE=1 SV=1	0.827939	0.741255	7.86918	8.59246	6.21387	7.12635	8.99718	7.30378	7.82018	6.9608	7.3837	7.02278	8.09803	8.52748	7.26679	6.57166	8.42626	7.49185	10.0498	10.5118	8.82972	7.31004	9.81218	Upregulated_FALSE
Q61730	Interleukin-1 receptor accessory protein OS=Mus musculus OX=10090 GN=Il1rap PE=1 SV=1	0.827721	0.429397	11.8138	11.0014	10.4409	11.0154	11.0154	11.0901	10.1548	11.1228	10.9218	10.9801	12.1131	10.5118	10.8918	11.3498	12.8975	10.697	10.8057	12.1	11.5746	10.6618	12.0049	Neutral_FALSE
Q9Z1D1	Eukaryotic translation initiation factor 3 subunit G OS=Mus musculus OX=10090 GN=Eif3g PE=1 SV=2	0.82772	0.731483	6.38157	8.05528	7.34577	8.66534	8.24317	5.7079	6.42266	8.22882	8.44708	9.55459	8.43145	8.85798	7.53916	8.37938	7.69349	6.54434	8.0607	9.3966	8.29921	6.21032	9.80735	Upregulated_FALSE
P80316	T-complex protein 1 subunit epsilon OS=Mus musculus OX=10090 GN=Cct5 PE=1 SV=1	0.827575	0.455468	12.7377	12.0258	11.0701	12.7793	12.1421	11.2935	11.6303	11.8455	11.1799	12.2438	13.1082	12.6303	11.0566	11.2467	12.6257	11.3663	12.6143	12.4691	12.5746	12.4305	13.3718	Neutral_FALSE
P04104	Keratin type II cytoskeletal 1 OS=Mus musculus OX=10090 GN=Krt1 PE=1 SV=4	0.819698	-0.599244	10.1163	11.4615	11.4919	11.4094	10.0634	9.49785	8.224	10.7895	9.19722	9.40301	10.5018	8.60733	9.35975	9.08746	8.99152	9.57743	9.57175	9.69	10.7228	10.8057	9.49185	Downregulated_FALSE
Q6QR59	TRPM8 channel-associated factor 3 OS=Mus musculus OX=10090 GN=Tcaf3 PE=1 SV=1	0.817366	-0.474782	15.4153	14.5507	16.0254	16.1694	15.3954	15.0362	16.0722	16.4448	15.9476	16.5492	14.1115	14.9339	15.7471	15.3512	15.3127	15.4087	15.4799	14.1908	15.5387	15.8823	13.8727	Neutral_FALSE
P11214	Tissue-type plasminogen activator OS=Mus musculus OX=10090 GN=Plat PE=1 SV=3	0.816346	-0.623396	10.6348	9.60177	9.70563	9.02791	11.5068	9.16992	11.1228	9.91438	9.15735	7.92846	9.60918	11.3498	8.66889	9.49185	9.07948	8.60733	9.96578	9.94983	9.81378	7.90674	9.93664	Downregulated_FALSE
Q8VE88	Protein FAM114A2 OS=Mus musculus OX=10090 GN=Fam114a2 PE=1 SV=2	0.811161	0.600302	8.89482	6.74147	8.53916	8.92184	8.08215	9.19229	8.15987	7.85175	7.11894	7.96	10.4094	7.19529	7.96578	8.6865	9	8.15482	9.45327	9.21189	7.74819	9.48784	9.93369	Upregulated_FALSE
Q80V42	Carboxypeptidase M OS=Mus musculus OX=10090 GN=Cpm PE=1 SV=2	0.810831	-0.266436	12.9694	13.3581	12.7607	12.7711	13.3853	12.863	13.1485	13.169	12.7855	13.412	12.4409	13.2303	12.6707	12.3247	12.1389	12.6926	13.3163	11.8956	13.0566	12.7249	13.1799	Neutral_FALSE
Q91YQ5	Dolichyl-diphosphooligosaccharide--protein glycosyltransferase subunit 1 OS=Mus musculus OX=10090 GN=Rpn1 PE=1 SV=1	0.810427	0.259702	10.9513	11.043	11.2167	11.2703	11.5314	11.0084	11.6439	10.2644	11.2644	11.5411	10.7398	11.4564	11.0967	11.4512	11.0967	10.8218	11.3443	12.0327	11.7773	11.8337	11.5167	Neutral_FALSE
P28063	Proteasome subunit beta type-8 OS=Mus musculus OX=10090 GN=Psmb8 PE=1 SV=2	0.809663	0.68042	11.6662	10.6528	9.18735	11.973	10.1548	10.4409	9.633	10.4409	9.82814	10.6348	11.8416	13.0718	10.2992	10.7814	10.7814	10.0901	11.7566	11.5118	10.8138	9.09803	12.7875	Upregulated_FALSE
Q8BHD7	Polypyrimidine tract-binding protein 3 OS=Mus musculus OX=10090 GN=Ptbp3 PE=1 SV=1	0.808092	0.802755	10.4615	6.53097	8.67596	9.40514	6.78136	7.02153	6.22882	7.29794	8.01681	8.89178	9.27146	6.82567	8.09803	7.04439	8.20457	7.57502	9.48583	9.36632	9.03892	10.0084	9.71596	Upregulated_FALSE
Q9JHW2	Omega-amidase NIT2 OS=Mus musculus OX=10090 GN=Nit2 PE=1 SV=1	0.804428	0.3697	12.2408	11.7482	10.7814	10.9069	12.1517	11.0224	11.0566	11.3608	11.8455	12.5675	11.0362	12.4969	11.7566	11.1163	11.8017	12.0258	12.6506	11.0224	12.1325	11.8138	11.5018	Neutral_FALSE
P62838	Ubiquitin-conjugating enzyme E2 D2 OS=Mus musculus OX=10090 GN=Ube2d2 PE=1 SV=1	0.803013	-0.457323	9.90388	10.0084	10.6348	9.76321	10.3219	8.33985	10.0362	10.2644	9.59059	10.0634	10.1033	8.53916	9.26209	9.61287	8.71081	9.0607	9.94105	10.2046	9.33985	10.2046	7.9542	Neutral_FALSE
Q61768	Kinesin-1 heavy chain OS=Mus musculus OX=10090 GN=Kif5b PE=1 SV=3	0.799051	0.414104	12.06	12.0668	12.1261	13.2877	11.5068	11.5167	11.9366	12.2318	11.7313	12.1611	13.2107	12.7185	11.8572	11.6484	11.9944	11.2288	12.9293	12.7997	12.4564	12.8842	13.6991	Neutral_FALSE
P08032	Spectrin alpha chain erythrocytic 1 OS=Mus musculus OX=10090 GN=Spta1 PE=1 SV=3	0.798851	-0.815812	9.00562	10.0634	9.84392	10.1799	11.5507	9.73809	11.0154	10.0362	10.6707	8.98868	12.3247	6.99347	9.98014	9.7879	9.37069	9.74147	9.33985	10.6073	9.41996	6.4389	10.0224	Downregulated_FALSE
P52430	Serum paraoxonase/arylesterase 1 OS=Mus musculus OX=10090 GN=Pon1 PE=1 SV=2	0.796773	0.790526	10.0362	9.45121	10.5887	11.5459	11.4666	10.3772	8.23362	8.88264	10.9801	10.7814	13.0566	8.89178	10.3332	10.8611	10.2992	9.29232	11.6528	12.4589	10.1674	11.2877	12.4868	Upregulated_FALSE
Q91V64	Isochorismatase domain-containing protein 1 OS=Mus musculus OX=10090 GN=Isoc1 PE=1 SV=1	0.795923	1.08339	8.58871	8.56605	8.77808	11.5265	9.98014	7.86419	9.17742	8.72451	8.90689	9.13186	11.8017	7.66534	8.59619	6.9542	13.3987	12.3359	10.1163	11.2408	9.85798	9.12928	12.2556	Upregulated_FALSE
P11438	Lysosome-associated membrane glycoprotein 1 OS=Mus musculus OX=10090 GN=Lamp1 PE=1 SV=2	0.790729	0.381889	11.0566	10.2408	9.96578	11.744	10.7895	10.1548	10.0768	9.66178	10.3663	10.2046	11.1737	11.3772	10.5793	10.4919	10.2527	10.1799	10.9513	11.6618	10.8765	10.4818	11.7607	Neutral_FALSE
Q8BZH1	Protein-glutamine gamma-glutamyltransferase 4 OS=Mus musculus OX=10090 GN=Tgm4 PE=1 SV=2	0.782909	-0.607687	19.3962	18.7796	19.5318	19.2922	18.7471	19.2741	19.606	19.719	19.2372	19.8018	17.2696	18.9112	19.0899	19.4576	19.2627	19.3145	19.2326	16.5003	19.4293	19.4991	16.3836	Downregulated_FALSE
P62852	40S ribosomal protein S25 OS=Mus musculus OX=10090 GN=Rps25 PE=1 SV=1	0.781382	1.03216	7.37471	8.46761	8.15987	10.6883	6.83289	8.96	9.45327	6.31328	6.02185	8.09803	10.8533	8.63488	7.36632	7.28275	7.0515	7.50779	10.388	10.5699	9.99435	8.89482	12.1066	Upregulated_FALSE
P00683	Ribonuclease pancreatic OS=Mus musculus OX=10090 GN=Rnase1 PE=1 SV=2	0.773675	-0.537302	15.6211	16.0596	15.5417	15.3718	15.5537	15.1635	14.7207	15.1033	15.365	15.1196	12.8669	15.959	15.8163	14.0785	15.0232	15.2438	15.4862	14.4512	15.3819	15.8823	12.9106	Downregulated_FALSE
P53810	Phosphatidylinositol transfer protein alpha isoform OS=Mus musculus OX=10090 GN=Pitpna PE=1 SV=2	0.77159	0.551438	12.0498	11.8337	11.1737	12.989	11.1485	10.8057	11.2167	11.0084	12.1643	10.7731	13.4512	12.8572	11.7855	12.2848	11.0362	10.9586	12.1954	12.7545	11.6119	12.2228	13.8727	Neutral_FALSE
P51910	Apolipoprotein D OS=Mus musculus OX=10090 GN=Apod PE=1 SV=1	0.769451	0.864793	11.6211	10.0498	8.8857	12.0084	10.944	9.43671	7.04439	9.85798	8.97441	9.81218	12.4278	11.4147	10.5216	9.43045	8.87037	9.43463	10.6165	12.0258	10.2167	11.3772	12.6595	Upregulated_FALSE
P06801	NADP-dependent malic enzyme OS=Mus musculus OX=10090 GN=Me1 PE=1 SV=2	0.766188	0.606393	13.0735	11.8533	11.6119	13.8533	12.6573	11.3826	13.0464	12.9012	13.2761	12.5289	14.0532	12.9567	11.1098	11.6027	13.7524	13.0885	14.3233	13.6991	13.6551	13.4383	14.6096	Upregulated_FALSE
P61164	Alpha-centractin OS=Mus musculus OX=10090 GN=Actr1a PE=1 SV=1	0.765402	1.03913	10.5699	10.697	12.2258	8.77149	9.09011	7.07739	11.4357	6.893	8.61471	10.6257	9.73132	11.3554	12.1954	10.9293	6.82018	12.0802	9.51964	9.66178	11.9106	10.4305	11.043	Upregulated_FALSE
Q9D8U8	Sorting nexin-5 OS=Mus musculus OX=10090 GN=Snx5 PE=1 SV=1	0.765355	0.657636	9.19476	9.87344	8.97154	10.3663	10.6883	10.5603	9.73809	7.63662	9.98014	11.1984	12.0802	9.14211	9.79604	9.45327	9.4818	9.67419	10.1674	11.1548	10.5793	8.96	12.2167	Upregulated_FALSE
P80315	T-complex protein 1 subunit delta OS=Mus musculus OX=10090 GN=Cct4 PE=1 SV=3	0.763909	0.483959	11.8376	11.5555	11.2586	14.0532	12.2703	11.1485	12.1293	12.2877	12.2076	12.2228	13.8238	12.1643	11.8297	12.8784	11.973	12.4357	12.5793	13.0014	12.6188	11.5362	13.7419	Neutral_FALSE
Q9DBF1	Alpha-aminoadipic semialdehyde dehydrogenase OS=Mus musculus OX=10090 GN=Aldh7a1 PE=1 SV=4	0.760327	-0.3089	12.2228	10.7228	12.6926	12.6795	11.9694	11.9256	12.6595	12.4615	11.6751	12.1453	11.2586	11.3608	11.5981	11.9069	11.9586	11.3219	11.9031	11.6795	12.1098	12.3526	12.043	Neutral_FALSE
P09405	Nucleolin OS=Mus musculus OX=10090 GN=Ncl PE=1 SV=2	0.757518	0.8505	7.76155	6.87036	10.8376	10.9944	10.3772	8.24317	9.58871	8.93074	9.73809	8.94544	11.9622	8.9542	9.25974	8.79116	9.64566	10.2992	10.2527	11.4094	9.38154	9.49985	12.9274	Upregulated_FALSE
P26262	Plasma kallikrein OS=Mus musculus OX=10090 GN=Klkb1 PE=1 SV=2	0.75531	0.450862	10.1923	11.5216	10.8765	12.3554	11.3106	12.2348	10.4305	10.7313	11.446	10.9944	12.3745	10.5314	11.3663	11.1799	10.9513	11.5118	11.6484	12.6211	12.6484	12.1261	12.2556	Neutral_FALSE
Q9WV32	Actin-related protein 2/3 complex subunit 1B OS=Mus musculus OX=10090 GN=Arpc1b PE=1 SV=4	0.755021	0.664161	12.0934	11.5699	10.7228	12.5675	10.8533	8.12412	10.3554	11.5507	10.0224	11.0566	12.6707	11.5603	11.2877	9.56415	11.0634	11.3443	11.5167	11.7482	11.9403	11.7731	12.9237	Upregulated_FALSE
Q8K183	Pyridoxal kinase OS=Mus musculus OX=10090 GN=Pdxk PE=1 SV=1	0.752228	0.54484	9.4818	8.8857	9.24793	10.2527	9.39017	8.91886	9.26444	9.50581	10.2167	9.39232	11.2288	9.91289	8.9571	8.65105	9.01681	8.72451	10.2761	11.1098	9.98014	11.1923	11.6484	Neutral_FALSE
P61924	Coatomer subunit zeta-1 OS=Mus musculus OX=10090 GN=Copz1 PE=1 SV=1	0.752178	0.500084	9.59805	9.17243	8.75822	10.5887	9.91438	8.68299	9.70217	8.93664	8.69697	9.94105	10.7313	9.68299	8.69349	8.57743	8.93664	9.56033	10.6528	10.5793	9.35975	9.81218	11.5411	Neutral_FALSE
P45377	Aldose reductase-related protein 2 OS=Mus musculus OX=10090 GN=Akr1b8 PE=1 SV=2	0.748814	0.66172	9.2738	9.55075	8.21917	10.6165	9.33316	9.30834	9.12412	7.78136	9.39232	7.92481	11.3554	9.17243	9.35094	9.79442	8.71425	9.32868	10.1799	11.2703	8.99435	9.76818	12.2198	Upregulated_FALSE
Q9QUI0	Transforming protein RhoA OS=Mus musculus OX=10090 GN=Rhoa PE=1 SV=1	0.744681	0.366385	9.76155	11.4252	10.4818	11.2761	10.7056	11.1357	10.2644	11.2644	10.5507	11.4252	12.2015	10.5018	10.5981	11.0293	10.9658	10.9944	11.2644	11.5216	11.1611	9.92184	11.9658	Neutral_FALSE
P03987	Ig gamma-3 chain C region OS=Mus musculus OX=10090 PE=1 SV=2	0.743391	0.725824	11.043	9.99435	10.8918	11.8765	10.7228	10.2527	10.7398	9.85954	9.67066	10.1674	13.1485	11.3663	10.8057	9.46964	9.79766	10.7731	10.4094	13.0137	10.3443	12.3554	13.7936	Upregulated_FALSE
Q8VDJ3	Vigilin OS=Mus musculus OX=10090 GN=Hdlbp PE=1 SV=1	0.740787	0.80671	7.76564	7.83289	6.514	9.04985	9.19722	9.43671	9.11634	10.6707	9.08481	10.2288	9.67772	7.7832	8.66889	10.0634	9.36851	9.62753	9.8009	11.6707	8.51964	7.20716	11.9549	Upregulated_FALSE
Q9D0I9	Arginine--tRNA ligase cytoplasmic OS=Mus musculus OX=10090 GN=Rars1 PE=1 SV=2	0.739437	0.441556	11.1861	11.6573	11.5459	12.9604	11.7228	11.2877	12.0014	11.4147	11.4409	12.1548	12.7607	10.7398	11.7313	12.0362	12.0835	10.4919	12.6839	12.5957	12.2906	12.5817	13.4383	Neutral_FALSE
P62141	Serine/threonine-protein phosphatase PP1-beta catalytic subunit OS=Mus musculus OX=10090 GN=Ppp1cb PE=1 SV=3	0.733355	0.392362	9.43879	8.86109	8.6865	10.42	10.2644	9.05799	8.84235	9.36851	9.62205	8.2854	10.6795	10.2046	9.37504	9.29692	9.57932	9.45533	9.92184	10.0901	10.1033	9.74315	10.7228	Neutral_FALSE
P70412	CUB and zona pellucida-like domain-containing protein 1 OS=Mus musculus OX=10090 GN=Cuzd1 PE=1 SV=2	0.731021	0.785604	10.6348	12.4691	8.87037	11.7185	12.1674	12.1066	10.1799	11.043	12.4226	11.6303	12.4173	11.8017	11.3276	12.6751	10.7895	12.2348	11.973	11.7773	11.7566	10.6073	15.92	Upregulated_FALSE
P16045	Galectin-1 OS=Mus musculus OX=10090 GN=Lgals1 PE=1 SV=3	0.724623	0.454589	12.0934	12.1954	11.6839	13.5507	12.1	11.9694	12.7545	12.6948	12.1293	12.1984	14.464	11.9181	11.9979	12.5411	12.4409	11.8533	12.8708	13.5018	12.4252	13.3443	14.1277	Neutral_FALSE
P56677	Suppressor of tumorigenicity 14 protein homolog OS=Mus musculus OX=10090 GN=St14 PE=1 SV=2	0.723068	-0.565782	11.769	11.0224	9.86728	11.7731	10.5411	10.4512	10.0084	9.89482	9.40727	11.0901	8.08974	9.6987	9.24079	10.3106	10.3219	10.5603	9.60548	9.75656	10.1033	11.8994	8.84654	Downregulated_FALSE
Q9CYR6	Phosphoacetylglucosamine mutase OS=Mus musculus OX=10090 GN=Pgm3 PE=1 SV=1	0.72117	0.373934	11.6926	11.2992	10.6073	12.2258	11.2348	10.3332	11.3663	11.1163	10.6073	11.2935	11.9801	10.973	10.2408	12.0566	11.5118	12.1066	11.8572	11.4252	10.8918	11.4818	12.6461	Neutral_FALSE
P97467	Peptidyl-glycine alpha-amidating monooxygenase OS=Mus musculus OX=10090 GN=Pam PE=1 SV=2	0.7193	0.569298	10.3663	9.30378	8.47167	9.9263	8.02791	6.96578	7.18982	9.79279	9.69	9.85643	9.62753	10.2167	8.71425	9.70736	9.45738	9.5216	8.76818	9.10066	9.45327	8.16992	10.5507	Neutral_FALSE
P32921	Tryptophan--tRNA ligase cytoplasmic OS=Mus musculus OX=10090 GN=Wars1 PE=1 SV=2	0.719284	0.393608	13.3304	12.3799	12.6795	14.2061	12.9495	13.0634	12.8708	13.2541	12.8975	12.8277	14.0868	13.1469	13.5981	12.863	12.3772	12.9676	13.6551	14.2061	13.1861	13.5265	15.1236	Neutral_FALSE
Q99L20	Glutathione S-transferase theta-3 OS=Mus musculus OX=10090 GN=Gstt3 PE=1 SV=1	0.718959	0.729434	10.4512	12.7628	10.2992	11.5793	12.8842	12.7669	10.1674	8.5812	12.9125	12.4486	12.2992	11.6073	12.4305	13.5018	12.8337	12.2076	12.5864	11.7228	10.9586	10.2046	12.4919	Upregulated_FALSE
Q9DBG3	AP-2 complex subunit beta OS=Mus musculus OX=10090 GN=Ap2b1 PE=1 SV=1	0.716849	0.520843	7.74067	8.89482	9.14975	10.9586	10.0224	9.87805	10.1674	10.1293	9.61839	9.74483	11.1737	9.91737	8.78463	9.20945	10.3106	9.44501	10.6707	10.2644	10.2167	10.1033	11.8218	Neutral_FALSE
O08547	Vesicle-trafficking protein SEC22b OS=Mus musculus OX=10090 GN=Sec22b PE=1 SV=3	0.715939	0.53638	8.69	10.5603	7.90689	8.56224	9.39017	8.75154	9.52356	9.73471	8.62571	8.96	9.7211	10.2288	10.0634	9.9542	9.85954	9.65464	10.3663	9.95128	9.53138	6.79514	10.3443	Neutral_FALSE
O88456	Calpain small subunit 1 OS=Mus musculus OX=10090 GN=Capns1 PE=1 SV=1	0.714485	0.450857	12.3636	10.7313	11.0293	12.6257	11.2348	11.2586	11.1357	11.4717	10.2288	11.0224	13.2015	11.8533	10.9586	11.0498	11.2107	11.2408	12.1131	12.2674	11.8297	11.7056	13.0634	Neutral_FALSE
Q8BHG1	Nardilysin OS=Mus musculus OX=10090 GN=Nrdc PE=1 SV=1	0.714316	0.517751	7.98868	8.00562	9.02237	8.55842	7.17991	8.21917	8.89482	6.79442	6.72792	8.28077	7.41785	8.25267	7.35755	8.29462	8.42206	6.96578	9.09803	9.10852	8.91588	9.64746	9.64024	Neutral_FALSE
P19246	Neurofilament heavy polypeptide OS=Mus musculus OX=10090 GN=Nefh PE=1 SV=3	0.713385	0.596678	8.00967	8.44708	7.6865	10.7895	9.99435	8.20945	8.80413	9.38154	8.63662	9.11114	10.4409	9.39017	7.82655	8.30834	8.88874	8.36194	11.0701	10.2644	9.83763	9.81057	10.4615	Upregulated_FALSE
Q8VDM4	26S proteasome non-ATPase regulatory subunit 2 OS=Mus musculus OX=10090 GN=Psmd2 PE=1 SV=1	0.710299	0.68251	11.2467	10.6707	11.0362	12.7649	11.5068	9.46761	10.8765	9.91588	10.2408	12.0049	12.9784	12.8277	11.4666	9.93369	10.5216	10.3443	11.697	12.2046	10.5018	10.1674	13.8435	Upregulated_FALSE
Q9R0Q3	Transmembrane emp24 domain-containing protein 2 OS=Mus musculus OX=10090 GN=Tmed2 PE=1 SV=1	0.709628	-0.48332	10.7313	9.8857	9.11374	10.8138	10.2527	8.82337	9.66356	11.0084	9.03342	9.85175	8.08215	9.24555	9.98014	9.49386	10.1799	7.64386	9.81858	9.8392	9.52943	10.3106	9.32643	Neutral_FALSE
Q9CZX8	40S ribosomal protein S19 OS=Mus musculus OX=10090 GN=Rps19 PE=1 SV=3	0.709502	0.337545	11.0967	9.43463	10.5793	10.7649	10.0084	10.6073	10.0901	11.2167	10.2992	10.7056	10.3772	11.3718	10.4305	10.7814	11.4305	10.3772	10.8688	10.0362	10.7313	10.3332	12.0701	Neutral_FALSE
Q9ERR7	Selenoprotein F OS=Mus musculus OX=10090 GN=Selenof PE=1 SV=3	0.704476	-0.532324	7.07763	7.60733	9.06878	8.80413	9.20701	7.21917	9.79604	8.26679	8.00562	8.75154	8.71768	7.21917	7.55459	6.94251	7.32133	6.45916	7.91289	6.87036	8.08215	8.87344	8.97728	Downregulated_FALSE
P63276	40S ribosomal protein S17 OS=Mus musculus OX=10090 GN=Rps17 PE=1 SV=2	0.703216	0.705987	7.04498	6.16297	8.46761	8.01123	8.82972	7.06964	9.09803	6.9022	8.30834	7.32193	9.93958	7.81378	8.83289	7.63858	7.53239	8.46352	8.70044	10.1163	7.22882	6.94725	11.1293	Upregulated_FALSE
P58044	Isopentenyl-diphosphate Delta-isomerase 1 OS=Mus musculus OX=10090 GN=Idi1 PE=1 SV=1	0.702982	0.639573	7.64785	7.66545	9.41151	11.2761	8.00562	9.92926	9.3015	10.4818	9.71081	8.76487	9.14975	10.0634	8.53528	9.95128	10.9658	9.5216	10.1799	10.1033	10.4409	11.8572	9.38154	Upregulated_FALSE
P39054	Dynamin-2 OS=Mus musculus OX=10090 GN=Dnm2 PE=1 SV=2	0.698902	0.747947	8.66889	12.964	9.19967	11.5118	12.4331	10.7895	11.4305	10.3443	10.5793	12.8746	12.3134	12.3663	10.1293	10.6257	11.4512	9.87498	10.0634	11.7773	13.1325	12.0154	12.9125	Upregulated_FALSE
P20060	Beta-hexosaminidase subunit beta OS=Mus musculus OX=10090 GN=Hexb PE=1 SV=2	0.69858	0.67628	7.55578	9.56033	9.84078	11.2288	9.92778	7.84549	8.57743	8.93074	9.36632	8.55075	12.6618	9.44294	8.82972	9.42206	9.45121	8.62936	9.83131	10.388	9.93517	10.0901	11.3276	Upregulated_FALSE
F2Z472	Seminal vesicle secretory protein 3A OS=Mus musculus OX=10090 GN=Svs3a PE=1 SV=1	0.698335	0.603334	11.6119	11.2288	11.1548	13.2061	11.5459	11.2046	10.6883	11.7936	12.3163	12.06	12.3219	10.8533	12.1485	11.2107	11.2935	11.1799	12.3021	15.2985	12.6817	13.3163	12.2408	Upregulated_FALSE
Q9CQW1	Synaptobrevin homolog YKT6 OS=Mus musculus OX=10090 GN=Ykt6 PE=1 SV=1	0.697364	0.675683	8.79766	6.55107	6.7808	9.64024	6.52983	6.82018	6.88264	8.19967	7.94837	7.37206	10.0901	8.41785	7.27612	7.32193	6.30341	8.36632	8.25267	9.34651	7.72792	8.24793	10.2527	Upregulated_FALSE
E9PV24	Fibrinogen alpha chain OS=Mus musculus OX=10090 GN=Fga PE=1 SV=1	0.694043	0.472045	11.8218	12.1357	11.6257	13.4767	12.2761	11.6393	10.5411	12.1737	11.4409	12.4538	13.8238	12.6817	11.5793	11.4564	12.2819	11.3106	12.8396	12.3443	11.6751	12.2761	13.7834	Neutral_FALSE
P45700	Mannosyl-oligosaccharide 1 2-alpha-mannosidase IA OS=Mus musculus OX=10090 GN=Man1a1 PE=1 SV=1	0.691585	-0.381923	14.5204	13.9748	14.7987	14.3581	14.4448	14.8037	14.9658	15.2549	14.5567	14.6773	12.9476	13.9658	14.1517	15.1357	14.5447	14.8582	14.5018	13.0751	15.1517	14.8533	13.1244	Neutral_FALSE
Q8K182	Complement component C8 alpha chain OS=Mus musculus OX=10090 GN=C8a PE=1 SV=1	0.691203	0.626344	10.5603	11.7895	9.77808	13.1752	12.0668	10.8455	10.3663	10.9218	11.7773	11.5603	13.6551	11.2046	10.5603	10.697	11.9144	11.1033	11.2819	13.3718	11.0967	13.2258	12.8861	Upregulated_FALSE
Q9DCV7	Keratin type II cytoskeletal 7 OS=Mus musculus OX=10090 GN=Krt7 PE=1 SV=1	0.688924	0.456235	12.2438	10.4409	10.7731	12.5068	11.5934	10.6707	10.3987	10.8918	10.944	10.8688	12.8416	11.3663	11.7056	11.2761	10.5603	10.7056	11.6303	12.6861	11.1674	11.8017	12.8158	Neutral_FALSE
P63073	Eukaryotic translation initiation factor 4E OS=Mus musculus OX=10090 GN=Eif4e PE=1 SV=1	0.687421	-0.682075	10.388	10.1799	9.75154	11.3934	10.3219	9.09276	10.0224	9.70563	9.79928	7.61068	10.3663	10.8138	8.75154	6.98868	9.33539	7.09803	10.1674	9.57932	10.3987	11.0084	10.5699	Downregulated_FALSE
Q8BTM8	Filamin-A OS=Mus musculus OX=10090 GN=Flna PE=1 SV=5	0.685365	0.436206	12.1196	12.9293	11.6257	13.8727	13.92	12.9784	13.0119	13.2512	12.7313	14.0102	14.2586	13.1532	12.7271	12.412	13.0481	12.6393	14.1115	13.5265	13.4767	12.42	14.7046	Neutral_FALSE
Q99JI6	Ras-related protein Rap-1b OS=Mus musculus OX=10090 GN=Rap1b PE=1 SV=2	0.685196	0.379331	11.8098	10.4615	11.1485	11.9944	10.2992	10.42	11.2107	10.7313	10.3987	12.0735	11.5507	11.7142	10.944	11.6484	11.8533	10.3443	10.388	11.3554	10.2167	11.8218	11.9403	Neutral_FALSE
Q61656	Probable ATP-dependent RNA helicase DDX5 OS=Mus musculus OX=10090 GN=Ddx5 PE=1 SV=2	0.685053	0.540545	8.473	7.62205	7.32193	9.07414	8.37938	7.33985	6.76818	8.29921	9.57175	7.78136	9.14211	7.94837	8.62571	7.99435	7.85798	7.11894	9.77314	9.14211	9.00843	8.67596	10.5507	Neutral_FALSE
Q8BPB5	EGF-containing fibulin-like extracellular matrix protein 1 OS=Mus musculus OX=10090 GN=Efemp1 PE=1 SV=1	0.68497	0.343636	9.63118	10.4305	9.71253	11.4564	11.0498	11.3826	10.1033	10.7056	10.2761	11.1357	11.3554	10.5981	10.3663	10.3332	11.4767	10.1923	11.3106	11.0566	10.9366	10.0901	11.6027	Neutral_FALSE
P60229	Eukaryotic translation initiation factor 3 subunit E OS=Mus musculus OX=10090 GN=Eif3e PE=1 SV=1	0.68397	0.525461	9.5157	9.00562	9.39874	10.9944	9.31741	10.6618	9.84392	9.13955	9.52748	8.35755	10.0634	11.6795	11.8376	9.28077	9.35535	10.6439	10.7566	10.3663	9.78136	9.49386	11.2288	Neutral_FALSE
Q8BMJ2	Leucine--tRNA ligase cytoplasmic OS=Mus musculus OX=10090 GN=Lars1 PE=1 SV=2	0.679249	0.641245	7.63966	8.10852	7.93793	10.7895	9.99435	9.41363	10.1033	8.96	9.20457	9.01402	10.7731	7.05528	9.38586	9.65105	9.80252	8.87037	10.4305	11.0154	9.89785	9.9571	11.3772	Upregulated_FALSE
P51174	Long-chain specific acyl-CoA dehydrogenase mitochondrial OS=Mus musculus OX=10090 GN=Acadl PE=1 SV=2	0.679231	0.576004	7.78764	7.37504	8.05528	10.8057	9.13443	8.49586	9.05799	8.70736	8.87037	8.48784	10.2992	8.65821	8.60733	7.97728	8.23362	8.41363	10.0768	10.5018	9.10852	10.0498	10.8842	Neutral_FALSE
Q6P8X1	Sorting nexin-6 OS=Mus musculus OX=10090 GN=Snx6 PE=1 SV=2	0.677934	0.644913	11.2586	9.98014	9.99435	12.2877	10.6795	12.7711	10.5981	10.9144	10.2877	10.8455	12.6751	10.2761	10.2527	13.1082	11.3554	13.7628	11.2107	11.7482	10.1163	11.2107	12.8727	Upregulated_FALSE
P67984	60S ribosomal protein L22 OS=Mus musculus OX=10090 GN=Rpl22 PE=1 SV=2	0.675194	-0.514506	9.7364	10.2877	10.8611	10.8765	10.3772	10.2992	10.8611	13.6439	10.2408	10.6439	10.5507	10.2288	10.42	10.0084	9.94837	10.3987	10.7731	9.8933	9.94544	8.83289	11.7607	Neutral_FALSE
P06281	Renin-1 OS=Mus musculus OX=10090 GN=Ren1 PE=1 SV=1	0.674681	-0.720094	15.3269	14.6325	15.7911	14.3718	14.5387	15.6325	15.5356	15.0992	14.7046	14.7783	11.7228	14.1437	14.4512	15.7366	15.1791	15.7393	15.1033	12.8098	15.669	15.6773	11.1923	Downregulated_FALSE
Q68FH4	N-acetylgalactosamine kinase OS=Mus musculus OX=10090 GN=Galk2 PE=1 SV=1	0.674113	0.668986	7.06613	10.7142	8.43879	10.2408	8.71768	9.84078	9.16992	10.0768	10.2761	9.42206	10.4818	9.41574	11.1163	10.0224	11.043	9.21432	10.9801	10.0224	10.7313	7.06522	11.2348	Upregulated_FALSE
O88685	26S proteasome regulatory subunit 6A OS=Mus musculus OX=10090 GN=Psmc3 PE=1 SV=2	0.673357	0.84857	9.04439	9.48583	8.14466	12.0084	10.3332	9.19722	10.5699	8.02237	10.1548	10.3106	12.5507	9.08481	7.94837	10.4094	11.1548	9.99435	11.6303	11.8416	9.80896	8.19967	13.1969	Upregulated_FALSE
Q9WVL2	Signal transducer and activator of transcription 2 OS=Mus musculus OX=10090 GN=Stat2 PE=1 SV=1	0.673219	0.462069	7.8144	8.01123	9.49586	8.38802	8.9629	7.0842	8.8392	8.83605	10.2288	9.03067	9.66711	7.76539	9.60733	9.46761	8.42626	9.91886	8.83605	8.57743	8.40088	9.27845	10.1163	Neutral_FALSE
Q8BJU0	Small glutamine-rich tetratricopeptide repeat-containing protein alpha OS=Mus musculus OX=10090 GN=Sgta PE=1 SV=2	0.671774	-0.718729	12.446	8.98299	9.17493	10.8842	9.12153	9.3966	9.81218	9.61471	9.21432	8.0607	10.5887	8.47167	7.03342	9.11114	9.82337	7.40939	10.7228	9.96578	8.56605	8.51964	11.2992	Downregulated_FALSE
Q62261	Spectrin beta chain non-erythrocytic 1 OS=Mus musculus OX=10090 GN=Sptbn1 PE=1 SV=2	0.671059	0.444949	11.1421	11.6707	11.4041	11.9801	11.6303	9.90839	10.5118	9.77808	10.7731	10.6073	11.4357	11.1799	10.6618	10.9586	11.0701	10.9944	12.2378	12.2732	11.3049	11.0901	13.2571	Neutral_FALSE
P28271	Cytoplasmic aconitate hydratase OS=Mus musculus OX=10090 GN=Aco1 PE=1 SV=3	0.670837	0.414206	10.2408	11.0768	10.9513	12.7249	11.4564	11.4147	11.744	12.4893	11.2527	11.9181	12.5362	12.2378	11.4717	11.5934	11.5981	12.0189	11.1984	12.7461	10.8218	11.3608	13.2703	Neutral_FALSE
P80314	T-complex protein 1 subunit beta OS=Mus musculus OX=10090 GN=Cct2 PE=1 SV=4	0.670169	0.42697	11.2046	12.2467	11.8611	13.1706	12.0634	11.4666	11.9908	12.0835	12.2703	12.4226	13.6551	11.9144	11.9837	12.1196	11.8727	12.1984	12.9819	13.0362	11.7649	11.3276	14.3233	Neutral_FALSE
O35643	AP-1 complex subunit beta-1 OS=Mus musculus OX=10090 GN=Ap1b1 PE=1 SV=2	0.659856	0.44983	8.86728	10.7649	9.80574	12.1033	10.6528	10.6073	10.4919	10.6883	10.5887	11.2467	11.7814	10.2644	9.89785	10.0901	11.1799	10.5887	11.3663	11.6751	10.973	10.1548	12.2732	Neutral_FALSE
P04186	Complement factor B OS=Mus musculus OX=10090 GN=Cfb PE=1 SV=2	0.654848	0.72345	12.7377	11.5411	10.42	14.3304	12.7228	12.0084	11.4252	11.9549	12.5699	11.6883	15.1635	12.1923	11.3554	12.3987	12.1706	11.446	12.1228	14.6662	12.4868	14.3512	14.92	Upregulated_FALSE
A6X935	Inter alpha-trypsin inhibitor heavy chain 4 OS=Mus musculus OX=10090 GN=Itih4 PE=1 SV=2	0.654382	0.615974	11.1984	11.0084	11.2288	13.7628	12.0084	10.2877	10.944	11.2046	11.1861	10.8611	13.7524	11.3663	11.3826	10.2046	10.8376	11.3276	12.4742	13.4252	12.4615	13.1846	13.2198	Upregulated_FALSE
Q9D7Z6	Calcium-activated chloride channel regulator 1 OS=Mus musculus OX=10090 GN=Clca1 PE=1 SV=2	0.654374	0.439285	12.1768	12.6188	11.2348	12.744	12.7607	11.9586	12.1517	12.0566	11.8727	11.4767	14.183	12.8899	13.0634	11.7398	12.4278	11.3663	13.0362	12.7356	12.1954	11.9837	14.2732	Neutral_FALSE
P18572	Basigin OS=Mus musculus OX=10090 GN=Bsg PE=1 SV=2	0.652854	0.601035	9.99435	8.02791	6.38274	8.61839	8.79116	7.45381	8.69349	8.13955	7.36632	8.224	9.70563	8.31741	10.42	6.52247	7.81962	7.87652	9.29232	9.74315	9.05257	8.30698	9.88874	Upregulated_FALSE
P97805	Protein FAM3D OS=Mus musculus OX=10090 GN=Fam3d PE=2 SV=2	0.652837	0.643809	11.6573	9.07682	9.09803	9.87191	9.37286	7.67243	8.39232	11.2348	8.94837	9.40727	11.1674	10.1923	9.32418	8.41785	10.5981	8.15987	10.4305	10.4919	10.973	10.9801	11.3498	Upregulated_FALSE
Q00915	Retinol-binding protein 1 OS=Mus musculus OX=10090 GN=Rbp1 PE=1 SV=2	0.652707	0.56792	11.5981	9.37286	9.91139	12.1517	11.0362	9.85331	10.2408	11.0084	10.5887	10.2761	13.1737	11.3663	10.6257	10.2408	10.388	10.1421	11.0154	11.7228	10.8057	11.2761	13.464	Neutral_FALSE
Q8QZY1	Eukaryotic translation initiation factor 3 subunit L OS=Mus musculus OX=10090 GN=Eif3l PE=1 SV=1	0.65259	0.516798	8.64173	10.4409	12.1453	8.12928	9.16491	9.13186	9.32643	8.56224	9.47167	9.86109	11.1163	9.45533	10.6707	9.5411	9.87344	9.30378	10.5981	9.44708	9.16491	9.72451	10.7977	Neutral_FALSE
Q8K2Q9	Shootin-1 OS=Mus musculus OX=10090 GN=Shtn1 PE=1 SV=1	0.651965	-0.651248	12.5216	9.80413	9.2384	10.0224	9.31288	9.8392	9.56415	7.74819	9.73471	9.48583	8.87037	7.96578	8.10852	8.98868	10.5411	7.87652	10.6618	9.77479	7.76818	8.45121	10.7398	Downregulated_FALSE
Q3UMY5	Echinoderm microtubule-associated protein-like 4 OS=Mus musculus OX=10090 GN=Eml4 PE=1 SV=1	0.651752	0.851278	9.26913	9.45943	6.43552	8.33985	7.62205	12.2527	7.61471	7.90689	11.0701	9.06609	10.4094	9.0634	7.42626	9.224	12.2674	9.85643	8.75822	9.80252	11.5167	9.56796	9.88417	Upregulated_FALSE
Q8R081	Heterogeneous nuclear ribonucleoprotein L OS=Mus musculus OX=10090 GN=Hnrnpl PE=1 SV=2	0.650781	0.38611	12.3718	12.4094	11.9586	11.5555	12.3799	12.0868	11.3443	12.6839	12.4538	12.1066	14.6211	13.1405	12.1196	11.6073	12.7121	11.9908	12.8396	11.4252	12.5387	12.6861	12.5043	Neutral_FALSE
Q78PY7	Staphylococcal nuclease domain-containing protein 1 OS=Mus musculus OX=10090 GN=Snd1 PE=1 SV=1	0.649881	-0.306103	12.7956	11.42	12.8118	12.2848	11.7056	12.2167	11.7731	11.769	11.8994	11.6484	11.4615	11.944	11.7895	11.0967	11.8494	11.0701	11.3826	12.3304	11.2992	13.158	12.1984	Neutral_FALSE
Q9WVQ5	Methylthioribulose-1-phosphate dehydratase OS=Mus musculus OX=10090 GN=Apip PE=1 SV=1	0.647186	0.3574	9.48382	10.388	8.31288	10.1799	9.75822	10.6528	10.5699	10.5793	10.1421	10.6528	10.8376	10.3219	10.6707	9.79766	9.72451	9.39017	10.2527	11.2877	10.1163	10.2761	11.0498	Neutral_FALSE
P07744	Keratin type II cytoskeletal 4 OS=Mus musculus OX=10090 GN=Krt4 PE=1 SV=2	0.64237	0.541808	12.4919	11.5362	10.9144	12.863	12.4331	11.1485	11.4919	13.5981	11.7356	11.9144	13.3581	11.8218	12.3387	11.3934	11.1293	11.7099	14.0276	13.9385	12.2046	14.0532	12.8956	Neutral_FALSE
P31938	Dual specificity mitogen-activated protein kinase kinase 1 OS=Mus musculus OX=10090 GN=Map2k1 PE=1 SV=2	0.638201	0.58327	10.2046	8.37504	7.43463	10.5699	9.12412	6.57743	9.54689	8.59619	8.09276	9.13443	10.3106	9.42417	9.19476	7.91695	8.65105	9.07948	10.4512	10.0362	8.16992	8.79442	10.5314	Neutral_FALSE
P09036	Serine protease inhibitor Kazal-type 1 OS=Mus musculus OX=10090 GN=Spink1 PE=1 SV=1	0.636134	-1.36573	13.5387	10.2288	11.446	13.6096	7.32253	10.7142	14.4704	12.6751	11.6751	8.02064	14.3163	6.97038	9.2503	7.91886	12.5191	10.7566	7.24211	11.3934	8.78463	14.464	12.8823	Downregulated_FALSE
Q80X19	Collagen alpha-1(XIV) chain OS=Mus musculus OX=10090 GN=Col14a1 PE=1 SV=2	0.634723	0.485375	9.37721	10.4919	10.1923	10.8057	10.5793	10.0362	10.2644	10.42	10.5981	11.3663	11.9144	9.72962	9.59059	11.3608	9.44087	9.18488	10.1923	11.4357	11.0835	11.6165	12.5957	Neutral_FALSE
Q09199	Beta-1 4 N-acetylgalactosaminyltransferase 2 OS=Mus musculus OX=10090 GN=B4galnt2 PE=2 SV=1	0.632856	0.321825	9.47371	10.7398	8.87652	10.8138	10.0224	10.2046	10.0498	10.2167	9.77479	10.5018	11.1861	10.1674	9.99435	9.63481	10.0362	9.25503	10.6707	10.973	10.0634	10.5793	11.0293	Neutral_FALSE
O89020	Afamin OS=Mus musculus OX=10090 GN=Afm PE=1 SV=2	0.632368	0.545619	11.3219	11.6165	11.8533	12.7207	11.7482	11.7482	10.6257	11.744	11.9586	10.9658	14.1596	11.3106	11.3049	11.4767	11.7649	11.6073	11.744	14.0447	11.3987	13.1	14.1196	Neutral_FALSE
O35593	26S proteasome non-ATPase regulatory subunit 14 OS=Mus musculus OX=10090 GN=Psmd14 PE=1 SV=2	0.632186	0.82809	6.82444	6.45772	8.97728	11.3554	9.10591	8.87958	10.1163	8.16992	8.41785	9	11.3608	6.63793	8.25267	9.27146	8.26679	8.99435	9.93517	11.1984	9.60363	9.56605	12.2556	Upregulated_FALSE
P46978	Dolichyl-diphosphooligosaccharide--protein glycosyltransferase subunit STT3A OS=Mus musculus OX=10090 GN=Stt3a PE=1 SV=1	0.629674	-0.609177	9.71939	11.4919	9.84706	10.3663	10.1923	9.5411	10.4717	8.52748	9.85643	8.36632	10.4818	7.1493	8.24793	9.32193	8.224	9.12153	11.1611	10.7649	9.84549	8.8009	11.2228	Downregulated_FALSE
Q3UQ44	Ras GTPase-activating-like protein IQGAP2 OS=Mus musculus OX=10090 GN=Iqgap2 PE=1 SV=2	0.629544	0.504483	9.88874	10.4305	10.4919	12.0498	11.3163	10.5314	10.9513	9.63844	10.42	10.4305	12.464	10.7142	10.0084	11.0701	11.2467	9.9629	11.9031	12.043	10.42	10.1923	13.2228	Neutral_FALSE
P15105	Glutamine synthetase OS=Mus musculus OX=10090 GN=Glul PE=1 SV=6	0.626223	0.445635	11.0498	12.0362	12.3772	13.3987	12.3276	11.5603	12.2527	11.6618	11.7185	12.2137	13.7419	11.6027	11.6662	11.5265	11.9069	11.5746	12.7249	13.7731	12.2408	12.8765	14.0102	Neutral_FALSE
O35226	26S proteasome non-ATPase regulatory subunit 4 OS=Mus musculus OX=10090 GN=Psmd4 PE=1 SV=1	0.625993	0.934752	9.18982	8.73132	8.6865	11.5746	10.0362	8.36632	10.2288	5.60088	8.72451	12.9873	11.8494	8.2384	7.81378	8.86728	7.9542	9.39232	10.0498	10.8611	9.41151	9.16742	12.8098	Upregulated_FALSE
Q08091	Calponin-1 OS=Mus musculus OX=10090 GN=Cnn1 PE=1 SV=1	0.625247	0.425336	8.48784	7.72792	9.33762	9.73132	9.74651	9.53722	8.64024	10.4409	8.34873	9.90689	9.91289	9.45943	8.91289	8.88264	8.85175	7.94251	10.4615	10.1033	10.0084	10.1163	9.87652	Neutral_FALSE
O54983	Ketimine reductase mu-crystallin OS=Mus musculus OX=10090 GN=Crym PE=1 SV=1	0.624269	0.450041	8.15987	7.88264	7.2384	9.33539	8.21409	6.56017	7.59991	8.45533	7.37504	7.12561	9.53333	7.06617	8.18982	8.19476	8.66889	7.69349	7.41785	9.35755	8.37069	8.96935	9.24079	Neutral_FALSE
Q923D2	Flavin reductase (NADPH) OS=Mus musculus OX=10090 GN=Blvrb PE=1 SV=3	0.624036	0.631007	10.4409	10.697	10.8376	12.3498	11.0967	10.9873	11.4564	8.82337	11.1357	11.4615	14.7628	10.2046	10.7566	11.0293	11.8057	10.3332	10.7566	11.2703	10.42	12.1892	13.0154	Upregulated_FALSE
P08226	Apolipoprotein E OS=Mus musculus OX=10090 GN=Apoe PE=1 SV=2	0.622093	0.595715	13.8238	13.2453	12.2848	15.2985	13.0566	12.1611	12.6303	12.6119	12.6618	12.4331	15.1596	13.3853	12.9549	12.6257	12.3745	12.7271	13.1984	15.0992	13.5746	15.0826	15.5657	Upregulated_FALSE
Q3ZT31	Sorting nexin-25 OS=Mus musculus OX=10090 GN=Snx25 PE=1 SV=3	0.6205	-0.559371	9.54882	11.4041	11.7607	11.0634	10.7566	11.5411	11.6662	12.06	11.9293	12.0901	9.01959	10.7731	11.3219	12.3934	11.6073	10.8918	10.9293	9.25267	11.5459	10.4409	8.66178	Downregulated_FALSE
P08752	Guanine nucleotide-binding protein G(i) subunit alpha-2 OS=Mus musculus OX=10090 GN=Gnai2 PE=1 SV=5	0.619327	0.514079	7.50598	10.0768	10.6439	10.7482	9.75322	11.3387	9.79928	9.84235	11.4305	11.0768	11.3106	9.8009	10.5216	10.8057	10.4615	10.1799	10.5699	11.3608	10.42	9.11634	12.0634	Neutral_FALSE
Q99K01	Pyridoxal-dependent decarboxylase domain-containing protein 1 OS=Mus musculus OX=10090 GN=Pdxdc1 PE=1 SV=2	0.617488	0.752016	6.96515	10.4512	9.05799	11.0701	9.33985	8.49185	8.20945	8.93664	8.28077	8.30378	10.7895	7.49777	9.60177	9.34651	8.71425	7.63662	10.3443	9.92184	10.4717	12.3078	11.8258	Upregulated_FALSE
P35235	Tyrosine-protein phosphatase non-receptor type 11 OS=Mus musculus OX=10090 GN=Ptpn11 PE=1 SV=3	0.616935	0.537654	8.06083	8.73471	7.69349	9.08481	7.45101	5.88319	10.3554	7.89482	8.90388	9.33316	9.46557	7.76818	8.70736	7.96431	9.3015	8.64024	8.37069	10.1293	7.98191	7.91886	9.62022	Neutral_FALSE
Q64105	Sepiapterin reductase OS=Mus musculus OX=10090 GN=Spr PE=1 SV=1	0.613946	0.371344	10.9218	11.6303	11.1923	12.7292	11.6165	10.944	11.0084	11.1421	10.9586	11.4615	13.0258	11.4305	11.1228	11.0362	11.4615	11.0701	12.1163	11.7773	11.7099	11.0498	13.3853	Neutral_FALSE
Q60605	Myosin light polypeptide 6 OS=Mus musculus OX=10090 GN=Myl6 PE=1 SV=3	0.61378	0.479619	13.6439	12.6861	12.8277	14.7987	13.3163	11.1228	12.9366	13.0396	13.0241	12.8514	15.0785	12.9012	13.2747	12.7586	13.169	12.9712	14.0189	14.1437	13.1548	12.8416	15.1196	Neutral_FALSE
P10518	Delta-aminolevulinic acid dehydratase OS=Mus musculus OX=10090 GN=Alad PE=1 SV=1	0.611241	0.358948	10.9144	11.7482	12.6416	12.7377	12.0258	12.0327	11.2348	11.6484	12.9996	12.0768	12.6991	11.6528	11.7855	13.2076	11.3276	13.2288	12.6257	11.9031	11.8956	12.7228	13.1596	Neutral_FALSE
Q9CXI5	Mesencephalic astrocyte-derived neurotrophic factor OS=Mus musculus OX=10090 GN=Manf PE=1 SV=1	0.611236	-0.409891	11.3934	11.3772	12.6119	12.9106	11.8803	11.0967	13.4767	12.8784	12.4793	12.2378	11.6926	10.2877	11.9549	12.1517	11.7524	10.7731	12.1098	11.5265	11.8956	13.0934	12.412	Neutral_FALSE
P56395	Cytochrome b5 OS=Mus musculus OX=10090 GN=Cyb5a PE=1 SV=2	0.611167	0.383197	9.84078	9.99435	10.5118	9.77643	10.7814	10.1293	9.89785	9.67066	10.1293	11.5507	10.7895	9.66889	10.9293	8.54689	10.2408	9.55842	10.6348	11.5887	10.6073	10.1033	11.3554	Neutral_FALSE
P62301	40S ribosomal protein S13 OS=Mus musculus OX=10090 GN=Rps13 PE=1 SV=2	0.610851	0.791852	11.5793	9.25974	7.91886	10.9144	10.4409	9.3443	9.93811	6.1249	10.0768	7.38477	11.8057	10.9873	9.35755	9.20212	9.90989	9.46557	12.158	10.6883	10.0901	10.5603	12.0224	Upregulated_FALSE
Q9QZE5	Coatomer subunit gamma-1 OS=Mus musculus OX=10090 GN=Copg1 PE=1 SV=1	0.610371	0.561918	9.75822	9.21675	10.8842	10.4615	10.7482	9.70563	10.9144	8.92481	10.2644	9.70044	12.6551	10.2992	9.20701	9.7211	9.96578	9.24793	10.8611	11.8337	10.3106	11.2703	12.8416	Neutral_FALSE
P43276	Histone H1.5 OS=Mus musculus OX=10090 GN=H1-5 PE=1 SV=2	0.6089	0.547375	8.00827	10.3106	7.37504	8.633	9.51373	9.16491	9.29232	7.74147	8.76487	9.27146	10.0498	7.67948	10.1293	9.17243	9.96578	9.68124	10.0768	9.65821	9.94691	6.50549	9.50383	Neutral_FALSE
Q9WVJ3	Carboxypeptidase Q OS=Mus musculus OX=10090 GN=Cpq PE=1 SV=1	0.608656	0.426334	12.3163	11.0362	10.2046	12.2877	11.1548	10.6795	10.0634	11.1674	9.71253	10.6883	11.8416	11.8533	11.1611	9.85019	10.9069	10.9658	11.584	12.2467	11.2348	11.9979	12.2819	Neutral_FALSE
Q8C7R4	Ubiquitin-like modifier-activating enzyme 6 OS=Mus musculus OX=10090 GN=Uba6 PE=1 SV=1	0.60797	0.462649	7.70736	8	9.36632	6.97728	8.53916	7.96578	8.53138	9.27612	8.44708	7.62205	9.19476	9.83605	9.63662	7.74147	7.91289	7.56224	9.31741	9.12153	7.79442	9.60548	9.9542	Neutral_FALSE
Q9CXW3	Calcyclin-binding protein OS=Mus musculus OX=10090 GN=Cacybp PE=1 SV=1	0.607177	-0.54843	13.7524	10.3987	12.9926	11.2107	9.79279	11.2348	10.6439	11.1799	10.5887	9.87037	11.8017	10.3554	9.13186	11.4767	11.1098	11.2228	10.5314	11.1163	9.71253	11.5167	11.2992	Downregulated_FALSE
Q9JLJ2	4-trimethylaminobutyraldehyde dehydrogenase OS=Mus musculus OX=10090 GN=Aldh9a1 PE=1 SV=1	0.607096	0.419232	10.3987	11.2467	10.1923	12.1923	11.5603	10.9586	10.7313	10.8533	10.5118	11.6528	12.4538	10.6618	9.93664	10.1799	11.8218	10.5314	11.9549	11.9144	11.7142	10.9944	12.7419	Neutral_FALSE
P07309	Transthyretin OS=Mus musculus OX=10090 GN=Ttr PE=1 SV=1	0.605978	0.779204	11.7855	10.8297	9.79766	11.4252	10.7056	9.91139	9.39446	10.0224	9.46964	8.03892	13.5142	10.8218	10.0901	9.30378	10.5411	10.4305	11.0293	14.392	10.5216	12.279	12.8435	Upregulated_FALSE
P48678	Prelamin-A/C OS=Mus musculus OX=10090 GN=Lmna PE=1 SV=2	0.604925	0.353208	8.8857	9.83447	9.51373	10.2527	10.1033	10.2288	9.51373	9.50383	9.36413	9.3015	10.4512	9.30606	9.63662	9.01123	10.7313	9.84235	10.388	11.584	9.65464	9.53528	11.0634	Neutral_FALSE
Q9CQT1	Methylthioribose-1-phosphate isomerase OS=Mus musculus OX=10090 GN=Mri1 PE=1 SV=1	0.604645	-0.248387	10.0768	9.26679	9.57175	9.67596	9.02237	9.10591	8.92481	9.64205	8.8857	9.23122	9.42626	9.14211	7.77479	8.82972	8.84862	8.94544	9.04166	9.16491	9.39874	9.70563	9.73978	Neutral_FALSE
Q923J1	Transient receptor potential cation channel subfamily M member 7 OS=Mus musculus OX=10090 GN=Trpm7 PE=1 SV=1	0.603863	-0.509968	14.0532	13.4893	13.6662	14.2438	13.5981	13.6551	13.3853	14.0362	13.1453	14.0785	11.6348	13.9476	13.2877	13.7628	13.6991	13.464	14.0189	11.6484	13.9837	14.2877	10.4305	Neutral_FALSE
P35278	Ras-related protein Rab-5C OS=Mus musculus OX=10090 GN=Rab5c PE=1 SV=2	0.60367	0.677916	8.11174	10.5793	7.29462	9.91886	9.93074	8.29002	9.42417	10.3443	10.7977	11.3106	11.4615	9.83289	9.77479	10.7566	10.0498	7.91289	10.3554	11.0014	9.79928	7.28018	11.5216	Upregulated_FALSE
P20065	Thymosin beta-4 OS=Mus musculus OX=10090 GN=Tmsb4x PE=1 SV=1	0.599814	-0.560755	10.1163	11.5603	11.4147	10.3332	10.7814	8.32193	11.1357	9.55842	10.4094	11.5793	8.53138	10.6165	9.53916	10.4409	9.99435	9.08215	9.94544	11.6839	9.29921	9.43463	7.96578	Downregulated_FALSE
O54734	Dolichyl-diphosphooligosaccharide--protein glycosyltransferase 48 kDa subunit OS=Mus musculus OX=10090 GN=Ddost PE=1 SV=2	0.595307	-0.437239	10.0901	9.56605	9.53528	10.2877	10.6883	10.3219	10.388	11.3049	9.9629	9.26679	7.97728	9.57554	9.21917	10.3106	11.4969	9.71596	10.5314	10.6165	10.6165	8.36632	9.92035	Neutral_FALSE
P50247	Adenosylhomocysteinase OS=Mus musculus OX=10090 GN=Ahcy PE=1 SV=3	0.595137	0.360626	12.2761	12.7731	12.6904	13.5981	12.7461	12.2527	12.9366	12.2378	12.5043	12.2963	14.4186	12.9513	12.3276	12.628	13.1244	11.9031	13.2497	13.4893	12.3718	12.9495	14.6382	Neutral_FALSE
O89079	Coatomer subunit epsilon OS=Mus musculus OX=10090 GN=Cope PE=1 SV=3	0.592565	0.461838	10.1674	10.5507	10.8688	11.6573	10.9293	10.0362	11.4564	10.8376	10.1033	12.2848	11.6439	9.01402	10.0768	11.3387	10.6439	10.5507	11.3498	11.5068	12.6257	10.7228	12.5934	Neutral_FALSE
Q64331	Unconventional myosin-VI OS=Mus musculus OX=10090 GN=Myo6 PE=1 SV=1	0.592479	0.41528	8.31741	9.61102	9.55842	10.6165	9.81698	8.92481	9.03342	9.67948	9.33092	9.27845	10.8842	9.21675	9.39232	8.90689	9.28309	9.48583	10.1799	10.9144	8.99152	9.88722	11.7482	Neutral_FALSE
P14602	Heat shock protein beta-1 OS=Mus musculus OX=10090 GN=Hspb1 PE=1 SV=3	0.592106	-0.251591	14.92	14.7366	14.6662	14.0014	14.9792	14.4186	14.5687	14.7153	14.7313	14.5326	13.4512	15.2949	14.2877	14.6495	14.4704	14.4186	14.8582	13.7524	14.8965	14.6607	13.3581	Neutral_FALSE
Q07456	Protein AMBP OS=Mus musculus OX=10090 GN=Ambp PE=1 SV=2	0.590757	0.673042	11.0154	11.7185	8.40514	12.1098	10.0634	9.16992	8.01123	11.3826	9.77972	12.1421	12.2378	10.7313	9.42417	9.86573	8.53138	10.3663	10.5887	11.2703	11.9622	11.9658	11.1984	Upregulated_FALSE
P01636	Ig kappa chain V-V region MOPC 149 OS=Mus musculus OX=10090 PE=1 SV=1	0.59038	0.514656	7.7596	6.45223	7.97154	9.71768	7.6865	7.18982	8.77479	8.99435	8.34873	8.13955	10.4717	8.10852	8.47573	8.06609	8.11894	6.6865	8.43463	9.41363	8.27612	9.94691	9.23122	Neutral_FALSE
Q5FW60	Major urinary protein 20 OS=Mus musculus OX=10090 GN=Mup20 PE=1 SV=1	0.5903	-0.488111	13.7207	12.8708	12.8899	13.1389	12.3498	12.8416	13.9476	12.5338	12.5699	14.4383	12.412	13.8435	12.1453	11.4767	13.3718	11.584	12.6904	11.6257	12.3987	13.5746	10.3987	Neutral_FALSE
Q7TPR4	Alpha-actinin-1 OS=Mus musculus OX=10090 GN=Actn1 PE=1 SV=1	0.590018	0.873018	14.5142	10.5411	10.3554	12.7461	11.0014	10.1799	9.96578	9.67243	10.9069	10.2527	13.3718	14.1908	10.2992	10.1163	13.8727	9.8933	14.0362	12.1	10.4818	11.1098	13.9293	Upregulated_FALSE
Q9DBG5	Perilipin-3 OS=Mus musculus OX=10090 GN=Plin3 PE=1 SV=1	0.589933	0.84581	8.02012	9.85643	7.75489	11.6528	10.1421	8.24793	9.14721	9.35094	9.73302	8.19967	13.1908	7.93664	10.3106	8.91588	9.07414	9.91886	10.2288	12.1228	7.8009	11.4252	12.8994	Upregulated_FALSE
P21300	Aldo-keto reductase family 1 member B7 OS=Mus musculus OX=10090 GN=Akr1b7 PE=1 SV=4	0.589753	-1.03659	12.7956	13.9385	14.3163	15.1946	12.2992	15.9454	11.3772	15.4544	14.7471	12.1453	14.7628	11.4919	11.8494	11.2586	10.7977	11.42	12.2527	17.3836	11.7773	13.1984	17.3145	Downregulated_FALSE
Q02053	Ubiquitin-like modifier-activating enzyme 1 OS=Mus musculus OX=10090 GN=Uba1 PE=1 SV=1	0.589194	0.395812	13.9293	13.1437	13.8238	15.0617	13.5864	12.7398	13.7419	14.1752	13.2848	13.5981	15.3056	14.3163	14.2137	12.9784	14.1908	12.8842	14.1517	14.9926	13.4767	13.8138	15.4767	Neutral_FALSE
P01843	Ig lambda-1 chain C region OS=Mus musculus OX=10090 PE=1 SV=1	0.588059	0.602065	8.1089	8.42626	7.22882	11.0498	10.0901	8.95128	8.61102	9.38586	8.3837	7.91289	11.2586	8.61102	9.6865	8.74819	8.31741	9.16742	8.56986	11.2228	9.23122	10.3443	11.1357	Upregulated_FALSE
Q8BTZ7	Mannose-1-phosphate guanyltransferase beta OS=Mus musculus OX=10090 GN=Gmppb PE=1 SV=1	0.586718	-0.306776	12.9766	11.3332	11.5216	12.3987	11.9476	11.5981	11.6926	11.9549	11.7731	11.888	12.1611	11.9908	10.7398	11.4409	10.4305	11.2228	12.584	11.697	11.1799	11.4409	12.4717	Neutral_FALSE
Q8BG05	Heterogeneous nuclear ribonucleoprotein A3 OS=Mus musculus OX=10090 GN=Hnrnpa3 PE=1 SV=1	0.585741	0.48285	10.5887	12.2107	12.2527	13.2732	12.1196	10.4094	12.279	12.7855	11.7607	12.8975	12.664	12.1517	12.2228	10.5411	13.2732	11.6528	13.3163	13.1293	11.8727	11.6618	13.9837	Neutral_FALSE
Q8K1B8	Fermitin family homolog 3 OS=Mus musculus OX=10090 GN=Fermt3 PE=1 SV=1	0.58481	0.68063	8.79116	8.3966	7.06609	9.56224	7.23219	6.70717	8.00562	8.21917	7.8392	7.22096	10.9801	8.23362	7.52356	5.496	8.17493	10.0362	8.62571	9.40514	8.18982	9.11894	10.9218	Upregulated_FALSE
Q91YE6	Importin-9 OS=Mus musculus OX=10090 GN=Ipo9 PE=1 SV=3	0.584711	-0.520021	9.83447	9.65642	9.38154	13.412	8.89178	9.53138	9.52356	9.69174	8.7039	8.94544	9.6865	9.55842	9.7364	9.49985	8.99152	10.2877	9.03067	8.00289	9.11894	8.9542	10.1163	Downregulated_FALSE
P62858	40S ribosomal protein S28 OS=Mus musculus OX=10090 GN=Rps28 PE=1 SV=1	0.58455	-0.411351	9.19967	8.09276	9.99435	10.1548	8.94544	8.72792	9.61655	9	8.85175	9	9.78136	8.79442	8.30834	7.7879	6.97728	8.36194	9.7039	9.2384	9.03892	8.11894	10.0634	Neutral_FALSE
Q9D0M2	Cell division cycle-associated protein 7 OS=Mus musculus OX=10090 GN=Cdca7 PE=1 SV=1	0.583424	-0.372206	9.66356	10.0224	9.37286	10.9293	9.79116	10.4717	9.83131	10.4615	9.64926	10.2046	8.69295	10.2992	9.61102	10.0901	10.1923	9.86882	10.0901	7.85175	10.0498	10.4717	8.3684	Neutral_FALSE
P40336	Vacuolar protein sorting-associated protein 26A OS=Mus musculus OX=10090 GN=Vps26a PE=1 SV=1	0.583314	0.737846	8.30834	7.33092	8.90087	10.4717	12.0464	11.1228	9.30834	9.35535	8.81698	11.8994	9.93664	11.0224	7.53916	11.1737	11.1421	11.6573	8.64746	9.76984	11.2046	8.224	10.8533	Upregulated_FALSE
Q6P069	Sorcin OS=Mus musculus OX=10090 GN=Sri PE=1 SV=1	0.582037	-0.385161	11.3772	11.7356	13.1	11.5699	12.3691	12.2167	12.3663	13.158	11.2167	12.6325	11.7936	11.5362	11.0901	11.4252	11.3332	10.7895	10.7895	11.3332	12.8823	13.1131	12.1389	Neutral_FALSE
Q9CQE1	Protein NipSnap homolog 3B OS=Mus musculus OX=10090 GN=Nipsnap3b PE=1 SV=1	0.581676	0.408626	8.20716	10.1033	8.92778	9.82177	8.86419	8.01681	8.26679	7.87036	9.04985	9.82814	8.40088	9.06609	7.55459	8.72792	10.1674	9.99435	9.62936	8.89785	10.0498	8.46352	9.62753	Neutral_FALSE
Q3UZ39	Leucine-rich repeat flightless-interacting protein 1 OS=Mus musculus OX=10090 GN=Lrrfip1 PE=1 SV=2	0.578272	0.424772	9.70217	9.55651	7.91886	10.9293	9.79279	9.1267	9.22882	9.39446	8.86728	9.85331	11.1357	9.12928	9.3015	9.26444	9.25739	8.67948	10.2992	10.5018	9.53722	9.35535	11.4717	Neutral_FALSE
Q9JIF0	Protein arginine N-methyltransferase 1 OS=Mus musculus OX=10090 GN=Prmt1 PE=1 SV=1	0.575142	0.758615	8.14018	6.39476	7.50779	10.2408	7.94837	6.54535	7.69349	8.43879	6.43221	6.81477	10.6073	7.39232	6.82018	8.89785	7.07682	6.59395	9.40514	10.4512	7.33092	8.91588	11.2527	Upregulated_FALSE
P80313	T-complex protein 1 subunit eta OS=Mus musculus OX=10090 GN=Cct7 PE=1 SV=1	0.572762	0.3104	11.1799	11.2527	11.7977	12.5793	11.5216	10.7056	11.6662	11.3826	11.2586	12.1485	12.8455	11.2467	11.6528	10.42	11.5651	11.6303	11.9979	11.9944	11.5934	11.4767	12.9458	Neutral_FALSE
P49442	Inositol polyphosphate 1-phosphatase OS=Mus musculus OX=10090 GN=Inpp1 PE=1 SV=2	0.570868	0.468435	8.43879	8.76818	8.49985	9.96578	9.69174	7.7211	8.54689	7.78136	7.46761	8.80413	10.7566	8.27146	8.2384	8.3837	7.55459	8.61839	9.45121	9.59991	8.27146	9.65821	10.5216	Neutral_FALSE
Q8JZQ9	Eukaryotic translation initiation factor 3 subunit B OS=Mus musculus OX=10090 GN=Eif3b PE=1 SV=1	0.570564	0.590945	8.56224	8.87344	7.95987	9.17493	10.1033	8.8009	9.93811	7.53916	8.65464	8.50383	10.5507	9.38154	7.37504	7.69349	9.86728	8.34873	9.94251	10.9586	9.89936	8.69	12.0224	Upregulated_FALSE
O35887	Calumenin OS=Mus musculus OX=10090 GN=Calu PE=1 SV=1	0.570152	0.686738	9.00562	7.25739	9.28077	10.0634	7.12928	7.71425	9.99435	5.62098	8.47573	8.29921	9.96434	8.34239	7.67948	10.9586	8.16992	6.76818	8.82337	10.3772	8.10852	10.0224	10.1163	Upregulated_FALSE
Q9QZ73	DCN1-like protein 1 OS=Mus musculus OX=10090 GN=Dcun1d1 PE=2 SV=1	0.569861	0.620553	8.633	8.93958	7.93664	9.49586	7.29462	7.69349	8.37069	8.09276	7.58496	8.3966	10.0498	8.84235	7.25739	10.8842	7.77479	7.38665	7.62936	9.07414	7.03342	10.7566	11.0835	Upregulated_FALSE
Q8BWQ6	VPS35 endosomal protein sorting factor-like OS=Mus musculus OX=10090 GN=Vps35l PE=1 SV=2	0.569697	0.76194	10.2167	8.12928	8.09803	11.2992	6.49506	5.34621	8.01123	8.11894	8.15987	7.91289	11.7731	7.32928	8.36632	8.92184	8.23362	8.02237	8.77149	8.97441	8.33539	10.9658	10.0362	Upregulated_FALSE
Q91VK1	Basic leucine zipper and W2 domain-containing protein 2 OS=Mus musculus OX=10090 GN=Bzw2 PE=1 SV=1	0.569334	0.428269	7.54479	8.63662	8.97441	8.14466	8.31741	8.24317	7.84549	8.07146	7.79442	7.57743	10.1293	7.42155	8.92184	8.36194	7.85175	8.61471	10.1033	9.69523	8.27146	6.95195	9.33539	Neutral_FALSE
Q3V1L4	Cytosolic purine 5'-nucleotidase OS=Mus musculus OX=10090 GN=Nt5c2 PE=1 SV=2	0.566764	0.411133	7.311	9.41996	9.61102	9.00843	9.30606	9.44294	9.20212	9.9263	9.55075	10.3219	8.59991	9.58871	9.24793	9.94837	10.1033	10.1033	10.4818	7.90689	10.1799	8.41363	10.4094	Neutral_FALSE
Q91Z83	Myosin-7 OS=Mus musculus OX=10090 GN=Myh7 PE=2 SV=1	0.566569	-0.461035	11.2877	11.1033	11.9694	11.5555	11.1421	11.6839	11.9403	11.3934	12.043	12.0189	11.1548	10.7313	11.888	11.9144	11.0901	11.7566	11.5746	7.64386	11.5555	11.1033	10.8611	Neutral_FALSE
Q9JHR7	Insulin-degrading enzyme OS=Mus musculus OX=10090 GN=Ide PE=1 SV=1	0.566098	0.441958	10.5507	11.1228	11.9549	12.8533	11.1293	10.1548	11.2644	10.7895	10.4409	11.1485	12.2408	10.9873	11.2586	9.93221	10.7228	10.9801	11.8533	11.9513	11.8956	13.1923	12.8218	Neutral_FALSE
P52196	Thiosulfate sulfurtransferase OS=Mus musculus OX=10090 GN=Tst PE=1 SV=3	0.566024	-0.322063	13.1768	11.7185	11.3387	12.6751	11.4252	10.3987	11.7271	12.2288	11.1293	12.0084	11.3276	11.3663	11.043	11.3772	11.7649	11.0293	11.584	10.8765	11.2467	12.4666	11.1357	Neutral_FALSE
P35293	Ras-related protein Rab-18 OS=Mus musculus OX=10090 GN=Rab18 PE=1 SV=2	0.565386	-0.634714	11.3106	9.01681	9.53138	9.64926	10.2408	7.67948	9.3966	9.99435	8.42206	9.83605	11.0224	9.65821	8.03892	8.7039	7.73498	8.02791	6.43293	10.6257	7.53138	8.20945	10.2167	Downregulated_FALSE
Q8R146	Acylamino-acid-releasing enzyme OS=Mus musculus OX=10090 GN=Apeh PE=1 SV=3	0.56401	0.461914	10.0362	13.043	10.2761	11.973	11.6707	11.3332	11.2992	11.5362	10.2992	10.5981	13.2659	12.5746	10.5018	11.1485	11.7977	10.5118	12.3304	11.4615	11.8727	12.2674	12.5018	Neutral_FALSE
Q9ER72	Cysteine--tRNA ligase cytoplasmic OS=Mus musculus OX=10090 GN=Cars1 PE=1 SV=2	0.562736	0.355087	8.26023	7.56986	7.92481	8.43879	9.04166	6.59395	8.83605	9.12412	8.08215	8.14975	8.02791	8.35755	8.45121	7.2025	8.93958	8.85798	8.25739	9.3966	9.41574	8.44294	9.25739	Neutral_FALSE
P01639	Ig kappa chain V-V region MOPC 41 OS=Mus musculus OX=10090 GN=Gm5571 PE=1 SV=1	0.560818	-1.35575	12.4717	7.20945	13.464	7.99435	13.1033	13.2512	7.08746	13.8435	7.54145	12.7731	11.7895	12.6684	6.71453	7.04076	7.65821	7.17991	12.8803	8.20945	7.63662	8.25267	8.88264	Downregulated_FALSE
P47911	60S ribosomal protein L6 OS=Mus musculus OX=10090 GN=Rpl6 PE=1 SV=3	0.559647	0.522558	8.99718	9.68299	9.20212	10.5603	10.2644	9.75489	10.5603	8.04985	10.5216	10.1674	10.5216	8.37504	9.39446	10.42	9.98014	10.0634	10.8765	10.4615	11.1163	8.73471	12.9513	Neutral_FALSE
Q9JMA1	Ubiquitin carboxyl-terminal hydrolase 14 OS=Mus musculus OX=10090 GN=Usp14 PE=1 SV=3	0.559548	0.507944	9.12928	9.86573	10.1421	10.7814	9.8933	8.15987	11.1033	10.1923	10.2046	9.60548	12.1196	10.2408	10.0224	9.64926	9.42417	9.26913	10.8533	11.8803	9.67772	10.1421	12.5068	Neutral_FALSE
O08573	Galectin-9 OS=Mus musculus OX=10090 GN=Lgals9 PE=1 SV=1	0.558879	0.810314	12.6211	8.85175	9.224	9.68825	9.89785	8.57365	8.15987	9.54882	8.83605	13.8037	9.46761	12.4767	9.16742	8.75154	9.04439	8.79766	9.60918	9.72792	13.4893	9.17991	10.0768	Upregulated_FALSE
Q61247	Alpha-2-antiplasmin OS=Mus musculus OX=10090 GN=Serpinf2 PE=1 SV=1	0.555493	0.412027	13.1611	11.4357	13.1309	12.8765	11.7607	11.2992	12.1131	11.3987	11.9476	12.1033	13.9012	12.3826	11.5699	11.6027	11.3219	11.6439	13.26	13.6439	12.5887	13.2167	13.2076	Neutral_FALSE
Q920E5	Farnesyl pyrophosphate synthase OS=Mus musculus OX=10090 GN=Fdps PE=1 SV=1	0.553979	0.496467	7.79692	8.25739	7.56986	9.54496	9.66889	7.37504	10.1923	9.91886	8.16491	9.62205	10.2288	9.78463	9.24079	8.52748	7.40088	8.36194	9.29921	9.9263	8.04985	9.67596	10.4919	Neutral_FALSE
P10630	Eukaryotic initiation factor 4A-II OS=Mus musculus OX=10090 GN=Eif4a2 PE=1 SV=2	0.553433	0.697572	7.17875	10.3663	6.75926	11.0224	10.4717	10.1421	7.60733	9.87191	9.95128	7.20945	11.3106	10.1293	9.82177	10.2644	10.2408	9.74987	10.5603	11.0634	7.97154	9.7039	11.5068	Upregulated_FALSE
Q9QYB5	Gamma-adducin OS=Mus musculus OX=10090 GN=Add3 PE=1 SV=2	0.55247	0.53444	8.67243	7.93664	7.72792	8.43463	7.66534	7.32193	9.03067	7.87036	7.34873	8.44294	9.63118	8.17991	6.30561	7.30378	7.87036	7.18982	9.25739	9.72962	7.71425	10.6707	10.1293	Neutral_FALSE
Q9D662	Protein transport protein Sec23B OS=Mus musculus OX=10090 GN=Sec23b PE=1 SV=1	0.551049	-0.601321	8.56361	9.05528	8.75822	10.1421	9.41574	8.20945	9.46557	9.32643	9.07948	7.42956	9.83289	7.47864	6.08444	7.6865	7.62936	9.01402	10.2408	9.92926	7.87036	7.56023	11.3826	Downregulated_FALSE
Q99KD5	Protein unc-45 homolog A OS=Mus musculus OX=10090 GN=Unc45a PE=1 SV=2	0.550733	0.663778	6.95861	10.1033	6.87036	7.14645	9.02514	10.4512	7.0399	8.97728	9.63662	9.92333	8.25739	8.91289	9.68299	9.48784	9.67596	9.04166	12.1389	7.45121	9.25739	7.30879	8.43879	Upregulated_FALSE
Q9ET30	Transmembrane 9 superfamily member 3 OS=Mus musculus OX=10090 GN=Tm9sf3 PE=1 SV=1	0.547195	0.390901	7.78071	6.98868	9.06609	8.224	9.2503	7.31288	7.52356	8.08215	8.51964	8.49586	8.40514	7.09509	7.83289	7.73471	8.05528	7.78136	9.90388	9.26209	9.2384	8.53916	9.3443	Neutral_FALSE
P50431	Serine hydroxymethyltransferase cytosolic OS=Mus musculus OX=10090 GN=Shmt1 PE=1 SV=3	0.54676	0.399501	10.0084	9.93369	10.5793	11.4767	10.1548	10.4305	10.1923	11.1421	10.1674	10.8688	11.7356	10.4818	9.81057	10.6707	11.0362	9.3015	11.7271	12.0084	9.62388	10.5699	12.4067	Neutral_FALSE
Q9DBD0	Inhibitor of carbonic anhydrase OS=Mus musculus OX=10090 GN=Ica PE=1 SV=1	0.544743	0.407322	13.5018	12.6484	11.9622	13.9567	12.2819	12.4486	12.158	11.7731	12.5093	11.8017	14.464	13.0634	12.1485	12.9694	12.9908	11.6926	12.8435	13.8238	12.1517	13.8138	14.1115	Neutral_FALSE
P02104	Hemoglobin subunit epsilon-Y2 OS=Mus musculus OX=10090 GN=Hbb-y PE=1 SV=2	0.543974	0.563646	10.0084	10.7482	9.70217	10.7228	11.5118	7.49185	10.3772	9.83131	10.2761	9.80252	13.2288	10.9144	10.7142	8.78463	10.5793	10.2408	9.98014	11.6573	9.86882	9.83605	12.0498	Neutral_FALSE
Q61207	Prosaposin OS=Mus musculus OX=10090 GN=Psap PE=1 SV=2	0.543671	0.476269	15.1236	13.8138	13.2877	14.9339	13.1163	12.3415	12.9694	13.0189	12.2318	12.964	15.6883	13.8918	13.4383	13.1877	12.5531	13.6096	14.5018	14.2288	13.0413	14.5204	15.2061	Neutral_FALSE
Q61490	CD166 antigen OS=Mus musculus OX=10090 GN=Alcam PE=1 SV=3	0.54235	-0.512962	8.10192	8.66889	8.51964	9.69349	9.56796	7.49985	9.66356	7.56286	8.07682	7.68098	8.81057	6.82018	7.27612	7.65105	9.10329	6.80735	8.86419	10.2288	6.8556	7.31262	9.57365	Neutral_FALSE
O08677	Kininogen-1 OS=Mus musculus OX=10090 GN=Kng1 PE=1 SV=1	0.539248	0.421571	14.9522	14.0447	13.4767	15.8654	14.3304	13.7207	14.2137	14.508	13.9106	14.3021	16.3735	14.5805	13.8435	13.7419	14.3373	13.8037	14.2949	16.1556	14.1674	15.448	16.0405	Neutral_FALSE
Q6IFX2	Keratin type I cytoskeletal 42 OS=Mus musculus OX=10090 GN=Krt42 PE=1 SV=1	0.538858	-0.577751	8.02887	11.6662	10.6528	8.17991	10.1033	10.697	7.30378	7.67243	9.30606	9.24793	8.82018	7.32227	8.79442	7.73471	9.50581	9.81378	8.14975	9.42206	7.45121	8.93664	9.34873	Downregulated_FALSE
Q3TW96	UDP-N-acetylhexosamine pyrophosphorylase-like protein 1 OS=Mus musculus OX=10090 GN=Uap1l1 PE=1 SV=1	0.537808	0.267104	12.2906	12.2586	11.0014	11.3663	11.3163	12.3332	12.2703	12.6234	11.7356	12.9819	12.1453	11.9106	11.4717	12.8823	11.7895	12.1861	12.5362	11.6165	12.3691	11.4357	12.8078	Neutral_FALSE
Q62266	Cornifin-A OS=Mus musculus OX=10090 GN=Sprr1a PE=1 SV=1	0.534896	-0.488123	10.697	11.1548	11.0293	11.4615	11.8416	10.9069	10.8376	10.1293	10.697	11.5411	9.8009	9.2384	12.0258	10.4305	10.5314	11.2408	11.7977	10.4717	11.7977	8.12928	8.81057	Neutral_FALSE
Q61147	Ceruloplasmin OS=Mus musculus OX=10090 GN=Cp PE=1 SV=2	0.533677	0.469298	14.7783	13.7419	12.9311	15.4448	14.3581	13.6773	13.1115	13.8337	13.1325	14.1196	15.9153	13.9926	13.3163	13.7936	13.0918	12.8708	13.9926	15.7313	14.3786	15.3819	15.726	Neutral_FALSE
P01869	Ig gamma-1 chain C region membrane-bound form OS=Mus musculus OX=10090 GN=Ighg1 PE=1 SV=2	0.533206	0.754341	11.3772	10.7398	10.5018	13.3443	10.6707	8.62571	10.0768	9.04985	10.2761	8.79442	14.0362	11.1033	10.0084	10.1293	10.5603	9	11.7185	13.2571	10.6883	12.9748	12.9979	Upregulated_FALSE
P51410	60S ribosomal protein L9 OS=Mus musculus OX=10090 GN=Rpl9 PE=2 SV=2	0.532598	0.630077	9.73471	9.56605	9.44087	10.4717	10.5981	8.31288	8.8009	6.07148	9.42626	8.9542	11.5167	9.49586	8.24317	7.21917	10.3663	9.44708	10.1293	10.5699	9.26209	10.5793	11.6751	Upregulated_FALSE
Q9R062	Glycogenin-1 OS=Mus musculus OX=10090 GN=Gyg1 PE=1 SV=3	0.53249	0.888163	7.19008	7.36874	6.99184	8.3837	6.90689	11.7271	7.11894	10.1799	10.8918	11.5314	8.32193	10.6073	7.46938	8.58871	12.4919	7.25739	11.8098	7.75489	9.44294	7.7333	9.99435	Upregulated_FALSE
P46471	26S proteasome regulatory subunit 7 OS=Mus musculus OX=10090 GN=Psmc2 PE=1 SV=5	0.532347	0.43483	10.388	11.0084	10.7814	12.2674	11.2992	10.0498	11.4767	11.0498	10.5507	11.7013	12.6751	11.3332	10.8918	10.3106	11.0084	9.77808	11.7228	11.9586	11.7936	10.3106	13.5627	Neutral_FALSE
Q9EPB4	Apoptosis-associated speck-like protein containing a CARD OS=Mus musculus OX=10090 GN=Pycard PE=1 SV=1	0.532027	0.655572	8.71425	7.3837	8.65821	10.7313	8.58871	7.59246	7.07682	9.00562	7.62205	8.3443	12.0362	8.12412	8.02791	7.93074	7.45121	8.224	9.47978	10.7142	8.19967	8.33539	11.4969	Upregulated_FALSE
Q9CY58	Plasminogen activator inhibitor 1 RNA-binding protein OS=Mus musculus OX=10090 GN=Serbp1 PE=1 SV=2	0.531796	0.487429	8.31288	9.40088	8.20945	9.90689	8.47978	8.44294	8.61839	8.92481	6.93074	8.29983	9.73471	9.98014	9.2738	6.64386	8.40514	7.49185	10.3987	9.63844	9.23601	9.45121	10.2644	Neutral_FALSE
O89017	Legumain OS=Mus musculus OX=10090 GN=Lgmn PE=1 SV=1	0.531787	0.559278	7.69681	8.23362	6.19603	8.93074	8.6865	8.58496	7.13683	7.06058	7.17991	7.47251	10.1923	8.65464	7.11894	6.26136	8.48784	6.70044	9.06609	9.67419	8.09276	7.64386	10.2877	Neutral_FALSE
Q9CWK8	Sorting nexin-2 OS=Mus musculus OX=10090 GN=Snx2 PE=1 SV=2	0.531667	0.634906	7.77945	10.6257	10.4305	12.2288	10.9144	9.86728	9.33092	11.3332	11.0014	10.6883	12.5579	10.3332	10.4818	10.7482	11.7731	11.0293	11.2819	11.9908	10.7977	7.59991	13.0189	Upregulated_FALSE
A2AN08	E3 ubiquitin-protein ligase UBR4 OS=Mus musculus OX=10090 GN=Ubr4 PE=1 SV=1	0.529887	-0.614218	14.8484	13.2877	11.6027	11.2935	13.2877	11.6795	10.9144	13.8823	11.1357	14.3021	9.85954	12.1923	12.8918	11.4512	11.6027	12.5957	11.4717	12.1033	11.8376	11.6303	9.93369	Downregulated_FALSE
P48774	Glutathione S-transferase Mu 5 OS=Mus musculus OX=10090 GN=Gstm5 PE=1 SV=1	0.527511	0.491453	11.2348	10.5603	11.3608	11.8416	10.8688	10.8138	10.6795	11.2992	11.4818	13.2586	12.1892	12.9476	10.7228	9.29692	9.87805	11.1799	12.2438	12.1954	12.9604	10.2408	12.3049	Neutral_FALSE
Q3UHX2	28 kDa heat- and acid-stable phosphoprotein OS=Mus musculus OX=10090 GN=Pdap1 PE=1 SV=1	0.52599	0.430905	7.98689	8.48784	7.41208	8.23362	8.50779	8.94251	6.67243	8.73132	9.41363	8.72451	9.7211	8.77149	8.75489	8.52356	9.48382	8.82972	9.24555	7.49985	8.15987	6.53736	10.1033	Neutral_FALSE
P01592	Immunoglobulin J chain OS=Mus musculus OX=10090 GN=Jchain PE=1 SV=4	0.525701	0.437091	10.973	11.1293	9.94544	12.0258	10.6883	9.00562	10.4305	9.52748	9.99435	9.75154	12.5483	10.42	11.5018	9.633	10.1548	10.1163	10.8533	11.6393	10.2761	11.3443	11.9658	Neutral_FALSE
P38647	Stress-70 protein mitochondrial OS=Mus musculus OX=10090 GN=Hspa9 PE=1 SV=3	0.525595	-0.447359	9.68475	10.1293	9.80574	11.4717	10.9944	9.82814	12.3853	10.0224	10.4305	10.3219	10.2527	10.1421	8.66178	10.0901	9.37504	8.49185	10.6707	11.2046	11.3443	9.20212	11.2107	Neutral_FALSE
Q61704	Inter-alpha-trypsin inhibitor heavy chain H3 OS=Mus musculus OX=10090 GN=Itih3 PE=1 SV=3	0.525571	0.891399	7.80594	7.04439	8.55075	11.584	10.9658	8.89482	7.01123	6.42374	8	8.73809	12.1768	6.98868	9.35315	6.64183	9.62753	6.14885	9.42206	11.2586	9.65105	10.6707	11.7271	Upregulated_FALSE
P42703	Leukemia inhibitory factor receptor OS=Mus musculus OX=10090 GN=Lifr PE=1 SV=1	0.525199	0.479886	8.58496	10.2527	10.2046	11.6662	10.6257	9.78463	10.1799	9.59805	10.1548	8.29921	12.3987	9.29232	10.0224	10.2167	10.8533	10.5118	10.6707	12.1453	10.5411	10.5699	11.6393	Neutral_FALSE
P28352	DNA-(apurinic or apyrimidinic site) endonuclease OS=Mus musculus OX=10090 GN=Apex1 PE=1 SV=2	0.52508	0.301153	10.4818	10.5216	8.9571	10.4818	9.68825	9.38802	9.57365	10.3219	9.46148	10.6883	10.5699	10.5603	9.57175	10.6528	11.2288	9.41785	9.9263	9.83605	10.1674	8.84235	10.6528	Neutral_FALSE
Q9CQJ6	Density-regulated protein OS=Mus musculus OX=10090 GN=Denr PE=1 SV=1	0.523535	0.486934	7.50336	6.35487	6.87785	8.63662	9.14211	7.02237	9.36413	6.88653	6.43936	6.39137	8.47167	7.99435	8.19967	7.74147	7.82018	6.78161	9.17493	9.21432	8.00562	7.56436	9.45327	Neutral_FALSE
Q9WVJ2	26S proteasome non-ATPase regulatory subunit 13 OS=Mus musculus OX=10090 GN=Psmd13 PE=1 SV=1	0.521934	0.297398	11.0498	11.3498	12.4564	12.1325	11.4666	12.4993	12.06	12.1861	11.9908	12.1984	12.1033	11.8017	11.8297	13.1984	11.3049	12.4512	13.1277	11.7649	12.279	11.1293	13.3021	Neutral_FALSE
Q60932	Voltage-dependent anion-selective channel protein 1 OS=Mus musculus OX=10090 GN=Vdac1 PE=1 SV=3	0.521311	-0.186754	11.8297	11.4717	11.7936	11.2992	12.0224	11.2228	11.4564	11.4252	11.6073	11.3276	11.0967	10.8611	11.5793	10.5018	10.944	11.5507	11.7099	12.1131	11.4666	11.42	12.0258	Neutral_FALSE
P16110	Galectin-3 OS=Mus musculus OX=10090 GN=Lgals3 PE=1 SV=3	0.519201	0.654302	10.697	9.91886	9.51373	11.7356	10.0224	8.92481	9.82337	11.1984	10.8138	8.55842	12.9348	11.4717	9.18735	10.7814	10.8842	9.56986	10.9873	10.8455	9.20701	13.7936	13.1611	Upregulated_FALSE
Q6P5E4	UDP-glucose:glycoprotein glucosyltransferase 1 OS=Mus musculus OX=10090 GN=Uggt1 PE=1 SV=4	0.518725	-0.252831	12.0049	11.4717	12.6165	12.7977	12.4435	11.4147	13.2556	12.7013	12.5314	11.9908	12.2703	11.8098	11.4666	12.0967	12.1228	11.6165	12.5699	12.6883	12.1196	11.5018	13.0293	Neutral_FALSE
P47754	F-actin-capping protein subunit alpha-2 OS=Mus musculus OX=10090 GN=Capza2 PE=1 SV=3	0.517947	0.526376	10.1799	11.3718	9.55651	11.6618	11.7649	9.87037	10.5411	10.5699	11.888	11.2107	13.0345	10.8455	8.7039	11.2644	10.8297	9.7364	11.5118	12.2107	11.7731	11.7099	13.3581	Neutral_FALSE
Q99KN9	Clathrin interactor 1 OS=Mus musculus OX=10090 GN=Clint1 PE=1 SV=2	0.517602	-0.542216	11.0293	9.60733	7.4152	9.73471	8.77479	9.21432	9.3837	9.45943	8.82018	8.11364	9.10852	9.31061	8.81057	8.89482	9.82972	5.36089	9.74483	9.7364	8.62205	7.42374	9.78953	Downregulated_FALSE
P54071	Isocitrate dehydrogenase [NADP] mitochondrial OS=Mus musculus OX=10090 GN=Idh2 PE=1 SV=3	0.51184	0.488359	13.0084	11.1357	9.67772	12.3332	10.9293	11.1984	10.7649	8.98299	10.388	10.5887	12.2935	11.9256	10.9144	9.91588	10.7977	10.7482	12.4435	12.3799	11.5887	10.7814	12.7078	Neutral_FALSE
P01027	Complement C3 OS=Mus musculus OX=10090 GN=C3 PE=1 SV=3	0.511727	0.54136	16.6039	15.1869	15.2805	17.805	15.6607	14.8337	15.2175	15.1869	14.9926	15.3987	17.9882	15.7073	15.1556	14.7471	15.3373	15.0189	15.5716	17.786	15.6523	17.6096	18.2137	Neutral_FALSE
Q07797	Galectin-3-binding protein OS=Mus musculus OX=10090 GN=Lgals3bp PE=1 SV=1	0.510439	0.472271	16.9545	15.0617	14.1277	15.7885	15.0145	14.5447	13.1	13.9926	13.8037	13.8533	16.8113	15.726	15.3684	14.1196	14.2363	14.1437	15.7046	15.8062	15.0701	15.3547	15.9904	Neutral_FALSE
Q91YD6	Villin-like protein OS=Mus musculus OX=10090 GN=Vill PE=1 SV=1	0.510252	0.437	11.1163	9.35315	9.25974	10.4409	10.1674	8.86728	9.09276	10.1548	8.85175	9.40727	11.6439	10.944	8.37938	9.52356	9.79604	8.69697	10.3987	10.8918	10.0362	10.3106	11.6211	Neutral_FALSE
O09131	Glutathione S-transferase omega-1 OS=Mus musculus OX=10090 GN=Gsto1 PE=1 SV=2	0.508635	-0.441352	13.1293	11.8455	12.1261	14.1674	13.1923	12.0802	12.4969	13.9012	13.5507	13.3443	14.1115	11.7855	11.7773	12.1389	11.7649	11.8455	11.9908	13.3718	12.0014	11.4147	14.4767	Neutral_FALSE
Q02357	Ankyrin-1 OS=Mus musculus OX=10090 GN=Ank1 PE=1 SV=2	0.506096	-0.513395	7.53787	10.6618	7.49985	9.36632	9.22641	7.07682	7.40939	7.2384	8.65105	8.42206	10.1923	8.00824	7	6.61324	7.07555	6.91886	8.65464	8.49586	7.40088	7.02237	7.59246	Neutral_FALSE
Q9ESE1	Lipopolysaccharide-responsive and beige-like anchor protein OS=Mus musculus OX=10090 GN=Lrba PE=1 SV=1	0.504985	0.420693	8.50443	10.1163	9.15228	9.92035	9.99435	9.33316	10.4919	10.3219	9.73132	8.42626	10.1163	10.5507	9.74315	9.86109	10.6528	8.02791	10.1674	10.6528	10.6165	10.9144	12.0735	Neutral_FALSE
Q99L45	Eukaryotic translation initiation factor 2 subunit 2 OS=Mus musculus OX=10090 GN=Eif2s2 PE=1 SV=1	0.50418	0.49115	7.33092	10.0498	9.65105	11.0835	8.9542	9.30378	10.0224	9.17493	9.92778	10.697	11.0901	9.87652	8.89482	9.96578	10.3332	9.29232	9.53722	11.2107	9.8392	7.58496	11.5699	Neutral_FALSE
Q9CX80	Cytoglobin OS=Mus musculus OX=10090 GN=Cygb PE=1 SV=1	0.50379	0.629424	10.9873	9.76321	10.3332	11.4409	9.66889	9.89633	9.49185	7	10.1033	8.64746	11.6165	10.4717	9.15735	8.99152	10.3332	9.65464	10.1421	11.1033	9.81858	13.7731	12.0901	Upregulated_FALSE
Q9CQM9	Glutaredoxin-3 OS=Mus musculus OX=10090 GN=Glrx3 PE=1 SV=1	0.50369	0.378041	8.74147	10.1548	9.31967	11.4252	11.2167	8.60363	9.74315	10.2644	10.0084	9.61471	11.1357	9.61287	9.67419	9.25739	10.5793	10.1799	10.9144	10.5887	10.4512	10.2288	11.6027	Neutral_FALSE
P28656	Nucleosome assembly protein 1-like 1 OS=Mus musculus OX=10090 GN=Nap1l1 PE=1 SV=2	0.501565	-0.364676	10.7814	9.99435	11.0154	10.5314	12.8784	12.0498	11.8138	10.7398	10.388	11.3387	11.0224	10.1923	10.8842	10.3554	10.7482	9.61839	11.3049	9.72962	12.0464	10.8765	11.0967	Neutral_FALSE
Q9WTL7	Acyl-protein thioesterase 2 OS=Mus musculus OX=10090 GN=Lypla2 PE=1 SV=1	0.499147	0.253829	11.5507	12.2107	11.2408	11.6073	11.4564	11.9658	11.4666	11.7814	11.5314	12.2819	11.5793	11.9801	11.6027	12.0084	12.3554	11.0293	12.7142	10.3332	12.4893	11.8337	12.5864	Neutral_FALSE
Q07076	Annexin A7 OS=Mus musculus OX=10090 GN=Anxa7 PE=1 SV=2	0.499121	0.558456	9.57932	9.47371	10.6618	11.7482	11.0084	8.75822	9.82814	10.7142	10.1548	10.8765	11.5314	12.5167	9.11634	8.86109	9.80896	13.6325	10.2644	11.1737	9.85019	9.87805	11.7607	Neutral_FALSE
O88968	Transcobalamin-2 OS=Mus musculus OX=10090 GN=Tcn2 PE=1 SV=1	0.497455	0.46555	11.6751	9.74315	9.52356	11.4969	10.7566	8.8392	9.32868	8.84862	8.52748	10.0084	11.5887	9.99435	10.2046	9.31515	9.16239	8.97154	10.5793	11.0293	11.0967	10.2408	11.7142	Neutral_FALSE
O55131	Septin-7 OS=Mus musculus OX=10090 GN=Septin7 PE=1 SV=1	0.497252	0.517562	10.7566	10.8918	10.1923	11.1611	10.9293	9.43463	7.60733	10.2992	11.7773	10.4094	12.2015	10.9586	10.9366	10.5314	10.3663	11.3443	10.7814	11.4357	10.1923	8.3837	12.7356	Neutral_FALSE
Q9JII5	DAZ-associated protein 1 OS=Mus musculus OX=10090 GN=Dazap1 PE=1 SV=2	0.494603	-0.547563	8.30378	10.5118	10.4409	9.28771	8.37938	8.83605	9.25739	10.6618	6.18025	9.17493	9.33985	8.9571	8.04439	9.69523	6.5744	7.0001	9.87037	8.11894	8.37504	8	9.42417	Downregulated_FALSE
P50516	V-type proton ATPase catalytic subunit A OS=Mus musculus OX=10090 GN=Atp6v1a PE=1 SV=2	0.494183	0.241149	12.8098	12.3934	12.5191	13.7731	12.5241	12.0189	12.6211	12.3247	12.3134	12.6027	13.412	12.4435	12.2467	12.7035	12.3636	12.4305	13.1768	13.4383	12.4486	12.6211	14.0701	Neutral_FALSE
Q9WV80	Sorting nexin-1 OS=Mus musculus OX=10090 GN=Snx1 PE=1 SV=1	0.493976	0.591801	6.36677	9.96578	9.62571	11.5555	10.1293	10.3987	10.3106	10.0498	8.99152	9.69	11.8572	10.8376	9.03067	9.76155	9.79279	8.35755	10.7895	11.5507	9.84706	9.56605	12.5459	Upregulated_FALSE
P62754	40S ribosomal protein S6 OS=Mus musculus OX=10090 GN=Rps6 PE=1 SV=1	0.493598	0.434075	11.7099	8.74819	10.2167	11.6573	10.3443	9.71081	11.0835	9.92778	9.85954	10.1799	11.3498	11.1611	11.0224	10.5793	9.73978	9.50779	11.2644	11.0634	9.30606	11.933	12.446	Neutral_FALSE
Q6ZQ38	Cullin-associated NEDD8-dissociated protein 1 OS=Mus musculus OX=10090 GN=Cand1 PE=1 SV=2	0.491083	0.391047	12.1923	11.973	12.1325	13.5265	12.3387	11.1485	12.6004	12.7377	12.0901	11.5651	13.9476	12.4512	11.4969	11.8297	13.3718	11.2288	13.3718	13.4512	12.697	12.6684	14.2659	Neutral_FALSE
P70269	Cathepsin E OS=Mus musculus OX=10090 GN=Ctse PE=1 SV=2	0.490206	-0.705742	14.3786	13.9293	10.4717	11.7607	10.7228	9.80252	9.79604	7.42626	10.2644	10.0362	11.1421	9.53722	11.9873	9.59805	8.47167	9.92926	9.49386	9.94837	11.0224	11.1421	10.6257	Downregulated_FALSE
P62911	60S ribosomal protein L32 OS=Mus musculus OX=10090 GN=Rpl32 PE=1 SV=2	0.489672	0.410495	10.9144	10.9658	9.38154	10.2408	10.1548	11.1737	10.3219	11.3387	10.5118	9.34873	11.1163	12.2076	10.9801	11.3718	10.8842	12.2015	11.4767	10.5793	9.28771	9.66889	12.4742	Neutral_FALSE
Q8CGC7	Bifunctional glutamate/proline--tRNA ligase OS=Mus musculus OX=10090 GN=Eprs1 PE=1 SV=4	0.486263	0.307983	11.4512	12.2046	11.944	12.5289	12.9495	12.9403	12.0901	11.5459	12.0967	11.6795	12.6991	12.5651	10.9944	11.7895	12.1643	13.464	12.605	13.1163	13.1341	12.1421	13.6773	Neutral_FALSE
P99024	Tubulin beta-5 chain OS=Mus musculus OX=10090 GN=Tubb5 PE=1 SV=1	0.485406	0.630172	11.6528	10.1548	10.0901	11.8994	10.8994	7.12392	10.1421	9.43045	9.59433	9.02237	12.2703	10.6348	9.68299	10.5411	8.30378	10.6707	11.6165	11.9256	10.1799	10.5411	13.4893	Upregulated_FALSE
Q8BG32	26S proteasome non-ATPase regulatory subunit 11 OS=Mus musculus OX=10090 GN=Psmd11 PE=1 SV=3	0.485399	0.660543	9.35094	12.2732	12.5216	12.1163	11.0084	7.24793	12.8017	8.88874	11.1163	11.8098	12.9944	10.1421	10.7056	11.6839	10.4094	10.2527	11.4818	11.9181	11.1098	11.4868	13.6991	Upregulated_FALSE
Q9CXW4	60S ribosomal protein L11 OS=Mus musculus OX=10090 GN=Rpl11 PE=1 SV=4	0.4852	0.391162	10.0634	9.62571	8.63662	10.5699	8.75489	9.07146	10.1923	8.99718	8.20945	9.56605	10.42	10.4512	9.43463	8.29002	8.59246	8.56224	9.45738	10.6528	9.66	10.5699	11.1984	Neutral_FALSE
P10810	Monocyte differentiation antigen CD14 OS=Mus musculus OX=10090 GN=Cd14 PE=1 SV=1	0.484563	0.547203	12.7207	9.00282	11.3443	12.8198	10.0224	10.2527	9.91289	10.7977	10.1421	11.0701	13.7099	11.5118	10.5018	10.2527	10.9366	9.2854	11.4717	11.6303	10.7142	11.7977	13.0379	Neutral_FALSE
Q61838	Pregnancy zone protein OS=Mus musculus OX=10090 GN=Pzp PE=1 SV=3	0.48085	0.434698	16.7987	15.5356	15.5805	17.3408	15.6382	15.3987	15.4415	15.2877	15.0617	15.2877	17.9142	16.3391	14.9106	15.4219	15.6183	14.9748	15.718	17.8965	15.8337	17.4496	17.2967	Neutral_FALSE
Q8R4Y4	Stabilin-1 OS=Mus musculus OX=10090 GN=Stab1 PE=1 SV=1	0.475906	0.728998	11.2819	11.4666	10.0901	8.25807	10.1674	10.3219	9.86264	6.68961	8.54303	7.48013	10.1421	12.0224	11.8416	6.68665	9.72622	11.0768	12.2848	11.7271	10.9293	9.75322	10.6528	Upregulated_FALSE
P97351	40S ribosomal protein S3a OS=Mus musculus OX=10090 GN=Rps3a PE=1 SV=3	0.475362	0.688736	9.84078	8.70044	7.14975	10.8218	9.80735	7.25739	9.87191	10.0634	8.41785	9.94544	11.9694	7.82018	7.46761	9.49985	9.82496	8.51964	10.8611	10.9944	9.79766	7.67785	13.1277	Upregulated_FALSE
P27659	60S ribosomal protein L3 OS=Mus musculus OX=10090 GN=Rpl3 PE=1 SV=3	0.473725	0.548034	7.50293	10.8455	10.2288	9.81218	10.9144	10.697	10.6257	8.92184	10.3332	10.4615	10.0498	11.0084	9.64566	9.55267	11.0566	10.2167	11.8017	11.2703	10.5603	7.63029	13.1643	Neutral_FALSE
P11276	Fibronectin OS=Mus musculus OX=10090 GN=Fn1 PE=1 SV=4	0.47367	-0.292817	12.3191	11.2167	13.2015	12.6325	11.9801	11.2586	14.1277	11.5651	11.9622	11.7773	12.2107	11.6303	11.9944	11.2644	11.4564	12.0189	12.3799	12.2015	12.1923	12.1768	12.2015	Neutral_FALSE
Q8BML9	Glutamine--tRNA ligase OS=Mus musculus OX=10090 GN=Qars1 PE=1 SV=1	0.473592	0.686487	7.13867	11.4717	8.70044	10.5793	11.8057	11.3663	10.2644	10.8994	11.5555	6.84657	12.3471	10.4818	10.7228	11.5507	11.8218	12.1	11.6528	12.1389	11.2467	9.64566	12.7249	Upregulated_FALSE
P35276	Ras-related protein Rab-3D OS=Mus musculus OX=10090 GN=Rab3d PE=1 SV=1	0.473259	0.460347	7.66861	7.70515	7.31288	8.98584	7.33092	9.14721	7.85798	7.37483	9.54303	8.62434	8.40939	8.93369	7.74147	6.90061	9.36413	7.93664	10.7398	8.87344	8.05528	6.93986	10.2408	Neutral_FALSE
Q9CX34	Protein SGT1 homolog OS=Mus musculus OX=10090 GN=Sugt1 PE=1 SV=3	0.472925	0.786037	13.7207	12.8533	7.64386	10.0768	11.9069	9.38154	9.02514	9.31288	9.86573	13.3581	11.6573	13.2423	8.52356	12.043	9.35975	10.6073	12.5911	10.7977	12.4793	8.6865	11.1357	Upregulated_FALSE
Q91WP6	Serine protease inhibitor A3N OS=Mus musculus OX=10090 GN=Serpina3n PE=1 SV=1	0.471643	0.509393	13.5018	10.6439	10.0498	13.2228	11.4252	11.5459	11.3219	11.0154	10.7895	12.1706	13.4767	11.5068	10.388	11.3276	11.5411	10.2167	11.2046	13.5387	12.1611	13.6883	12.9144	Neutral_FALSE
Q61702	Inter-alpha-trypsin inhibitor heavy chain H1 OS=Mus musculus OX=10090 GN=Itih1 PE=1 SV=2	0.470507	0.673129	8.43045	10.7814	10.1293	12.2137	10.6618	8.52356	10.3106	9.33762	8.59619	10.1548	12.6883	8.96867	9.74483	7.15987	9.41785	9.66711	11.0293	12.6839	10.4919	12.0802	12.6371	Upregulated_FALSE
Q8BKC5	Importin-5 OS=Mus musculus OX=10090 GN=Ipo5 PE=1 SV=3	0.469895	0.634389	7.7879	7.83289	7.11894	10.4717	9.53528	7.60733	7.8009	8.20945	8.33092	7.18982	11.9181	7.46746	8.27146	7.39232	8.63662	7.83289	9.37938	10.3663	7.40017	9.42626	11.9256	Upregulated_FALSE
Q61598	Rab GDP dissociation inhibitor beta OS=Mus musculus OX=10090 GN=Gdi2 PE=1 SV=1	0.468708	0.358107	13.9926	12.8198	13.0413	14.7419	13.2571	12.5314	13.6439	14.0189	13.7731	12.9421	15.4087	13.2482	13.863	13.0651	12.9125	13.3443	14.1277	14.5746	13.4893	14.1357	15.6125	Neutral_FALSE
P28665	Murinoglobulin-1 OS=Mus musculus OX=10090 GN=Mug1 PE=1 SV=3	0.46841	0.472696	16.0743	14.8918	14.8337	16.3752	15.1115	14.2288	14.8037	14.5864	14.0868	14.6096	17.5731	15.1033	14.3021	14.4512	14.8287	14.4383	14.3786	17.4972	14.9613	16.7073	16.8113	Neutral_FALSE
Q9ERK4	Exportin-2 OS=Mus musculus OX=10090 GN=Cse1l PE=1 SV=1	0.466848	0.337033	9.96578	10.3772	10.1293	11.0224	11.0014	10.8138	10.0362	10.9218	10.1163	10.388	11.5981	11.5651	10.2046	10.4615	10.7814	9.88417	11.769	11.4615	10.0362	9.22882	12.5118	Neutral_FALSE
Q9QXC1	Fetuin-B OS=Mus musculus OX=10090 GN=Fetub PE=1 SV=1	0.466165	0.520877	12.1	10.9144	10.0901	13.1115	10.9218	10.5411	10.4094	10.5887	10.1033	9.60177	13.5018	11.6707	10.7649	10.7977	10.9873	10.2046	10.1548	13.0885	11.1033	13.06	13.0224	Neutral_FALSE
Q8CFG9	Complement C1r-B subcomponent OS=Mus musculus OX=10090 GN=C1rb PE=2 SV=1	0.46566	-0.500607	14.4512	14.2659	14.5922	13.6211	14.183	14.7153	14.183	14.6662	14.3853	14.8679	11.1228	14.2877	14.1437	14.9431	14.8435	14.7207	14.6991	11.3826	15.0145	14.3853	11.6662	Neutral_FALSE
Q64345	Interferon-induced protein with tetratricopeptide repeats 3 OS=Mus musculus OX=10090 GN=Ifit3 PE=1 SV=1	0.465481	0.353884	11.1033	7.97728	9.85331	10.2761	9.77479	9.34651	9.56224	10.1163	9.55459	10.4818	11.1737	9.75489	9.33539	9.89936	9.32643	9.0954	10.4512	10.7814	9.33762	9.7364	11.6257	Neutral_FALSE
Q8R1F1	Protein Niban 2 OS=Mus musculus OX=10090 GN=Niban2 PE=1 SV=2	0.464755	0.4648	11.2228	10.8455	11.9069	11.2703	10.7482	10.8765	10.5216	10.5981	10.5699	8.08746	12.2644	11.4615	12.5338	12.4993	11.9106	10.7977	11.4868	11.9979	10.7814	9.99435	13.1752	Neutral_FALSE
P01878	Ig alpha chain C region OS=Mus musculus OX=10090 PE=1 SV=1	0.464591	0.451856	11.6839	11.5887	9.29921	11.5887	11.2819	10.4919	9.5812	10.4919	10.3219	11.2877	14.4767	10.6165	10.2761	10.3443	10.9069	10.2644	10.5887	11.2877	10.9944	10.8376	11.9801	Neutral_FALSE
P63005	Platelet-activating factor acetylhydrolase IB subunit alpha OS=Mus musculus OX=10090 GN=Pafah1b1 PE=1 SV=2	0.464353	0.273379	11.3106	11.4717	10.3987	11.1984	11.3718	10.4305	11.4357	11.1799	10.6348	12.3219	12.183	11.5265	10.1674	11.4919	11.1293	10.5887	11.5314	11.3106	10.8842	10.2992	12.4226	Neutral_FALSE
Q00493	Carboxypeptidase E OS=Mus musculus OX=10090 GN=Cpe PE=1 SV=2	0.463988	-0.490249	11.7185	10.8297	8.66889	10.1293	9.03617	8	10.2877	9.60918	9.31288	10.3219	9.77808	9.22159	7.08746	7.8392	8.47978	8.14466	9.99435	10.8455	9.04985	9.89178	10.2527	Neutral_FALSE
Q9WUM4	Coronin-1C OS=Mus musculus OX=10090 GN=Coro1c PE=1 SV=2	0.463639	0.509056	8.88264	9.57743	8.34873	10.5314	9.75489	7.65817	9.98014	8.24793	9.76984	8.65464	11.2992	8.08215	9.5216	10.1674	7.94371	10.5118	9.63481	11.0901	8.97154	8.52356	12.043	Neutral_FALSE
P01867	Ig gamma-2B chain C region OS=Mus musculus OX=10090 GN=Igh-3 PE=1 SV=3	0.462494	0.449212	13.1643	13.5142	13.5018	14.8238	12.2877	11.6484	12.5167	13.2541	13.1033	11.6707	15.4893	13.6883	13.2556	12.9012	12.9944	12.9125	12.1892	14.1277	13.3853	14.9703	14.8918	Neutral_FALSE
P07214	SPARC OS=Mus musculus OX=10090 GN=Sparc PE=1 SV=1	0.462476	-0.790481	13.5864	12.3304	8.2854	9.15228	8.17493	12.8138	8.64746	8.25739	8.20457	7.80735	10.2992	8.46761	12.5722	8.98868	8.92184	6.38716	8.64746	9.26679	9.18239	9.44915	9.79442	Downregulated_FALSE
P62908	40S ribosomal protein S3 OS=Mus musculus OX=10090 GN=Rps3 PE=1 SV=1	0.461059	0.31959	12.8396	12.0967	11.5981	12.1196	11.0362	11.1923	10.9144	12.6348	11.5314	11.3106	12.2137	11.2761	11.769	11.5934	12.2015	11.7855	11.9586	12.0224	11.6707	13.5864	13.7313	Neutral_FALSE
Q61703	Inter-alpha-trypsin inhibitor heavy chain H2 OS=Mus musculus OX=10090 GN=Itih2 PE=1 SV=1	0.460762	0.837669	9.93517	9.78627	7.03342	11.2761	9.85798	7.01148	7.08746	7.02716	10.2046	7.62205	12.6027	9.76984	8.41785	7.26035	7.13955	8.224	9.84706	12.8435	8.82972	10.3443	12.7773	Upregulated_FALSE
P35492	Histidine ammonia-lyase OS=Mus musculus OX=10090 GN=Hal PE=1 SV=1	0.460713	0.47126	6.40533	9.55459	8.42206	9.93221	8.81057	8.33092	7.14975	8.71081	9.36632	10.2288	9.30378	9.88417	7.99435	8.61471	8.0607	9.38154	7.35755	7.73471	9.15735	9.17243	11.0084	Neutral_FALSE
Q6PDI5	Proteasome adapter and scaffold protein ECM29 OS=Mus musculus OX=10090 GN=Ecpas PE=1 SV=3	0.460407	0.412302	6.80906	7.74819	9.59246	8.11894	8.77808	7.10852	8.99435	6.80735	9.22882	7.57517	9.58496	8.14975	8.79116	8.07146	7.33985	9.29692	7.90572	9.64386	7.86419	8.33985	9.96578	Neutral_FALSE
O70325	Phospholipid hydroperoxide glutathione peroxidase OS=Mus musculus OX=10090 GN=Gpx4 PE=1 SV=4	0.46038	0.326235	8.72451	9.14466	8.62936	11.2228	10.2408	8.82018	8.85798	9.33092	9.47776	8.64024	10.3106	9.2384	9.20701	10.0224	9.93074	8.96	10.1799	9.98014	9.84549	9.08215	11.1163	Neutral_FALSE
Q9DB77	Cytochrome b-c1 complex subunit 2 mitochondrial OS=Mus musculus OX=10090 GN=Uqcrc2 PE=1 SV=1	0.458987	-0.432383	11.8765	8.93369	9.44294	11.2586	10.3772	8.47167	9.16239	8.24793	9.2503	8.44708	9.66178	8.03892	9.25267	9.66534	8.91886	9.09011	8.42206	11.0901	9.01123	9.21917	10.0224	Neutral_FALSE
Q3TTY5	Keratin type II cytoskeletal 2 epidermal OS=Mus musculus OX=10090 GN=Krt2 PE=1 SV=1	0.456877	-0.460825	10.7566	12.1861	9.61471	11.4305	9.69523	8.47167	10.5507	11.2107	9.04712	9.71768	10.7482	10.1421	8.04985	9.49985	10.4919	8.85798	10.7056	9.06878	11.744	9.37286	10.0224	Neutral_FALSE
P62717	60S ribosomal protein L18a OS=Mus musculus OX=10090 GN=Rpl18a PE=1 SV=1	0.456295	-0.448215	8.4306	9.55842	9.81057	9.20701	10.1163	8.47167	10.3443	9.82018	10.1548	8.21917	8.98299	7.07682	9.34873	9.42836	9.99435	8.90689	8.86419	10.1421	8.39232	7.84441	11.973	Neutral_FALSE
Q8BFW7	Lipoma-preferred partner homolog OS=Mus musculus OX=10090 GN=Lpp PE=1 SV=1	0.454891	0.404231	7.96	7.34873	8.91886	9.83763	8.92481	8.08215	8.66178	10.4919	8.81057	8.7223	10.0634	10.7398	8.56986	7.6865	9.2503	9.12928	10.3987	8.64746	8.48784	8.30834	10.2288	Neutral_FALSE
Q6P1B1	Xaa-Pro aminopeptidase 1 OS=Mus musculus OX=10090 GN=Xpnpep1 PE=1 SV=1	0.453927	-0.471795	14.5204	10.973	11.3934	14.1908	11.1984	10.7056	11.5651	11.6073	11.2167	10.6618	12.3049	12.7356	10.3219	10.388	11.5265	10.42	11.7855	12.0154	11.1357	11.7895	12.4147	Neutral_FALSE
P34914	Bifunctional epoxide hydrolase 2 OS=Mus musculus OX=10090 GN=Ephx2 PE=1 SV=2	0.45207	0.375188	6.33598	9.23362	6.98821	8.7039	9.09803	7.16993	6.65294	8.88874	8.11894	8.10693	8.84862	7.77479	8.24317	8.18488	7.53138	7.89482	8.12928	9.25974	7.74016	7.94069	9.76818	Neutral_FALSE
Q9ET22	Dipeptidyl peptidase 2 OS=Mus musculus OX=10090 GN=Dpp7 PE=1 SV=2	0.451344	0.528125	10.388	8.52356	8.7211	11.1485	10.0084	6.24413	8.93369	8.07146	8.93664	8.97728	10.6439	8.23362	9.62753	8.10329	9.17243	8.81378	10.3554	10.7814	8.02791	10.42	11.1485	Neutral_FALSE
Q8BP92	Reticulocalbin-2 OS=Mus musculus OX=10090 GN=Rcn2 PE=1 SV=1	0.450861	-0.579993	8.27612	9.95274	10.5699	10.5118	9.55651	10.6165	11.2167	9.63481	8.7879	7.76818	9.92926	7.66534	10.1163	9.55842	9.81538	5.85664	10.6707	11.7977	8.38802	9.59059	10.7142	Downregulated_FALSE
Q9DC23	DnaJ homolog subfamily C member 10 OS=Mus musculus OX=10090 GN=Dnajc10 PE=1 SV=2	0.450576	-0.233672	13.6211	13.4512	14.3163	13.6551	13.3581	13.1261	14.508	14.2438	13.3021	13.7207	13.0498	12.9218	14.2213	14.0617	14.1277	13.0464	13.2541	13.3163	14.2137	13.6662	12.3718	Neutral_FALSE
Q00519	Xanthine dehydrogenase/oxidase OS=Mus musculus OX=10090 GN=Xdh PE=1 SV=5	0.450204	0.276258	11.4919	10.8688	12.2198	12.0566	11.744	10.8611	11.4868	11.5411	11.3934	11.888	13.0413	11.4919	11.2586	10.7398	11.3387	11.2348	11.7773	12.3745	12.1293	11.0498	13.2091	Neutral_FALSE
P34022	Ran-specific GTPase-activating protein OS=Mus musculus OX=10090 GN=Ranbp1 PE=1 SV=2	0.4465	0.348834	9.71425	8.38802	9.54496	10.4717	8.9571	8.97728	9.07414	9.87191	10.1674	9.75154	11.9622	9.58871	8.3443	9.78953	9.2384	9.06878	10.4818	9.33316	9.66534	9.54496	10.973	Neutral_FALSE
O09049	Regenerating islet-derived protein 3-gamma OS=Mus musculus OX=10090 GN=Reg3g PE=1 SV=1	0.446386	0.438689	11.5362	11.6393	10.1293	11.5265	9.8857	11.8611	8.8392	10.0362	10.3219	9.53916	13.0084	11.1984	11.3219	9.93811	11.7649	10.0901	10.7649	11.0634	11.4717	10.1421	12.6618	Neutral_FALSE
Q7TSV4	Phosphoglucomutase-2 OS=Mus musculus OX=10090 GN=Pgm2 PE=1 SV=1	0.44626	0.361481	12.1954	11.2761	11.3608	13.1846	11.584	10.7814	11.8765	12.0084	11.1548	10.8138	13.5507	11.6165	10.9873	11.043	11.5411	12.7249	12.5651	12.6257	11.6618	12.0498	13.7207	Neutral_FALSE
Q9CQ65	S-methyl-5'-thioadenosine phosphorylase OS=Mus musculus OX=10090 GN=Mtap PE=1 SV=1	0.445158	0.585725	7.56066	6.9542	9.74651	11.1799	8.94544	8.64386	8.72451	8.14466	8.2854	7.33747	11.769	7.73941	8.87958	9.48382	8.73132	9.50581	9.35755	10.6528	8.40939	7.48382	11.9256	Upregulated_FALSE
Q8K3C3	Protein LZIC OS=Mus musculus OX=10090 GN=Lzic PE=1 SV=1	0.444604	0.900906	9.224	9.09011	14.1437	8.26679	13.7099	8.75822	9.03617	9.47371	13.2615	8.8857	9.87344	9.33539	13.5627	13.0718	11.7482	13.6325	13.5864	9.40939	13.6662	11.3772	9.28077	Upregulated_FALSE
P19253	60S ribosomal protein L13a OS=Mus musculus OX=10090 GN=Rpl13a PE=1 SV=4	0.444536	0.53235	7.03655	7.96578	7.6865	10.0224	9.69174	9.29921	9.01123	9.62936	8.07682	8.94544	10.3219	10.4094	8.65105	7.98299	9.08481	7.07682	10.4512	10.1293	8.99435	7.1108	11.7895	Neutral_FALSE
P70274	Selenoprotein P OS=Mus musculus OX=10090 GN=Selenop PE=1 SV=3	0.443378	0.563555	7.60128	6.61014	7.47859	10.1674	7.03342	7.31288	6.52513	8.37444	7.78136	7.09829	10.8688	8.19967	7.50779	6.03122	7.09803	6.93821	9.10964	10.1421	7.5157	7.88264	10.2167	Neutral_FALSE
Q8CI51	PDZ and LIM domain protein 5 OS=Mus musculus OX=10090 GN=Pdlim5 PE=1 SV=4	0.442452	0.49661	11.7607	7.29462	9.67066	8.76818	9.15987	7.30378	7.1526	9.0954	8.29921	9.81057	9.67243	10.3987	9.59059	7.8009	8.15987	8.02791	8.62205	9.66889	8.35755	10.6073	9.91588	Neutral_FALSE
P00493	Hypoxanthine-guanine phosphoribosyltransferase OS=Mus musculus OX=10090 GN=Hprt1 PE=1 SV=3	0.44116	0.346065	11.9366	11.3276	10.9586	12.8317	12.1033	11.4252	10.8455	11.0634	11.2819	10.9513	13.2137	11.5362	11.2167	11.1421	11.6348	10.8057	12.3772	12.769	11.3934	11.6439	13.8337	Neutral_FALSE
Q9JLV5	Cullin-3 OS=Mus musculus OX=10090 GN=Cul3 PE=1 SV=1	0.44016	0.390226	8.61839	9.07682	8.49185	9.13186	10.0768	7.16993	8.16992	9.29462	8.13443	10.1163	9.85798	9.47573	10.1293	9.00562	8.55459	6.75489	8.84549	8.72451	9.70908	7.8009	9.92778	Neutral_FALSE
P62874	Guanine nucleotide-binding protein G(I)/G(S)/G(T) subunit beta-1 OS=Mus musculus OX=10090 GN=Gnb1 PE=1 SV=3	0.439022	0.281249	11.9766	10.6528	10.2288	12.2467	10.9218	10.3332	9.76487	10.8297	9.86264	10.9658	11.3663	11.2408	10.3772	10.8765	10.944	10.0084	11.4147	11.4041	10.5699	11.5699	11.7271	Neutral_FALSE
Q9DBG9	Tax1-binding protein 3 OS=Mus musculus OX=10090 GN=Tax1bp3 PE=1 SV=1	0.436255	0.439742	8.14154	5.86998	7.05314	9.70217	6.65602	6.84923	7.42626	8.78136	8.72792	9.39446	8.28077	7.3136	7.17991	9.20945	9.05528	6.09029	8.35315	7.59246	8.42626	8.11894	8.53916	Neutral_FALSE
Q61699	Heat shock protein 105 kDa OS=Mus musculus OX=10090 GN=Hsph1 PE=1 SV=2	0.436152	0.213692	11.1737	10.4615	10.8455	11.9181	10.8533	10.9069	10.7977	10.697	10.6439	11.2819	11.7607	11.3049	9.89936	11.1357	11.2877	10.6528	11.3332	10.8918	11.3772	10.5411	12.1611	Neutral_FALSE
Q9JHH6	Carboxypeptidase B2 OS=Mus musculus OX=10090 GN=Cpb2 PE=1 SV=1	0.432772	0.598568	11.2819	9.09011	6.80726	10.0084	8.36194	6.09587	7.6032	6.7744	7.70044	7.73317	10.3987	9.99435	6.64386	8.03892	8.39232	6.89188	9.07948	10.2877	8.35755	9.75154	9.91139	Upregulated_FALSE
O35685	Nuclear migration protein nudC OS=Mus musculus OX=10090 GN=Nudc PE=1 SV=1	0.431463	0.39643	9.94691	8.97441	10.5507	10.7731	9.93221	7.41785	9.44915	8.87344	9.92035	9.85487	10.9586	7.94837	10.0224	10.3987	9.61655	8.82018	10.3332	10.3987	9.57932	9.66534	11.6119	Neutral_FALSE
Q64737	Trifunctional purine biosynthetic protein adenosine-3 OS=Mus musculus OX=10090 GN=Gart PE=1 SV=3	0.431364	0.244828	7.14142	8.85487	9.78627	9.1267	8.51964	8.51175	8.19476	9.13955	8.61471	8.61839	9.57743	8.62205	8.33985	8.46352	8.71768	8.63662	8.92778	9.94105	9.43671	8.76155	8.74819	Neutral_FALSE
P99026	Proteasome subunit beta type-4 OS=Mus musculus OX=10090 GN=Psmb4 PE=1 SV=1	0.428917	0.427828	12.2615	10.5603	11.7482	13.1469	11.2107	9.50184	12.0293	11.2644	11.5167	11.1923	13.5142	11.8727	9.89026	11.3554	11.4041	11.2644	12.6551	12.464	11.2586	12.1954	13.7207	Neutral_FALSE
P57096	Prostate stem cell antigen OS=Mus musculus OX=10090 GN=Psca PE=1 SV=2	0.42836	0.423125	12.1389	11.4818	9.9542	12.8899	11.5746	10.2644	9.40727	10.6707	10.2288	10.4615	13.1784	11.0901	11.3826	9.66534	11.1228	10.6257	12.1228	12.3554	11.1228	10.944	12.4868	Neutral_FALSE
O70362	Phosphatidylinositol-glycan-specific phospholipase D OS=Mus musculus OX=10090 GN=Gpld1 PE=1 SV=1	0.426959	0.250981	11.1228	10.5699	11.1033	11.9403	11.4357	10.9218	11.5118	11.6303	11.5981	10.8138	12.5018	11.1033	10.6439	10.6528	11.3663	11.2877	11.6751	12.3191	11.3443	12.4226	12.6595	Neutral_FALSE
Q9JJH1	Ribonuclease 4 OS=Mus musculus OX=10090 GN=Rnase4 PE=1 SV=1	0.426433	0.156444	10.9366	11.9403	11.9873	12.4278	12.3191	11.9766	12.1293	11.9766	12.1485	12.1517	12.0362	12.0049	12.4919	11.5555	11.6528	12.1923	12.2703	11.7313	12.5142	12.7185	12.3471	Neutral_FALSE
Q9WTP7	GTP:AMP phosphotransferase AK3 mitochondrial OS=Mus musculus OX=10090 GN=Ak3 PE=1 SV=3	0.424266	0.390107	7.23794	7.8115	9.19967	10.8138	10.0901	9.35094	9.2738	9.49985	7.78136	9.50581	10.3106	9.10329	8.56986	9.24317	8.84549	8.71081	10.0084	10.2288	8.9571	8.33985	10.9366	Neutral_FALSE
P61222	ATP-binding cassette sub-family E member 1 OS=Mus musculus OX=10090 GN=Abce1 PE=1 SV=1	0.423298	0.488099	6.83891	8.52748	8.59619	10.8138	8.7211	8.26679	8.49185	9.0607	8.56986	8.60363	11.6573	7.93664	7.34873	7.52356	8.67948	9.25974	9.61471	10.2527	8.13955	9.76818	10.9218	Neutral_FALSE
Q9DBG6	Dolichyl-diphosphooligosaccharide--protein glycosyltransferase subunit 2 OS=Mus musculus OX=10090 GN=Rpn2 PE=1 SV=1	0.423029	-0.529195	12.0498	8.62571	9.54882	9.28309	10.42	7.24793	10.3332	9.04166	9.81698	7.72792	9.57932	10.7895	9.01123	7.77479	7.06609	9.27845	10.4717	10.5216	9.16992	7.24793	10.1674	Downregulated_FALSE
Q99KK7	Dipeptidyl peptidase 3 OS=Mus musculus OX=10090 GN=Dpp3 PE=1 SV=2	0.422913	0.353724	12.7398	11.6348	11.7895	12.9274	11.0901	10.9944	11.1799	12.1325	10.9586	11.1923	13.4512	12.3276	11.7731	10.6795	11.1923	12.0049	11.9549	12.9181	10.9513	12.7292	13.6662	Neutral_FALSE
Q9CQR2	40S ribosomal protein S21 OS=Mus musculus OX=10090 GN=Rps21 PE=1 SV=1	0.422807	0.389678	7.60092	8.94837	9.11634	11.1163	8.92481	8	9.33985	8.17991	8.24317	9.25974	10.9658	8.71768	9.29002	8.44708	7.8009	8.45943	9.52356	10.2288	8.45121	9.08215	10.4094	Neutral_FALSE
Q9D7G0	Ribose-phosphate pyrophosphokinase 1 OS=Mus musculus OX=10090 GN=Prps1 PE=1 SV=4	0.422167	0.406862	8.8392	8.10852	9.633	9.81378	9.86882	9.88111	10.5411	8.08746	9.30378	10.1421	10.7482	8.37069	9.33316	9.29692	7.82655	11.6707	9.72622	9.40727	9.02237	10.0634	11.3772	Neutral_FALSE
Q64521	Glycerol-3-phosphate dehydrogenase mitochondrial OS=Mus musculus OX=10090 GN=Gpd2 PE=1 SV=2	0.421298	0.3643	8.86109	7.49985	7.17991	8.42206	9.18488	7.26679	6.52669	8.02791	6.6865	7.99435	7.49185	7.85175	8.32193	7.17991	7.98299	7.01123	7.73471	9.02237	7.42626	9.19229	10.0362	Neutral_FALSE
Q9D7X3	Dual specificity protein phosphatase 3 OS=Mus musculus OX=10090 GN=Dusp3 PE=1 SV=1	0.418873	-0.696393	14.5265	6.94251	8.25267	10.3332	8.79766	7.61471	9.19967	8.31741	8.94544	7.20945	10.8688	7.9542	7.37504	8.44294	7.33985	7.56986	9.14211	9.81538	7.45943	8.20945	10.8297	Downregulated_FALSE
P61202	COP9 signalosome complex subunit 2 OS=Mus musculus OX=10090 GN=Cops2 PE=1 SV=1	0.418104	0.434667	7.31288	7.94837	10.3106	7.91886	9.78463	7.33092	8.66534	8.44708	10.4305	7.44294	9.5812	8.88264	7.87652	8.50383	9.5216	9.20945	10.3772	9.49386	8.75822	8.65105	11.1163	Neutral_FALSE
P54728	UV excision repair protein RAD23 homolog B OS=Mus musculus OX=10090 GN=Rad23b PE=1 SV=2	0.418023	0.464108	9.11806	8.59991	9.14975	11.3443	10.0224	7.96578	9.41785	8.31741	9.43671	7.81378	11.0293	9.76653	8.55075	8.78463	9.20701	8.2854	10.7566	10.6439	9.01681	11.3608	11.5167	Neutral_FALSE
P62702	40S ribosomal protein S4 X isoform OS=Mus musculus OX=10090 GN=Rps4x PE=1 SV=2	0.417987	0.509792	9.84235	12.8017	11.5018	11.4409	12.5411	9.47978	11.0224	10.6795	10.2877	13.1131	11.5216	10.5699	10.5887	9.32193	12.6348	9.21189	12.6839	11.8017	12.628	11.5651	13.2732	Neutral_FALSE
Q61024	Asparagine synthetase [glutamine-hydrolyzing] OS=Mus musculus OX=10090 GN=Asns PE=1 SV=3	0.417758	-0.405675	8.65464	7.62205	9.65285	9.74987	8.633	6.57193	9.84078	9.26679	8.09276	8.24317	9.61287	8.21432	6.33807	8.65464	7.75489	6.93074	8.86419	8.47167	9.28077	7.67243	9.20701	Neutral_FALSE
P21614	Vitamin D-binding protein OS=Mus musculus OX=10090 GN=Gc PE=1 SV=2	0.41757	0.394298	15.8263	14.4054	13.9385	16.1277	14.7834	14.0014	14.1115	14.2732	14.4512	14.7099	16.9992	14.8188	14.0189	13.6551	14.365	14.5265	14.1277	16.1457	14.4186	16.2913	16.5462	Neutral_FALSE
Q10738	Matrilysin OS=Mus musculus OX=10090 GN=Mmp7 PE=2 SV=1	0.417142	0.345269	14.2061	12.412	12.7997	14.0189	13.3163	12.0934	11.8218	12.3359	12.0498	13.6325	14.1033	14.1357	12.9031	11.0634	12.8688	12.1737	13.2091	13.0684	13.1228	13.1643	14.1033	Neutral_FALSE
P62897	Cytochrome c somatic OS=Mus musculus OX=10090 GN=Cycs PE=1 SV=2	0.415453	0.313263	8.20519	9.77479	10.0224	9.36851	9.76653	10.9944	9.33762	8.96	8.55459	9.46148	9.81057	9.11374	8.8857	11.0293	9.02237	8.7211	10.6707	9.81698	9.54303	10.2992	10.697	Neutral_FALSE
Q8R010	Aminoacyl tRNA synthase complex-interacting multifunctional protein 2 OS=Mus musculus OX=10090 GN=Aimp2 PE=1 SV=2	0.415076	0.432579	9.01959	6.9542	6.62498	8.16491	7.9438	7.29777	7.62205	7.82018	6.62205	8.83605	9.49185	6.87338	6.3339	8.03342	7.3837	6.43693	7.61582	9.59805	6.76818	8.64386	9.93517	Neutral_FALSE
Q99LD8	N(G) N(G)-dimethylarginine dimethylaminohydrolase 2 OS=Mus musculus OX=10090 GN=Ddah2 PE=1 SV=1	0.414051	0.267702	9.80413	9.90388	8.40939	10.4717	9.75656	9.80252	8.74483	10.2288	9.99435	9.34873	10.5411	10.7566	9.56605	8.7211	9.42836	9.49785	10.2167	9.64566	9.98014	10.6707	10.9944	Neutral_FALSE
P06151	L-lactate dehydrogenase A chain OS=Mus musculus OX=10090 GN=Ldha PE=1 SV=3	0.413855	-0.318886	16.7073	15.5922	15.7471	16.6382	15.7961	14.6439	15.997	15.8727	15.1908	14.7576	16.8727	15.2175	14.7313	14.6937	14.4893	14.2877	16.2042	16.4153	15.435	15.9153	16.734	Neutral_FALSE
O88947	Coagulation factor X OS=Mus musculus OX=10090 GN=F10 PE=1 SV=1	0.413623	-0.29684	10.1923	8.55459	8.90989	8.55842	8.34873	7.82655	9.45327	8.56986	9.33762	9.13186	8.95128	7.64386	8.21432	9.21675	7.09803	8.67243	9.54496	9.21917	8.53138	7.44294	9.10591	Neutral_FALSE
Q8VCM7	Fibrinogen gamma chain OS=Mus musculus OX=10090 GN=Fgg PE=1 SV=1	0.412736	0.564623	11.5699	10.4615	11.4357	14.0868	12.2348	12.2703	11.5603	9.55075	10.6528	11.0634	14.3581	11.9944	10.1421	10.7814	11.1737	10.2992	12.6119	12.9163	11.4305	14.0701	14.365	Neutral_FALSE
P61082	NEDD8-conjugating enzyme Ubc12 OS=Mus musculus OX=10090 GN=Ube2m PE=1 SV=1	0.411172	0.339489	8.37504	9.29692	8.88874	10.7482	9.72622	9.2384	9.28077	9.42836	8.63662	8.25267	10.3443	11.043	7.89482	9.68475	9.34873	9.00562	10.3332	9.35094	10.1548	9.20212	10.9513	Neutral_FALSE
P01872	Immunoglobulin heavy constant mu OS=Mus musculus OX=10090 GN=Ighm PE=1 SV=2	0.410534	0.424014	13.7419	13.4512	13.3853	15.0447	13.6551	13.8727	13.6439	12.7793	12.06	11.888	16.1869	13.6211	14.1674	12.9311	12.9658	12.9961	13.5627	15.24	13.4252	14.9522	15.3304	Neutral_FALSE
Q5FWK3	Rho GTPase-activating protein 1 OS=Mus musculus OX=10090 GN=Arhgap1 PE=1 SV=1	0.410047	0.489089	9.79442	9.49785	7.36632	10.2761	10.6618	10.3554	10.5216	10.1548	12.0532	7.72792	11.5603	9.7211	10.7482	11.3387	10.8455	10.4818	10.9069	12.1984	9.74987	9.37938	12.1196	Neutral_FALSE
P17879	Heat shock 70 kDa protein 1B OS=Mus musculus OX=10090 GN=Hspa1b PE=1 SV=3	0.408314	0.319885	10.1923	10.5216	11.865	12.2288	10.9801	9.69349	12.3415	11.8297	10.6528	11.1984	12.2198	10.3772	12.4409	10.8611	10.7313	11.1737	11.7228	11.7356	11.4305	10.9801	12.7078	Neutral_FALSE
Q62093	Serine/arginine-rich splicing factor 2 OS=Mus musculus OX=10090 GN=Srsf2 PE=1 SV=4	0.407897	0.532642	7.70965	9.08215	7.29462	10.4305	8.64024	9.01681	8.56605	8.98014	6.60991	6.81622	8.08215	9.62205	8.69697	7.20623	9.62022	6.75876	11.4717	9.75656	9.73809	9.51964	10.8765	Neutral_FALSE
O09061	Proteasome subunit beta type-1 OS=Mus musculus OX=10090 GN=Psmb1 PE=1 SV=1	0.40763	-0.263047	13.3163	14.1517	13.0413	13.8727	14.2137	12.9181	12.6751	13.1163	12.7419	14.2061	13.3163	12.0154	12.3907	12.92	12.7013	12.4094	14.3304	12.5435	13.2061	13.0532	13.8138	Neutral_FALSE
P28776	Indoleamine 2 3-dioxygenase 1 OS=Mus musculus OX=10090 GN=Ido1 PE=1 SV=1	0.40653	0.200458	9.06878	7.75489	7.88264	8.33539	8.11374	8.06609	7.69349	8.22882	7	8.05528	9.17493	8.14466	7.89482	7.70736	8.04985	8.08215	8.40939	8.2384	7.67243	8.00562	9.16239	Neutral_FALSE
Q9CZ13	Cytochrome b-c1 complex subunit 1 mitochondrial OS=Mus musculus OX=10090 GN=Uqcrc1 PE=1 SV=2	0.405204	0.454134	5.82051	9.62022	10.8611	9.18735	10.3443	9.28771	7.96578	8.62205	9.83605	8.82655	9.73132	9.01123	9.52748	9.64926	9.14211	9.2854	9.60177	11.3276	9.57365	7.79442	10.7056	Neutral_FALSE
P70168	Importin subunit beta-1 OS=Mus musculus OX=10090 GN=Kpnb1 PE=1 SV=2	0.404566	0.543375	7.67386	8.86109	8.53528	11.9979	10.2408	10.0634	9.39874	9.51964	9.78136	10.1421	12.4843	9.99435	7.82018	10.0224	9.04985	8.92184	10.4615	11.3718	9.47371	8.57365	12.9676	Neutral_FALSE
Q8R1B4	Eukaryotic translation initiation factor 3 subunit C OS=Mus musculus OX=10090 GN=Eif3c PE=1 SV=1	0.404503	0.250194	9.50581	10.2288	10.6439	11.5216	10.9218	11.1984	10.8765	10.7731	10.3663	10.6439	10.5118	10.2046	10.7566	10.6348	12.1892	10.2167	10.6795	10.8376	10.8455	11.1293	12.4014	Neutral_FALSE
P16460	Argininosuccinate synthase OS=Mus musculus OX=10090 GN=Ass1 PE=1 SV=1	0.40424	0.497791	8.81698	8.76155	6.83289	10.6707	8.56986	6.2395	7.62205	7.24793	7.31288	9.21675	9.61839	7.17991	6.40088	7.7879	8.65821	6.44629	9.06609	10.1163	8.67243	9.26913	9.64024	Neutral_FALSE
P18419	Seminal vesicle secretory protein 4 OS=Mus musculus OX=10090 GN=Svs4 PE=1 SV=2	0.403743	-0.780413	15.3269	14.2288	13.8138	16.4037	12.3799	12.9256	12.7249	14.3853	12.7997	11.9549	16.8965	11.8494	9.77972	10.9144	10.8297	13.6211	12.0634	16.1277	13.1163	16.9992	13.1341	Downregulated_FALSE
Q9CPT4	Myeloid-derived growth factor OS=Mus musculus OX=10090 GN=Mydgf PE=1 SV=1	0.403334	0.324011	9.78136	7.88264	9.45738	10.6707	9.19722	8.84549	9.24793	9.81538	9.04712	8.67243	8.50779	9.48382	8.69349	9.8009	9.22641	11.5411	9.70044	10.0498	9.13955	10.42	10.5793	Neutral_FALSE
P36536	GTP-binding protein SAR1a OS=Mus musculus OX=10090 GN=Sar1a PE=1 SV=1	0.402401	0.407696	8.3568	6.96842	8.85798	9.0634	8.46761	8.52748	9.86419	9.08481	9.04985	8.01039	11.0634	8.66889	7.97154	8.67243	8.14466	7.85175	9.1267	11.0901	8.48784	9.28771	10.8376	Neutral_FALSE
Q60590	Alpha-1-acid glycoprotein 1 OS=Mus musculus OX=10090 GN=Orm1 PE=1 SV=1	0.401664	0.524609	11.1923	10.8611	9.18982	12.2703	11.7356	9.51175	10.9873	10.7731	10.0634	10.0768	13.3443	11.1861	9.81698	10.1293	10.1674	10.4919	8.70044	13.0396	12.1293	13.4252	12.5675	Neutral_FALSE
D3Z4R1	Probable ATP-dependent DNA helicase HFM1 OS=Mus musculus OX=10090 GN=Hfm1 PE=3 SV=2	0.401459	-0.229095	9.24555	8.71081	9.22882	10.2167	8.33985	9.04712	8.53138	8.55842	7.5157	8.46761	8.55459	9.04985	8.29002	8.33092	9.23601	8.87037	9.22641	7.7879	8.27612	8.09993	8.92034	Neutral_FALSE
Q7TNG5	Echinoderm microtubule-associated protein-like 2 OS=Mus musculus OX=10090 GN=Eml2 PE=1 SV=1	0.400551	0.610957	10.944	8.13443	11.1485	9.70563	9.49985	7.20945	7.7879	7.49185	7.72792	12.0258	10.3219	8.01681	6.85798	11.4564	8.35755	7.93074	10.0498	8.86109	8.09276	11.3554	10.2046	Upregulated_FALSE
Q7TMY8	E3 ubiquitin-protein ligase HUWE1 OS=Mus musculus OX=10090 GN=Huwe1 PE=1 SV=5	0.40015	0.395464	7.42963	6.81975	7.33092	7.49985	8.54303	7.88264	8.92184	7	8.62205	7.37952	9.56033	7.11153	7.7211	8.14975	7.06546	8.43463	7.51812	9.25267	7.90689	7.0722	10.973	Neutral_FALSE
Q8BH35	Complement component C8 beta chain OS=Mus musculus OX=10090 GN=C8b PE=1 SV=1	0.399744	0.32061	11.5934	11.5018	10.8918	13.1082	11.9181	11.446	11.8842	13.1752	11.6751	12.5338	13.7524	11.5651	11.1799	11.2586	11.6662	11.2644	12.8238	13.1969	11.6751	13.1768	12.6795	Neutral_FALSE
O89112	Glutathione S-transferase LANCL1 OS=Mus musculus OX=10090 GN=Lancl1 PE=1 SV=1	0.399431	-0.399975	7.50887	9.82177	10.0084	9.44708	8.78136	7.02237	8.34873	7.94251	10.0634	7.49671	9.93074	7.19512	6.80735	8.09803	8.67948	8.40088	7.65821	9.13186	8.83605	8.37504	9.85019	Neutral_FALSE
Q922U2	Keratin type II cytoskeletal 5 OS=Mus musculus OX=10090 GN=Krt5 PE=1 SV=1	0.399118	0.344834	13.5018	12.4041	11.6119	11.6618	11.9106	10.2046	10.4305	10.5507	11.3049	11.6707	12.3078	12.6595	10.9218	10.8376	12.3021	10.3987	12.6595	12.3636	11.3987	12.1799	12.5459	Neutral_FALSE
P63001	Ras-related C3 botulinum toxin substrate 1 OS=Mus musculus OX=10090 GN=Rac1 PE=1 SV=1	0.398127	-0.524345	9.77972	9.2738	9.39874	10.7228	9.30606	7.7491	9.07146	9.8857	9.42206	7.92481	11.1611	8.28077	6.72107	7.29462	7.76155	7.55407	10.5018	10.1293	8.09803	9.0954	11.9979	Downregulated_FALSE
Q61599	Rho GDP-dissociation inhibitor 2 OS=Mus musculus OX=10090 GN=Arhgdib PE=1 SV=3	0.395533	0.6653	8.30834	8.92184	9.87958	12.5603	10.1548	9.85798	10.3554	7.33985	8.79442	7.45121	13.5387	10.4818	9.56605	7.72792	8.43879	10.5411	10.5981	12.1421	8.94837	10.5793	12.8669	Upregulated_FALSE
P11672	Neutrophil gelatinase-associated lipocalin OS=Mus musculus OX=10090 GN=Lcn2 PE=1 SV=1	0.395205	0.443298	15.4383	14.183	13.2438	14.1984	14.0014	11.5603	13.3163	12.0701	11.6119	12.2318	15.8411	14.508	13.9926	11.7731	13.3163	13.3987	14.392	13.5142	13.8337	13.9293	14.0868	Neutral_FALSE
O35955	Proteasome subunit beta type-10 OS=Mus musculus OX=10090 GN=Psmb10 PE=1 SV=1	0.394037	0.394767	9.77149	10.3106	10.3443	11.933	9.50383	9.56796	10.7228	8.35755	10.0901	10.0634	12.1861	10.5981	9.90989	9.18239	9.65464	9.78463	10.7649	11.2228	10.3554	9.18239	12.6348	Neutral_FALSE
O35350	Calpain-1 catalytic subunit OS=Mus musculus OX=10090 GN=Capn1 PE=1 SV=1	0.393602	0.186286	13.2438	12.4409	12.4041	14.0102	12.9181	12.6188	12.9926	13.4512	12.697	13.0735	13.7936	13.5387	12.7773	12.9513	12.5191	12.5142	13.5142	12.9567	13.0934	13.1954	14.0102	Neutral_FALSE
O54774	AP-3 complex subunit delta-1 OS=Mus musculus OX=10090 GN=Ap3d1 PE=1 SV=1	0.393076	0.429321	11.3826	8.61471	7.70736	11.388	9.66178	9.24555	8.7211	8.0607	8.09276	9.39017	8.36632	11.3554	9.47776	8.87958	9.0954	10.5981	8.94837	9.35315	8.87958	10.8057	10.5018	Neutral_FALSE
F8VPN2	Testis-expressed protein 15 OS=Mus musculus OX=10090 GN=Tex15 PE=2 SV=1	0.39205	0.473702	6.87434	10.5507	8.10852	9.09803	10.3219	10.4615	7.4485	9.63481	10.8765	10.0084	8.06609	10.0634	7.78136	10.0768	10.4717	11.2228	10.3772	8.32193	10.6528	9.9629	9.84549	Neutral_FALSE
P60122	RuvB-like 1 OS=Mus musculus OX=10090 GN=Ruvbl1 PE=1 SV=1	0.391154	0.244847	8.65821	7.94251	7.85798	8.08215	7.60733	7.81378	8.15482	8.13443	7.49185	8.07682	9.95274	8.17493	7.40088	7.53916	7.78136	7.35755	8.24317	7.72792	8.36632	8.42206	9.55267	Neutral_FALSE
P01831	Thy-1 membrane glycoprotein OS=Mus musculus OX=10090 GN=Thy1 PE=1 SV=1	0.389673	-0.429032	7.21745	8.82972	8.33092	9.33539	9.21917	8.55459	9.50779	8.10852	8.58496	7.70044	10.5507	7.85175	7.9542	7.66534	8.04439	7.11894	8.2384	8.49985	7.50779	6.13704	11.1674	Neutral_FALSE
O55222	Integrin-linked protein kinase OS=Mus musculus OX=10090 GN=Ilk PE=1 SV=2	0.389181	-0.320725	11.2046	9.33985	10.0224	11.3332	8.87652	8.37069	8.92481	9.35094	9.55459	10.1033	9.27146	10.9366	8.93369	8.60733	10.0224	8.75822	9.19722	8.56605	9.28771	8.76487	9.67243	Neutral_FALSE
Q99JX4	Eukaryotic translation initiation factor 3 subunit M OS=Mus musculus OX=10090 GN=Eif3m PE=1 SV=1	0.388554	-0.197134	9.55842	10.1421	10.5699	9.56033	9.92333	10.1421	8.96	10.1163	9.96145	9.33539	8.48784	9.81057	10.5411	9.67948	9.42626	10.1799	9.48583	9.14721	10.1421	9.633	10.3443	Neutral_FALSE
Q9WUM3	Coronin-1B OS=Mus musculus OX=10090 GN=Coro1b PE=1 SV=1	0.388231	0.396613	9.33316	11.8376	10.2992	11.4919	10.3332	9.57743	11.1799	10.5507	10.5118	11.2935	12.1517	9.45121	11.1485	9.91289	10.5981	9.33762	10.9513	11.3443	12.7524	9.77479	12.863	Neutral_FALSE
P97855	Ras GTPase-activating protein-binding protein 1 OS=Mus musculus OX=10090 GN=G3bp1 PE=1 SV=1	0.388119	0.526019	8.5812	6.75107	8.224	9.29462	9.29002	6.93074	7.14975	8.72451	7.45943	6.90868	10.7142	7.76155	7.12928	7.03722	6.93059	7.44294	9.41574	10.6348	8.13955	9.37721	11.3608	Neutral_FALSE
Q9QYB1	Chloride intracellular channel protein 4 OS=Mus musculus OX=10090 GN=Clic4 PE=1 SV=3	0.386644	0.28688	9.81698	11.1674	11.8842	12.0362	10.6348	11.1357	11.9766	11.3443	11.2288	11.3772	12.3247	10.1033	11.2046	11.1737	12.7503	11.1611	11.1485	12.5043	10.6528	11.5118	12.4969	Neutral_FALSE
Q8R550	SH3 domain-containing kinase-binding protein 1 OS=Mus musculus OX=10090 GN=Sh3kbp1 PE=1 SV=1	0.386366	0.308417	7.38764	7.26679	8.15987	9.31967	7.90689	7.49185	7.45943	7.03342	9.01959	7.77479	9.26913	8.03892	7.21917	7.69349	8.42206	7.79442	8.99152	7.81378	6.83289	8.94837	9.62936	Neutral_FALSE
Q8BGQ7	Alanine--tRNA ligase cytoplasmic OS=Mus musculus OX=10090 GN=Aars1 PE=1 SV=1	0.384877	0.299313	11.0293	10.8994	11.2167	12.2167	11.2992	10.5216	11.8098	11.5555	11.1357	11.5068	12.9694	11.0901	11.1984	10.8455	10.9293	10.0498	11.4305	12.9069	11.3718	11.5699	13.3021	Neutral_FALSE
Q00724	Retinol-binding protein 4 OS=Mus musculus OX=10090 GN=Rbp4 PE=1 SV=2	0.38419	-0.377719	12.1357	13.9926	13.9837	11.8297	13.464	13.3021	14.0868	14.1517	13.1	12.6484	12.3443	13.464	13.5265	12.9088	14.4448	13.2732	14.8088	11.8533	13.6551	11.4409	11.1611	Neutral_FALSE
P00329	Alcohol dehydrogenase 1 OS=Mus musculus OX=10090 GN=Adh1 PE=1 SV=2	0.383416	0.371192	12.4278	10.3443	11.0224	12.6926	11.5068	10.1674	12.1228	12.6325	11.5216	11.1737	12.9784	12.0224	10.8765	11.1357	10.4512	11.1674	12.6926	13.0751	11.7649	12.5338	13.8337	Neutral_FALSE
Q99L13	3-hydroxyisobutyrate dehydrogenase mitochondrial OS=Mus musculus OX=10090 GN=Hibadh PE=1 SV=1	0.382874	-0.311963	9.99435	9.31288	9.62205	10.0362	8.55459	8.32193	9.47776	9.83447	9.31741	8.92778	9.11894	10.0634	8.2384	7.08746	9.24079	8.08215	9.74483	8.93958	8.73132	10.0224	10.6883	Neutral_FALSE
P61161	Actin-related protein 2 OS=Mus musculus OX=10090 GN=Actr2 PE=1 SV=1	0.382393	0.232455	13.8918	14.4318	14.4576	15.6607	14.0447	14.0276	14.1115	14.9106	13.6883	14.9658	15.183	15.4544	13.6211	14.2061	14.4831	13.7936	14.9567	13.6325	14.7366	15.3512	14.7046	Neutral_FALSE
P42227	Signal transducer and activator of transcription 3 OS=Mus musculus OX=10090 GN=Stat3 PE=1 SV=2	0.379795	-0.257313	11.4564	10.2877	10.1163	9.58871	9.99435	9.12153	9.57365	10.3772	8.88264	9.95565	9.99435	9.2854	8.87344	9.06609	10.2288	8.91886	10.9513	9.75489	9.59805	9.0954	10.388	Neutral_FALSE
Q9D8T2	Gasdermin-D OS=Mus musculus OX=10090 GN=Gsdmdc1 PE=1 SV=1	0.37942	0.30162	8.33539	9.35315	8.86728	7.92481	10.6073	9.46148	9.37721	9.92333	9.89026	9.29462	9.59059	9.75989	9.40727	9.59805	10.1421	9.67596	10.388	8.62205	9.76321	7.87652	11.1548	Neutral_FALSE
P14131	40S ribosomal protein S16 OS=Mus musculus OX=10090 GN=Rps16 PE=1 SV=4	0.379345	0.444988	7.28543	7.65105	8.87958	9.59619	9.06609	6.66851	8.93664	6.80495	8.88874	9.12412	9.60363	7.91886	8.04439	6.60229	8.08746	7.53138	9.40514	9.73978	8.40088	7.74967	11.5018	Neutral_FALSE
Q62095	ATP-dependent RNA helicase DDX3Y OS=Mus musculus OX=10090 GN=Ddx3y PE=1 SV=2	0.379344	0.274235	10.6528	10.1033	10.2527	11.9476	11.2107	10.6707	10.3106	11.1923	10.8218	10.2644	11.0566	12.3247	10.2046	11.1098	11.0014	10.0498	11.0084	11.5362	10.9586	10.4305	12.8956	Neutral_FALSE
O35295	Transcriptional activator protein Pur-beta OS=Mus musculus OX=10090 GN=Purb PE=1 SV=3	0.378955	0.467181	9.71768	7	7.99435	9.27606	8.77808	7.32646	8.06609	8.22882	8.63662	9.03342	9.16742	8.91588	8.56605	6.23511	7.17991	7.37504	9.8933	9.68124	9.29462	8.18982	12.1066	Neutral_FALSE
P56380	Bis(5'-nucleosyl)-tetraphosphatase [asymmetrical] OS=Mus musculus OX=10090 GN=Nudt2 PE=1 SV=3	0.378259	0.360113	8.55842	7.94837	6.54535	9.42206	8.32643	7.65821	8.04439	9.57932	6.63517	8.76487	9.63844	8.54303	7.64386	7.78136	8.45121	6.70044	7.76155	9.11894	7.75489	9.49586	9.62388	Neutral_FALSE
P55012	Solute carrier family 12 member 2 OS=Mus musculus OX=10090 GN=Slc12a2 PE=1 SV=2	0.377913	0.267618	11.1033	10.7566	11.5507	11.7895	11.6926	11.5651	11.1293	10.9513	11.0224	10.4818	12.1548	11.9873	10.4717	10.8611	11.9622	10.388	12.6348	12.9421	11.3498	10.9513	12.4409	Neutral_FALSE
P47740	Aldehyde dehydrogenase family 3 member A2 OS=Mus musculus OX=10090 GN=Aldh3a2 PE=1 SV=2	0.375978	0.310399	8.49508	7.56224	7.94251	8.17493	7.81378	8.33985	9.02237	7.03286	7.3837	9.33092	7.84549	8.74819	8.14975	8.79766	7.36632	8.2384	7.8009	9.32868	8.25739	5.97911	9.57175	Neutral_FALSE
P70349	Histidine triad nucleotide-binding protein 1 OS=Mus musculus OX=10090 GN=Hint1 PE=1 SV=3	0.37544	0.326435	10.697	11.0084	9.61655	11.2107	9.48784	11.1485	10.1033	10.0084	9.36851	11.3163	11.8218	9.90238	9.80252	11.7731	11.6257	9.41996	10.3663	10.0084	9.10329	10.4919	11.8178	Neutral_FALSE
P0DOV1	Interferon-activable protein 205-B OS=Mus musculus OX=10090 GN=Mnda PE=1 SV=1	0.375413	-0.375548	10.7566	8.96578	7.04439	10.4615	8.3443	10.3219	7.3837	8.94837	8.85798	8.62205	9.47371	8.58871	8.76487	9.31061	8.56986	8.80735	7.25059	8.55459	8.75822	7.16404	9.74147	Neutral_FALSE
O55029	Coatomer subunit beta' OS=Mus musculus OX=10090 GN=Copb2 PE=1 SV=2	0.374675	0.12637	12.4173	11.8533	12.2046	12.8396	12.3134	11.7607	12.3304	12.2046	12.1768	12.5603	12.5699	12.5068	12.3191	11.9181	11.9476	11.8765	12.8591	12.1643	12.3332	12.1923	13.0701	Neutral_FALSE
P62984	Ubiquitin-60S ribosomal protein L40 OS=Mus musculus OX=10090 GN=Uba52 PE=1 SV=2	0.373703	-0.242704	12.9031	12.1548	13.1453	13.3443	12.4742	11.4818	12.06	12.4512	12.3471	12.2348	13.4252	12.0049	11.7773	12.0258	11.3772	11.0362	12.8078	12.0498	12.1984	12.464	13.5018	Neutral_FALSE
Q9D820	Prolyl-tRNA synthetase associated domain-containing protein 1 OS=Mus musculus OX=10090 GN=Prorsd1 PE=1 SV=1	0.371349	0.449647	9.5812	7.74819	8.90989	9.62753	7.88264	7.13955	9.224	7.40088	7.33092	12.2586	9.67596	7.93664	8.57743	8.13955	7.70044	7.01123	8.36194	8.99718	7.50779	9.13186	9.89026	Neutral_FALSE
P31725	Protein S100-A9 OS=Mus musculus OX=10090 GN=S100a9 PE=1 SV=3	0.371226	-0.295077	13.2571	13.92	11.9256	13.4893	12.9163	11.584	12.5911	12.1485	12.0835	12.4818	14.6096	12.7773	12.1066	11.8178	11.744	11.3498	12.1453	12.3078	12.0362	11.9218	13.0481	Neutral_FALSE
Q00612	Glucose-6-phosphate 1-dehydrogenase X OS=Mus musculus OX=10090 GN=G6pdx PE=1 SV=3	0.370773	0.226613	12.2348	12.6729	12.5265	13.8533	12.9012	12.2992	12.6861	12.7503	12.8455	12.8937	14.0276	12.8708	12.1421	12.5651	12.2877	12.905	13.3987	13.2303	12.4666	12.4014	14.5567	Neutral_FALSE
P62814	V-type proton ATPase subunit B brain isoform OS=Mus musculus OX=10090 GN=Atp6v1b2 PE=1 SV=1	0.370416	0.376253	11.6257	11.2644	10.3332	12.3191	10.6618	10.0224	10.6795	10.4919	10.5411	10.1799	12.8037	11.5887	10.4615	10.0634	10.5699	9.01681	12.043	12.3961	11.2877	11.5507	13.1389	Neutral_FALSE
Q63844	Mitogen-activated protein kinase 3 OS=Mus musculus OX=10090 GN=Mapk3 PE=1 SV=5	0.370184	0.55705	8.25127	7.18982	7.94251	10.6618	7.98299	7.17802	8.87652	8.21917	6.65821	7.9427	11.6027	8.926	7.02024	7.29136	7.31992	7.13142	9.60177	10.4512	7.58496	7.29506	11.7977	Neutral_FALSE
Q9Z0X1	Apoptosis-inducing factor 1 mitochondrial OS=Mus musculus OX=10090 GN=Aifm1 PE=1 SV=1	0.370078	0.308843	9.55459	8.37504	7.58496	7.89482	8.07146	7.94837	7.2384	9.41996	6.55919	8.58871	8.89785	8.8857	7.86419	8.47573	7.45121	6.51254	9.26913	8.77149	8.99435	8.76155	8.09606	Neutral_FALSE
P26231	Catenin alpha-1 OS=Mus musculus OX=10090 GN=Ctnna1 PE=1 SV=1	0.368331	0.462964	6.94069	11.2348	10.4717	9.99435	11.5934	10.6883	10.3772	8.69697	11.5746	9.78627	11.3498	10.5981	11.0224	11.1548	8.71081	11.2107	11.0566	11.5555	10.7398	8.3966	12.0701	Neutral_FALSE
P06728	Apolipoprotein A-IV OS=Mus musculus OX=10090 GN=Apoa4 PE=1 SV=3	0.367723	0.406075	14.8965	14.0868	14.3987	16.1556	14.6154	13.7419	13.4383	13.9012	13.5387	13.5265	16.68	14.7731	13.3718	13.5864	14.1033	13.4512	14.3718	16.6523	13.8823	15.7287	16.4431	Neutral_FALSE
P24452	Macrophage-capping protein OS=Mus musculus OX=10090 GN=Capg PE=1 SV=2	0.367455	0.390156	11.3663	10.5793	11.2467	12.7271	12.1984	9.17742	11.1737	11.2228	10.1548	11.5793	13.3581	11.3219	9.98014	10.42	10.8057	10.4094	11.8918	12.2137	10.6795	11.6618	13.4893	Neutral_FALSE
Q6Q899	Antiviral innate immune response receptor RIG-I OS=Mus musculus OX=10090 GN=Ddx58 PE=1 SV=2	0.366819	0.423064	10.2527	10.2288	7.96	10.8297	9.45943	8.37938	9.57175	8.91886	8	9.0634	11.1485	8.09803	9.1267	8.57365	9.48583	8.97728	10.2527	11.0084	10.9873	8.01681	11.8057	Neutral_FALSE
Q06890	Clusterin OS=Mus musculus OX=10090 GN=Clu PE=1 SV=1	0.365897	0.410798	18.4211	17.2604	16.208	17.6311	16.0785	15.2805	15.2175	15.726	15.0276	15.8606	17.6937	17.7987	16.68	14.7936	15.6662	15.0617	17.8545	17.8175	16.8484	16.9083	17.7471	Neutral_FALSE
Q64514	Tripeptidyl-peptidase 2 OS=Mus musculus OX=10090 GN=Tpp2 PE=1 SV=3	0.365754	0.388398	10.9801	10.4818	9.67596	10.5887	9.80574	10.4919	10.3443	13.6325	10.0901	13.5746	11.3332	10.1033	9.8009	10.0768	10.6528	12.0934	10.5887	10.8455	10.9873	11.1799	11.5459	Neutral_FALSE
O08997	Copper transport protein ATOX1 OS=Mus musculus OX=10090 GN=Atox1 PE=1 SV=1	0.364694	0.527948	8.4042	7.09803	5.40329	10.7566	7.09803	7.12928	8.76155	7.00157	9.24555	7.05528	11.1548	9.44708	6.29206	8.16491	7.14975	8.48382	9.2738	9.22641	8.02237	6.85437	9.74147	Neutral_FALSE
Q9D892	Inosine triphosphate pyrophosphatase OS=Mus musculus OX=10090 GN=Itpa PE=1 SV=2	0.364498	0.362804	7.52946	10.697	10.5981	9.76653	11.0362	9.48382	11.2348	11.4969	10.7056	10.5887	11.0014	11.3443	9.91438	10.9586	9.57365	9.57743	11.7013	11.1674	11.1163	9.21917	11.5887	Neutral_FALSE
P61982	14-3-3 protein gamma OS=Mus musculus OX=10090 GN=Ywhag PE=1 SV=2	0.364213	0.429209	11.9366	10.7814	11.388	13.464	11.3276	10.3554	11.4615	11.5793	11.1984	10.697	14.5204	12.7099	10.3554	11.0154	10.6165	10.3219	12.0362	12.6729	11.9908	12.06	14.1437	Neutral_FALSE
P35980	60S ribosomal protein L18 OS=Mus musculus OX=10090 GN=Rpl18 PE=1 SV=3	0.36374	0.482323	9.77479	8.65821	9.52552	11.3387	10.0634	7.60093	10.388	8.29462	8.92778	9.07146	11.3663	9.87958	8.67596	7.90689	9.56796	7.53138	10.697	10.5603	9.56796	10.8842	12.8416	Neutral_FALSE
P17156	Heat shock-related 70 kDa protein 2 OS=Mus musculus OX=10090 GN=Hspa2 PE=1 SV=2	0.363126	0.223592	9.16992	11.2703	9.96578	10.5603	10.3106	10.1163	10.4512	10.4409	10.5603	10.0362	11.933	10.9944	9.86109	9.80896	10.6528	9.92926	10.9069	10.5981	9.96578	10.3554	11.4357	Neutral_FALSE
Q91YN5	UDP-N-acetylhexosamine pyrophosphorylase OS=Mus musculus OX=10090 GN=Uap1 PE=1 SV=1	0.362755	0.567718	9.75154	11.744	7.45943	7.71425	8.3837	7.01123	7.72792	8.48784	7.85175	8.2384	8.21432	12.6861	7.88264	7.25905	8.18488	9.15228	12.2378	8.633	7.70736	9.36413	8.76155	Neutral_FALSE
Q91ZJ5	UTP--glucose-1-phosphate uridylyltransferase OS=Mus musculus OX=10090 GN=Ugp2 PE=1 SV=3	0.36091	0.196484	11.4305	12.1293	12.0154	12.9458	12.0768	12.4357	11.9403	12.1325	12.577	12.3826	12.9694	12.0634	11.8918	12.0396	12.7956	11.9069	12.8416	12.6506	12.4252	11.0967	13.5387	Neutral_FALSE
P47955	60S acidic ribosomal protein P1 OS=Mus musculus OX=10090 GN=Rplp1 PE=1 SV=1	0.358602	0.416166	6.91995	7.90087	8.92184	9.53138	8.97728	8.64024	10.5118	7.82655	8.86419	8.7879	9.3966	8.26209	11.1611	9.04712	7.46761	7.40088	9.91737	9.94544	9.58684	7.34873	10.7977	Neutral_FALSE
P12382	ATP-dependent 6-phosphofructokinase liver type OS=Mus musculus OX=10090 GN=Pfkl PE=1 SV=4	0.357503	0.40041	12.388	11.0224	11.0084	12.4014	11.3106	9.71425	12.2467	10.1163	10.1033	12.2137	12.6773	10.1799	10.2288	9.45943	10.5603	11.9031	12.905	11.8218	12.5817	10.944	13.0785	Neutral_FALSE
P57780	Alpha-actinin-4 OS=Mus musculus OX=10090 GN=Actn4 PE=1 SV=1	0.355719	0.287658	13.7834	12.7356	12.9385	14.8775	13.5981	12.412	13.5746	13.0498	13.1115	13.5265	15.0145	13.3581	12.9385	12.744	12.8435	12.9567	14.2659	14.2213	13.4512	12.8474	15.392	Neutral_FALSE
Q9WVK4	EH domain-containing protein 1 OS=Mus musculus OX=10090 GN=Ehd1 PE=1 SV=1	0.355448	0.365473	12.2819	10.3443	10.5603	12.8258	10.8918	9.81698	10.973	10.6707	10.0498	10.1421	12.4094	11.4969	10.2167	9.98014	11.0224	9.61839	12.6883	11.8455	11.3772	12.4014	12.4067	Neutral_FALSE
Q91VD9	NADH-ubiquinone oxidoreductase 75 kDa subunit mitochondrial OS=Mus musculus OX=10090 GN=Ndufs1 PE=1 SV=2	0.355049	0.446938	8.62936	8.52748	8.86419	10.3332	9.50978	7.15987	8.82655	8.00562	7.82018	8.02447	12.0258	9.61287	8.28077	7.33985	9.7364	7.06608	8.62936	9.71425	8.13443	9.07948	11.2877	Neutral_FALSE
Q9WU78	Programmed cell death 6-interacting protein OS=Mus musculus OX=10090 GN=Pdcd6ip PE=1 SV=3	0.354509	0.232518	12.8708	12.2167	11.7855	12.9784	12.2467	10.9801	12.0934	11.973	12.1	12.2107	13.6211	12.3772	12.0154	11.7482	11.9069	11.2644	12.2378	12.6795	12.3021	12.2527	13.8337	Neutral_FALSE
P26443	Glutamate dehydrogenase 1 mitochondrial OS=Mus musculus OX=10090 GN=Glud1 PE=1 SV=1	0.349931	-0.424676	7.88562	7.76871	8.03892	9.66	9.10852	6.88264	7.49185	8.61102	7.26679	6.90525	8.19967	7.12153	7.01123	6.60411	6.69404	6.80383	9.17742	10.0084	6.39319	6.50684	10.4305	Neutral_FALSE
P47738	Aldehyde dehydrogenase mitochondrial OS=Mus musculus OX=10090 GN=Aldh2 PE=1 SV=1	0.348653	0.499142	10.2992	9.42836	11.5459	12.5722	10.8611	6.00899	12.5118	11.9622	11.4094	11.0498	11.9694	10.0634	10.2046	11.4969	10.9293	10.0084	12.0293	11.8842	11.0224	12.158	11.973	Neutral_FALSE
O35744	Chitinase-like protein 3 OS=Mus musculus OX=10090 GN=Chil3 PE=1 SV=2	0.348358	-0.387622	11.3772	13.2877	11.5265	14.2949	13.0768	10.4512	12.6795	11.4919	12.6883	11.9403	14.6154	11.2992	11.7895	11.043	10.5314	11.5934	11.7013	12.0014	11.2107	12.0967	13.3581	Neutral_FALSE
O08749	Dihydrolipoyl dehydrogenase mitochondrial OS=Mus musculus OX=10090 GN=Dld PE=1 SV=2	0.347597	0.326631	10.0362	9.40088	9.74483	10.4919	10.2877	10.6348	11.0768	12.8357	11.6751	11.1485	10.2167	10.1799	10.7731	12.0768	10.7056	11.7566	12.3415	10.4919	11.4818	9.36194	11.6303	Neutral_FALSE
P61750	ADP-ribosylation factor 4 OS=Mus musculus OX=10090 GN=Arf4 PE=1 SV=2	0.346242	0.429124	11.1293	9.07414	11.3332	11.5265	11.0901	6.97288	11.6393	12.3471	10.0634	9.88417	11.6393	11.4147	10.3987	9.78136	10.4615	9.93369	11.9366	12.3191	11.0634	11.7566	11.4615	Neutral_FALSE
P60670	Nuclear protein localization protein 4 homolog OS=Mus musculus OX=10090 GN=Nploc4 PE=1 SV=3	0.34585	0.349292	9.14975	9.31741	7.24793	9.90689	8.10329	6.20163	8.11374	9.45533	8.82972	9.48784	9.56224	8.18488	8.01123	7.48382	8.31741	8.02791	9.64746	9.90839	8.10852	9.09011	10.1293	Neutral_FALSE
Q78ZA7	Nucleosome assembly protein 1-like 4 OS=Mus musculus OX=10090 GN=Nap1l4 PE=1 SV=1	0.345101	0.302594	10.4717	9.9542	8.42626	10.3554	8.90989	10.4409	9.92481	8.80413	8.76487	8.93074	11.2935	9.53722	8.97154	9.02791	11.1163	9.40088	9.53138	10.6348	8.67243	10.3663	10.8842	Neutral_FALSE
Q02819	Nucleobindin-1 OS=Mus musculus OX=10090 GN=Nucb1 PE=1 SV=2	0.344502	-0.348703	14.2438	10.9586	11.0835	13.8037	11.8297	11.2167	12.4041	12.0901	11.8611	11.0498	13.4512	11.9837	11.5167	10.6795	11.5981	10.2527	12.2046	12.2497	11.7731	11.8572	13.1877	Neutral_FALSE
O08540	Beta-microseminoprotein OS=Mus musculus OX=10090 GN=Msmb PE=3 SV=1	0.343624	-0.33221	11.1611	9.57365	11.4615	10.0634	9.48382	9.69697	10.2877	9.82177	10.0634	10.2167	8.06609	10.2046	10.973	10.2992	7.45979	9.11894	10.9366	11.1984	10.1674	10.1293	9.39446	Neutral_FALSE
Q921M7	CYFIP-related Rac1 interactor B OS=Mus musculus OX=10090 GN=Cyrib PE=1 SV=1	0.343122	0.287159	12.0532	11.5265	10.4615	12.4538	11.2761	10.9801	11.0634	11.1421	11.0293	11.0566	13.0032	11.9801	9.62571	11.0224	11.3443	10.697	11.697	12.9256	11.2644	12.1033	12.7078	Neutral_FALSE
Q9Z2U1	Proteasome subunit alpha type-5 OS=Mus musculus OX=10090 GN=Psma5 PE=1 SV=1	0.342657	0.230676	11.7649	11.1737	11.3987	12.9658	11.5555	11.5934	11.1861	11.4564	10.9513	11.9801	12.7628	11.3987	11.0967	10.4094	11.6662	11.1548	12.3691	11.7099	11.8376	11.9476	13.1627	Neutral_FALSE
Q01279	Epidermal growth factor receptor OS=Mus musculus OX=10090 GN=Egfr PE=1 SV=1	0.340795	0.402996	12.3106	11.0835	10.8688	13.3718	12.2819	11.4305	11.5018	10.6348	11.5018	9.82018	14.0785	12.2137	11.0498	10.8918	11.7607	10.5981	11.6662	13.6325	11.7895	13.5018	13.8138	Neutral_FALSE
Q9QUR6	Prolyl endopeptidase OS=Mus musculus OX=10090 GN=Prep PE=1 SV=1	0.340486	0.24205	11.1923	11.7731	11.2761	12.8514	12.4742	11.9218	11.9403	12.0049	11.0293	11.6751	13.3581	11.7013	11.2288	10.9944	12.2438	11.4868	12.7773	12.697	11.7936	11.5555	13.3443	Neutral_FALSE
Q8BYA0	Tubulin-specific chaperone D OS=Mus musculus OX=10090 GN=Tbcd PE=1 SV=1	0.339591	-0.476584	12.2378	9.7364	10.2288	12.7121	10.0634	9.67948	11.9658	11.6027	11.2992	10.1799	11.865	11.6393	9.47573	8.79766	10.7895	7.33092	10.3106	13.3853	10.5507	12.0224	10.6348	Neutral_FALSE
Q60930	Voltage-dependent anion-selective channel protein 2 OS=Mus musculus OX=10090 GN=Vdac2 PE=1 SV=2	0.339347	0.329908	9.76818	8.98299	10.2288	10.5887	11.1737	7.99435	9.65642	9.24555	8.89482	8.75822	10.9658	9.21432	10.4409	9.56605	9.47371	8.69	9.94544	11.5603	9.27612	9.82496	11.6211	Neutral_FALSE
P23492	Purine nucleoside phosphorylase OS=Mus musculus OX=10090 GN=Pnp PE=1 SV=2	0.338712	0.271217	12.1954	12.3163	12.3745	13.9106	13.0751	12.8198	12.7461	12.7313	12.2408	12.2318	14.9385	13.1196	11.5887	12.0049	12.7731	12.8297	13.3987	13.3021	12.4486	12.7013	14.464	Neutral_FALSE
Q61990	Poly(rC)-binding protein 2 OS=Mus musculus OX=10090 GN=Pcbp2 PE=1 SV=1	0.338092	-0.575846	12.5603	10.4919	10.8918	10.8994	10.3987	8.38802	8.90388	9.05257	7.71425	8.47542	11.6883	9.36194	7.92481	6.92842	6.72741	7.45943	10.9218	10.1674	10.5411	9.59246	12.3691	Downregulated_FALSE
Q9WTM5	RuvB-like 2 OS=Mus musculus OX=10090 GN=Ruvbl2 PE=1 SV=3	0.33801	0.420205	9.25974	8.97154	6.76233	7.02427	8.24317	8.61839	6.70044	7.43463	6.59096	9.96578	8.77737	6.606	5.91886	7.10852	9.78627	7.46761	7.8009	8.74483	8.7879	6.84953	10.0362	Neutral_FALSE
Q9R1T2	SUMO-activating enzyme subunit 1 OS=Mus musculus OX=10090 GN=Sae1 PE=1 SV=1	0.336794	0.476374	9.26209	8.67243	9.90388	10.9366	9.81698	8.85487	9.69349	13.7936	9.96578	8.77808	11.3554	10.2992	10.2046	9.05799	10.2408	9.55651	13.7936	11.5981	10.1163	10.3554	11.5603	Neutral_FALSE
P01630	Ig kappa chain V-II region 7S34.1 OS=Mus musculus OX=10090 PE=1 SV=1	0.336068	0.215079	8.56224	9.03617	8.65464	10.1674	9.7364	8.08215	8.96578	9.23122	8.9629	10.4094	8.89178	8.07146	9.33316	10.0224	8.7039	9.20212	9.18735	9.32643	8.69349	9.12928	10.1421	Neutral_FALSE
P56480	ATP synthase subunit beta mitochondrial OS=Mus musculus OX=10090 GN=Atp5f1b PE=1 SV=2	0.336046	0.274487	14.3092	12.8416	12.744	14.3233	13.8337	12.1293	13.3163	12.7834	12.9274	13.5387	14.0785	13.7524	12.5579	11.9366	13.8918	12.3021	13.9926	14.7524	13.4893	13.3304	14.6154	Neutral_FALSE
Q7TMS5	Broad substrate specificity ATP-binding cassette transporter ABCG2 OS=Mus musculus OX=10090 GN=Abcg2 PE=1 SV=1	0.334718	0.220847	7.82626	9.33092	9.33092	8.83803	9.16742	8.45943	9.07948	9.39017	9.61839	8.37069	8.93369	9.11374	9.84078	9.02514	8.69349	9.46148	8.77479	9.96	9.59805	8.15987	10.7731	Neutral_FALSE
Q8CIN4	Serine/threonine-protein kinase PAK 2 OS=Mus musculus OX=10090 GN=Pak2 PE=1 SV=1	0.333453	0.406515	9.34207	8.36632	9.99435	11.9549	9.13955	8.52748	10.0084	10.4094	9.5216	9.86264	11.3049	7.92481	10.6073	9.6865	9.41363	9.01402	10.3332	11.4357	11.1611	8.21917	12.2674	Neutral_FALSE
Q61239	Protein farnesyltransferase/geranylgeranyltransferase type-1 subunit alpha OS=Mus musculus OX=10090 GN=Fnta PE=1 SV=1	0.332799	0.276884	7.08219	8.61102	7.40939	8.2765	9.69174	7.96	8.27421	7.60733	7.7879	8.11374	6.84549	8.52748	7.5157	8.35755	8.52356	9.13186	8.57365	6.84549	9.27612	8.98155	9.56415	Neutral_FALSE
Q8C878	NEDD8-activating enzyme E1 catalytic subunit OS=Mus musculus OX=10090 GN=Uba3 PE=1 SV=2	0.331392	0.29548	7.78898	9.31967	7.07883	7.04236	9.01402	8.90388	7.60512	8.93074	8.57365	9.76984	8.55459	8.28077	7.63662	9.27845	9.63844	8.8392	9.3837	7.82018	8.59246	6.64223	8.11894	Neutral_FALSE
P08071	Lactotransferrin OS=Mus musculus OX=10090 GN=Ltf PE=1 SV=4	0.330432	0.31373	16.4054	16.0722	14.3163	16.1772	15.4186	14.392	14.2512	14.5981	14.5142	14.8582	17.7602	16.0847	15.4512	14.4576	14.6495	14.9339	15.5893	15.2061	14.9882	14.4767	16.8361	Neutral_FALSE
Q61206	Platelet-activating factor acetylhydrolase IB subunit beta OS=Mus musculus OX=10090 GN=Pafah1b2 PE=1 SV=2	0.329944	-0.502163	9.45533	9.53916	9.49985	10.5793	10.1163	7.09621	9.99435	10.0224	9.70217	7.89213	11.4818	6.70405	7.7211	7.82018	7.55784	6.89936	10.7056	11.0224	9.34651	9.8392	11.6573	Neutral_FALSE
Q9CR57	60S ribosomal protein L14 OS=Mus musculus OX=10090 GN=Rpl14 PE=1 SV=3	0.328719	0.381091	9.10329	8.20945	10.4818	10.7142	10.5793	10.1033	10.3554	11.0701	9.62936	10.9586	9.84392	11.4767	10.2992	10.1674	6.79971	10.3987	11.6883	9.82655	11.0498	10.4818	11.9106	Neutral_FALSE
P19221	Prothrombin OS=Mus musculus OX=10090 GN=F2 PE=1 SV=1	0.328336	0.303599	12.5699	12.3049	11.9837	13.8037	12.3961	11.9801	11.5603	11.7099	12.1293	12.3663	14.3718	12.3134	11.6165	11.2935	11.0224	11.7855	12.8611	13.8337	12.2076	13.3021	13.92	Neutral_FALSE
Q6AW46	Carboxylesterase 5A OS=Mus musculus OX=10090 GN=Ces5a PE=2 SV=1	0.328273	0.330567	7.72141	10.2288	8.74483	9.53722	10.8376	10.6257	10.4919	10.8842	10.3332	9.1267	10.3443	11.2586	9.46148	10.4305	10.0362	9.98014	10.2761	9.09803	10.7056	9.83447	12.6211	Neutral_FALSE
Q99JY0	Trifunctional enzyme subunit beta mitochondrial OS=Mus musculus OX=10090 GN=Hadhb PE=1 SV=1	0.327869	-0.298858	8.43148	8.79116	8.27146	10.0224	9.00843	9.03892	9.05799	9.08215	8.55075	8.08592	7.89482	8.0607	7.7879	7.96	10.3219	6.64347	8.75154	10.1799	9.62022	8.32241	9.79116	Neutral_FALSE
Q99MN1	Lysine--tRNA ligase OS=Mus musculus OX=10090 GN=Kars1 PE=1 SV=1	0.327397	0.317298	12.1131	11.7056	9.69697	11.8494	10.944	9.93074	10.0768	10.7482	10.2046	10.0224	12.744	11.1611	11.4094	9.87652	10.3772	9.70563	11.3049	11.6439	10.5699	12.3718	12.3134	Neutral_FALSE
P35564	Calnexin OS=Mus musculus OX=10090 GN=Canx PE=1 SV=1	0.327301	-0.410974	8.20647	8.76818	9.89633	9.90087	9.79928	7.36632	10.4305	10.1548	9.38802	6.68035	9.82337	6.53543	8.53528	9.35975	8.25267	7.8009	9.75989	10.973	8.90989	9.56224	10.7566	Neutral_FALSE
P26043	Radixin OS=Mus musculus OX=10090 GN=Rdx PE=1 SV=3	0.326836	0.344107	9.01681	9.56796	9.81538	10.8376	9.44915	7.98299	9.7211	9.57743	10.2167	8.39836	11.7056	8.27612	9.86419	8.51175	9.34207	9.20701	10.4409	11.446	9.83763	10.5314	11.4818	Neutral_FALSE
O08529	Calpain-2 catalytic subunit OS=Mus musculus OX=10090 GN=Capn2 PE=1 SV=4	0.326544	0.230852	11.2408	11.3987	11.4717	12.6948	12.0967	11.9622	11.9586	12.1131	11.744	11.0835	13.4383	11.9031	11.6119	11.8098	12.0464	11.9069	12.4252	11.8765	12.5241	10.697	13.6883	Neutral_FALSE
Q8VEN2	Placenta-expressed transcript 1 protein OS=Mus musculus OX=10090 GN=Plet1 PE=1 SV=1	0.325987	-0.368654	9.4818	7.69349	9.77479	10.3663	8.45121	8.65464	7.13955	8.64746	7.98868	7.17011	10.6165	8.59246	9.32193	7.48382	7.64386	7.16993	7.07682	7.91289	7.90087	8.64024	10.3106	Neutral_FALSE
Q9EQK5	Major vault protein OS=Mus musculus OX=10090 GN=Mvp PE=1 SV=4	0.323748	0.302256	14.9882	13.3021	12.4357	14.1908	13.0918	12.1421	12.5579	13.4252	12.3772	12.5934	14.7783	13.3987	12.7875	12.5068	12.5216	13.0668	14.0701	13.6439	12.7035	14.365	15.2061	Neutral_FALSE
Q91XA2	Golgi membrane protein 1 OS=Mus musculus OX=10090 GN=Golm1 PE=1 SV=2	0.323507	0.301323	10.7228	10.8297	11.8178	10.8057	9.36194	10.3443	10.3332	10.0498	9.01123	11.5793	12.0532	10.42	8.40939	9.8392	10.7814	10.973	9.93811	10.0498	11.0362	11.6883	11.2167	Neutral_FALSE
Q6ZWX6	Eukaryotic translation initiation factor 2 subunit 1 OS=Mus musculus OX=10090 GN=Eif2s1 PE=1 SV=3	0.323131	0.44169	8.19476	8.86109	9.90539	11.7855	10.5314	7.45121	11.0768	10.0362	9.41151	9.74819	11.9218	9.70217	8.65821	9.8009	9.48985	7.61471	11.2046	11.6439	9.7879	9.81378	12.2527	Neutral_FALSE
O88958	Glucosamine-6-phosphate isomerase 1 OS=Mus musculus OX=10090 GN=Gnpda1 PE=1 SV=3	0.322917	0.390558	8.42626	8.40514	8.87344	10.9513	9.39232	7.55065	7.64386	8.61471	8.23362	7.74819	10.4919	9.45738	7.72792	6.93074	9.21432	7.52356	9.56796	10.1033	8.62936	10.4409	10.973	Neutral_FALSE
Q8CG76	Aflatoxin B1 aldehyde reductase member 2 OS=Mus musculus OX=10090 GN=Akr7a2 PE=1 SV=3	0.322653	0.51332	6.85137	8.62205	7.67243	9.96578	10.0901	10.4305	8.57365	6.93444	9.37069	9.10329	11.1163	9.49386	6.90689	6.38888	10.7482	7.64386	10.6707	10.5699	8.96	7.63662	11.6027	Neutral_FALSE
Q8BFR4	N-acetylglucosamine-6-sulfatase OS=Mus musculus OX=10090 GN=Gns PE=1 SV=1	0.320919	-0.293783	10.6348	9.09276	9.27845	10.5314	10.0901	8.50779	8.37938	9.6865	7.40939	9.6865	9.84078	10.0768	7.5157	8.15482	9.17991	8.47167	9.53333	8.0607	8.88264	9.33092	9.22159	Neutral_FALSE
Q8BH61	Coagulation factor XIII A chain OS=Mus musculus OX=10090 GN=F13a1 PE=1 SV=3	0.320706	0.206074	11.7977	11.2819	11.2819	12.5675	12.0084	10.944	11.4666	11.3663	11.0566	11.7895	12.8098	11.8337	10.8918	10.7649	11.1357	11.0014	11.7607	12.5746	11.5651	11.8057	12.9012	Neutral_FALSE
Q11011	Puromycin-sensitive aminopeptidase OS=Mus musculus OX=10090 GN=Npepps PE=1 SV=2	0.320186	0.386204	11.4564	14.3512	11.6484	13.0918	12.3772	14.0362	13.5387	12.0014	11.5981	14.3373	13.3853	14.0532	13.8727	11.0835	14.1908	10.8455	12.7628	12.605	14.1196	11.5362	13.9748	Neutral_FALSE
Q9WTI7	Unconventional myosin-Ic OS=Mus musculus OX=10090 GN=Myo1c PE=1 SV=2	0.319074	0.348885	12.1453	13.7628	10.9069	11.3332	13.5265	12.8494	11.0362	12.4409	12.7185	12.2467	12.3332	13.7419	11.9586	11.9908	13.5864	12.1098	13.6096	11.1548	13.4252	10.973	14.6828	Neutral_FALSE
Q8VDN2	Sodium/potassium-transporting ATPase subunit alpha-1 OS=Mus musculus OX=10090 GN=Atp1a1 PE=1 SV=1	0.318649	0.282388	10.3443	11.0634	10.5603	12.0498	12.3718	10.2992	11.2703	11.3934	10.8842	11.8057	11.7482	10.6257	9.81378	11.0293	10.8218	11.3826	12.3247	13.2015	11.7013	10.1163	12.4666	Neutral_FALSE
Q4KML4	Costars family protein ABRACL OS=Mus musculus OX=10090 GN=Abracl PE=1 SV=1	0.318199	-0.494407	9.99435	9.45943	10.2046	10.7814	10.3219	6.67005	10.1293	9.57175	9.5216	7.12778	12.1325	9.24555	6.45031	6.97455	8.44708	7.9542	10.7895	10.3332	9.23122	10.0362	10.8842	Neutral_FALSE
O88307	Sortilin-related receptor OS=Mus musculus OX=10090 GN=Sorl1 PE=1 SV=3	0.317956	0.346396	7.26567	8.12928	9.04985	9.05799	7.27612	7.85175	8.98014	8.04985	7.61471	7.61471	10.2408	9.66178	8.17493	7.03342	7.84549	8.31288	6.93074	8.89785	7.07682	9.26209	10.8057	Neutral_FALSE
Q93092	Transaldolase OS=Mus musculus OX=10090 GN=Taldo1 PE=1 SV=2	0.316472	-0.393809	13.0137	12.3691	12.7855	14.412	13.5981	12.6707	13.7731	12.6211	12.1357	10.6348	14.5922	12.4589	11.0634	11.2408	11.5018	11.1548	13.6551	14.1752	13.0885	13.2527	14.9613	Neutral_FALSE
Q9QZ08	N-acetyl-D-glucosamine kinase OS=Mus musculus OX=10090 GN=Nagk PE=1 SV=3	0.315455	0.378775	9.01959	11.5699	10.9144	10.9293	9.32418	8.98584	8.51175	9.22882	10.3772	12.1228	10.6439	10.5118	11.6303	10.7731	10.5793	8.13955	9.94544	10.0768	8.92481	8.20197	11.4767	Neutral_FALSE
Q9Z1Q5	Chloride intracellular channel protein 1 OS=Mus musculus OX=10090 GN=Clic1 PE=1 SV=3	0.315112	0.37899	13.3304	12.2761	12.605	14.7207	13.1799	11.0154	12.1421	12.7936	11.8611	12.3772	14.887	12.7419	11.2761	12.4893	12.1799	11.3826	13.6551	14.0868	12.4564	13.4252	15.4893	Neutral_FALSE
Q99JX3	Golgi reassembly-stacking protein 2 OS=Mus musculus OX=10090 GN=Gorasp2 PE=1 SV=3	0.315084	0.197778	8.58871	10.9944	8.75154	10.5018	10.7228	10.1923	9.94837	10.1421	10.0768	10.5507	10.4919	10.5507	9.43463	9.29232	10.3663	10.2761	10.0362	10.6348	9.90989	10.3772	10.3443	Neutral_FALSE
P29699	Alpha-2-HS-glycoprotein OS=Mus musculus OX=10090 GN=Ahsg PE=1 SV=1	0.314689	0.351063	15.1196	14.5805	13.5507	16.1556	15.2175	14.6551	14.6439	14.2061	13.6773	13.6991	16.92	15.4415	14.1196	13.0014	14.3987	13.9837	14.5627	16.5096	14.5567	16.7731	15.9882	Neutral_FALSE
Q99J83	Autophagy protein 5 OS=Mus musculus OX=10090 GN=Atg5 PE=1 SV=1	0.314527	0.271499	7.35062	7.16993	8.11894	7.64386	7.40826	7.36632	8.03342	8.98868	8.36194	7.54955	9.08215	7.71993	5.82525	8.13955	6.83925	8.633	8.26674	8.44708	8.19476	9.47776	9.00562	Neutral_FALSE
Q99020	Heterogeneous nuclear ribonucleoprotein A/B OS=Mus musculus OX=10090 GN=Hnrnpab PE=1 SV=1	0.313741	0.339123	9.12412	9.45121	10.2761	11.973	9.74651	8.91588	10.5699	10.5314	9.72962	8.69	12.0768	10.0768	9.75656	9.24555	9.89178	9.29002	11.1033	11.4717	9.63481	10.9366	12.3191	Neutral_FALSE
P70695	Fructose-1 6-bisphosphatase isozyme 2 OS=Mus musculus OX=10090 GN=Fbp2 PE=1 SV=2	0.313643	-0.356635	11.973	9.04712	7.01992	8.82972	8.14466	7.01123	8.71768	6.97728	8.01681	7.74147	8.633	8.66178	8.3443	7.8392	7.57743	7.02237	7.54689	8.30378	7.31288	8.29002	9.43045	Neutral_FALSE
P56399	Ubiquitin carboxyl-terminal hydrolase 5 OS=Mus musculus OX=10090 GN=Usp5 PE=1 SV=1	0.313476	0.185811	11.1357	11.8611	12.6188	12.6439	13.0049	11.2586	12.0768	12.2527	11.7607	12.8803	12.9766	12.0768	11.9256	11.5699	11.8994	12.2497	12.4147	12.0014	12.2258	11.4969	13.3304	Neutral_FALSE
Q921Z5	Tumor necrosis factor alpha-induced protein 8 OS=Mus musculus OX=10090 GN=Tnfaip8 PE=1 SV=1	0.312992	-0.320895	7.65067	9.78136	10.3987	10.3332	11.3387	9.90989	9.56605	10.6439	10.0768	8.64746	11.2467	8.76487	8.33092	8.46352	8.96578	9.52748	10.5793	10.5603	9.9542	9.65105	11.0566	Neutral_FALSE
Q80TV8	CLIP-associating protein 1 OS=Mus musculus OX=10090 GN=Clasp1 PE=1 SV=2	0.312231	-0.370219	9.00843	7.13955	9.59059	11.1799	8.11894	8.43045	7.92481	7.30378	7.93074	7.36855	9.63844	8.37069	6.54641	7.07425	7.85798	7.10907	8.20945	9.47978	7.93664	10.2288	7.90689	Neutral_FALSE
Q8CEK3	Serine protease inhibitor kazal-like protein minor form OS=Mus musculus OX=10090 GN=Spinkl PE=1 SV=1	0.310201	-0.6176	12.8138	12.584	12.2137	14.6039	9.83763	11.6662	9.77149	13.4383	12.6188	10.3106	14.9293	9.80574	9.07146	10.1293	10.2527	12.3853	9.98014	14.6211	10.6165	15.5142	11.0362	Downregulated_FALSE
Q8VDQ1	Prostaglandin reductase 2 OS=Mus musculus OX=10090 GN=Ptgr2 PE=1 SV=2	0.309316	0.418617	10.0224	9.2854	12.5864	11.5793	10.0362	8.49586	9.84549	12.7121	8.87037	12.3691	10.7731	9.89178	11.6073	12.3247	8.51175	12.0768	9.61287	10.3772	10.0768	10.8765	11.1033	Neutral_FALSE
Q99LX0	Parkinson disease protein 7 homolog OS=Mus musculus OX=10090 GN=Park7 PE=1 SV=1	0.308957	-0.380584	11.7607	11.9069	12.3554	13.5265	11.8611	10.973	12.8727	12.0362	12.0802	10.9944	13.7099	11.584	9.82018	9.86419	11.4041	9.61839	13.0481	13.1098	11.7313	12.7013	13.6773	Neutral_FALSE
P70389	Insulin-like growth factor-binding protein complex acid labile subunit OS=Mus musculus OX=10090 GN=Igfals PE=1 SV=1	0.308878	0.258441	7.64386	7.33512	7.71383	8.74483	7.2384	7.7211	7.69349	8.37504	6.64386	7.18982	9.02791	6.41959	6.95442	8.30281	7.32193	7.49185	7.01123	8.67948	8.87958	9.04985	8.91886	Neutral_FALSE
O08788	Dynactin subunit 1 OS=Mus musculus OX=10090 GN=Dctn1 PE=1 SV=3	0.307612	0.36581	7.80039	10.0768	7.7879	11.4305	9.87805	10.1293	9.65821	10.1548	10.5018	10.1293	10.5018	10.2527	9.31967	9.55651	10.0901	9.79279	11.6662	10.5507	9.91886	7.25739	11.9106	Neutral_FALSE
P24270	Catalase OS=Mus musculus OX=10090 GN=Cat PE=1 SV=4	0.306801	-0.40148	14.6269	12.4564	11.3498	15.1674	11.7356	11.1737	13.9748	14.5265	11.6348	11.8178	14.6991	12.5483	11.2467	11.4357	12.2137	11.3987	12.7855	13.2378	12.412	13.7207	13.1938	Neutral_FALSE
Q91W89	Alpha-mannosidase 2C1 OS=Mus musculus OX=10090 GN=Man2c1 PE=1 SV=1	0.305619	0.281657	8.31381	8.20945	7.29837	7.53916	8.12928	9.05257	7.02237	9.22641	9.55267	7.50683	7.88874	9.54689	7.76155	7.49185	9.10066	8.01123	10.1674	8.41363	8.11894	8.50324	9.99435	Neutral_FALSE
O54974	Galectin-7 OS=Mus musculus OX=10090 GN=Lgals7 PE=2 SV=3	0.305073	0.374688	8.33092	8.38802	8.35755	8.97441	8.00562	6.88264	7.24793	7.75489	8.23362	8.33539	8.03892	7.02237	7.72792	8.71768	6.98868	7.67948	8.76487	9.02514	8.47167	7.2854	12.6729	Neutral_FALSE
O54782	Epididymis-specific alpha-mannosidase OS=Mus musculus OX=10090 GN=Man2b2 PE=1 SV=2	0.305021	0.311912	8.78136	6.3081	8.21917	8.51175	9.22159	8.49586	6.43192	9.52356	7.02237	9.12928	9.49985	8.08215	8.3837	7.28267	8.44294	6.89482	8.65105	9.33539	7.34873	8.02237	9.35755	Neutral_FALSE
Q9CZU6	Citrate synthase mitochondrial OS=Mus musculus OX=10090 GN=Cs PE=1 SV=1	0.304137	0.290077	9.66534	10.3219	10.7313	12.2732	12.0362	11.8017	11.3772	10.1293	10.6795	10.9658	11.5793	9.58684	10.2527	10.5603	11.3663	10.1163	12.0293	12.2586	12.4278	12.1357	12.2228	Neutral_FALSE
P98086	Complement C1q subcomponent subunit A OS=Mus musculus OX=10090 GN=C1qa PE=1 SV=2	0.30343	0.340347	7.70635	9.28309	11.8611	11.0566	10.1033	10.3772	10.2408	10.4409	10.1799	9.89482	13.0447	11.865	10.7977	9.95274	9.74987	8.78136	10.5887	9.96434	10.3772	10.5411	10.1923	Neutral_FALSE
Q3UV17	Keratin type II cytoskeletal 2 oral OS=Mus musculus OX=10090 GN=Krt76 PE=1 SV=1	0.302842	0.351413	7.32193	11.8994	9.67066	11.1548	9.45738	10.2408	8.86419	9.86573	10.9513	9.21432	10.7056	10.3663	10.8842	8.2384	10.2644	10.6439	12.1033	10.2288	10.1799	9.53916	11.0835	Neutral_FALSE
Q920Q6	RNA-binding protein Musashi homolog 2 OS=Mus musculus OX=10090 GN=Msi2 PE=1 SV=1	0.302793	0.165918	9.77972	8.31741	9.89482	10.1033	9.81538	8.76487	8.86728	9.88111	9.46148	9.91289	9.2384	9.7879	9.51373	10.0768	9.05799	9.09276	9.90689	8.69349	10.0634	9.67243	10.1548	Neutral_FALSE
Q9WUU7	Cathepsin Z OS=Mus musculus OX=10090 GN=Ctsz PE=1 SV=1	0.302751	0.318292	9.19722	10.2046	8.49586	10.2761	10.0084	10.3219	9.90238	9.99435	11.9069	9.9542	10.7895	9.91588	13.158	9.69523	8.95128	8.85798	10.6439	10.3332	10.5411	10.1548	11.2348	Neutral_FALSE
Q8R5F7	Interferon-induced helicase C domain-containing protein 1 OS=Mus musculus OX=10090 GN=Ifih1 PE=1 SV=1	0.302242	0.318837	8.13352	6.98868	6.50462	8.89624	9.93664	6.67243	7.35325	6.77961	8.95128	7.25529	7.81378	6.44516	9.46964	7.8392	8.10329	8.58871	8.75154	7.85798	8.47573	7.35755	9.48985	Neutral_FALSE
Q99L27	GMP reductase 2 OS=Mus musculus OX=10090 GN=Gmpr2 PE=1 SV=2	0.300441	0.194095	8.00277	9.19476	8.96867	8.83289	8.93958	8.37069	9	9.33092	8.97154	10.1799	7.76818	8.46761	9.56224	8.69697	8.15482	9.7211	9.87037	8.31288	8.98584	9.13443	9.62388	Neutral_FALSE
P59999	Actin-related protein 2/3 complex subunit 4 OS=Mus musculus OX=10090 GN=Arpc4 PE=1 SV=3	0.30036	0.389867	11.2586	8.53138	10.1421	12.7398	10.8688	10.1033	9.99435	10.9873	10.6883	9.64746	12.9961	10.8842	8.73809	10.2527	10.5507	9.58871	11.3608	11.9256	10.697	11.6839	13.4383	Neutral_FALSE
P63085	Mitogen-activated protein kinase 1 OS=Mus musculus OX=10090 GN=Mapk1 PE=1 SV=3	0.297746	0.212444	10.0498	9.30834	10.1033	11.4357	10.0901	9.35975	10.8138	9.72792	10.0498	9.37069	11.2046	9.84862	9.85954	9.99435	9.48382	10.3987	10.5981	11.1033	10.3106	9.87191	11.7566	Neutral_FALSE
Q8BU30	Isoleucine--tRNA ligase cytoplasmic OS=Mus musculus OX=10090 GN=Iars1 PE=1 SV=2	0.295952	-0.261424	9.30378	12.1421	8.74147	9.74483	9.24555	9.24317	9.7879	9.61655	9.66	9.33985	10.7142	8.82655	8.47978	9.66356	9.46761	8.8857	9.49386	10.1163	9.35315	8.30834	10.8611	Neutral_FALSE
Q9D154	Leukocyte elastase inhibitor A OS=Mus musculus OX=10090 GN=Serpinb1a PE=1 SV=1	0.295557	0.432668	13.5864	12.0464	10.2992	14.2512	12.42	10.9944	11.1799	12.4691	11.7773	11.043	15.0532	12.4969	10.9069	10.6795	11.6926	11.2167	13.0718	13.7628	12.1984	13.0566	15.3786	Neutral_FALSE
P20918	Plasminogen OS=Mus musculus OX=10090 GN=Plg PE=1 SV=3	0.294962	0.117	15.4736	15.0014	14.9246	15.8679	14.7366	15.2696	15.0362	15.5417	14.7046	15.1908	15.4415	15.5204	14.7783	15.3786	15.2769	15.2137	15.0743	15.1869	15.624	16.1497	14.6439	Neutral_FALSE
Q8VCG4	Complement component C8 gamma chain OS=Mus musculus OX=10090 GN=C8g PE=1 SV=1	0.294194	0.483485	8.52356	8.16992	8.78463	12.3078	8.66178	9.36632	10.9293	8.49586	8.72451	8.71081	12.7524	9.38154	9.02514	7.41785	8.69	7.79442	9.20212	11.9144	9.24079	12.0258	11.5981	Neutral_FALSE
Q9QWR8	Alpha-N-acetylgalactosaminidase OS=Mus musculus OX=10090 GN=Naga PE=1 SV=2	0.294073	-0.226059	9.59246	10.2527	11.0224	12.5216	10.9586	11.3554	11.7607	11.5068	11.0967	10.9069	10.6257	10.388	10.0084	11.0084	10.4919	10.5603	11.8017	11.1923	10.0224	11.4252	12.279	Neutral_FALSE
O09114	Prostaglandin-H2 D-isomerase OS=Mus musculus OX=10090 GN=Ptgds PE=1 SV=1	0.293219	0.424428	8.96578	9.90087	10.8994	8.49985	9.79766	8.01123	10.2761	11.5068	8.14466	11.1033	8.50676	11.0901	10.0634	8.54303	8.07146	7.44294	10.8138	9.2854	11.1228	11.4409	12.279	Neutral_FALSE
Q64475	Histone H2B type 1-B OS=Mus musculus OX=10090 GN=H2bc3 PE=1 SV=3	0.293155	0.29549	13.5018	12.2378	12.8994	13.7731	12.6662	10.4919	11.9476	11.973	12.1131	13.4512	13.412	12.2761	12.4486	11.3987	11.7731	11.7936	13.5265	13.7936	13.1131	11.1737	14.1908	Neutral_FALSE
Q8K157	Galactose mutarotase OS=Mus musculus OX=10090 GN=Galm PE=1 SV=1	0.292926	-0.344224	7.90015	8.99435	7.01836	10.3219	9.27612	9.42626	9.40088	9.44087	8.90689	7.40939	9.98014	6.80735	7.59246	6.78383	10.1293	8.36194	9.34207	9.13955	8.29002	9.09276	10.5216	Neutral_FALSE
Q8VEM8	Phosphate carrier protein mitochondrial OS=Mus musculus OX=10090 GN=Slc25a3 PE=1 SV=1	0.29273	0.394844	7.29442	9.47371	10.5118	9.05257	10.9069	8.87037	9.56033	6.45873	9.27845	9.14466	8.38208	10.1033	9.69697	6.86803	9.01402	8.98868	11.6303	10.8057	10.5216	8.35755	9.76818	Neutral_FALSE
Q01768	Nucleoside diphosphate kinase B OS=Mus musculus OX=10090 GN=Nme2 PE=1 SV=1	0.292424	-0.146413	13.3443	12.2467	13.7936	13.5018	12.4226	12.3608	13.412	13.4512	13.1244	12.964	13.4893	12.2935	12.6662	13.0701	12.2438	12.7669	13.158	12.5934	13.0362	13.5507	13.2877	Neutral_FALSE
P12367	cAMP-dependent protein kinase type II-alpha regulatory subunit OS=Mus musculus OX=10090 GN=Prkar2a PE=1 SV=2	0.292034	0.169909	10.2761	10.1163	9.35535	10.6528	9.41151	9.72451	9.29921	9.52748	9.22882	11.3772	9.29692	9.98014	9.47573	9.62936	9.26444	10.6707	9.84235	9.43045	9.76321	9.76487	10.3332	Neutral_FALSE
P68254	14-3-3 protein theta OS=Mus musculus OX=10090 GN=Ywhaq PE=1 SV=1	0.291172	0.262026	13.043	12.3608	12.9106	14.3786	12.8688	11.8842	12.4435	12.7649	12.5957	12.5241	14.6773	12.5167	12.1131	12.3987	12.4278	11.9944	13.4767	13.7313	12.7752	13.0084	15.1674	Neutral_FALSE
P00920	Carbonic anhydrase 2 OS=Mus musculus OX=10090 GN=Ca2 PE=1 SV=4	0.28915	0.261169	13.6991	13.1163	13.5746	14.2805	13.1212	12.6234	14.1033	13.5142	12.7773	12.7313	16.2456	13.4893	12.7855	13.1261	13.26	12.5338	13.863	13.7628	13.5627	13.6439	15.2099	Neutral_FALSE
P18653	Ribosomal protein S6 kinase alpha-1 OS=Mus musculus OX=10090 GN=Rps6ka1 PE=1 SV=1	0.288938	0.19487	10.2288	10.6795	9.80413	10.3987	9.91886	9.35975	9.15735	10.8611	9.05528	10.0084	10.1548	10.1421	9.59246	9.72281	10.8297	9.30378	10.6165	10.1421	9.89482	9.47573	11.7398	Neutral_FALSE
O08688	Calpain-5 OS=Mus musculus OX=10090 GN=Capn5 PE=1 SV=1	0.287343	0.172037	8.52356	7.97154	8.24317	9.93811	9.09803	8.87958	8.7211	8.41785	7.87652	8.69	9.61655	8.62205	8.36194	8.35755	8.20945	8.48784	8.24317	9.50383	8.56986	9.3015	9.66	Neutral_FALSE
P01901	H-2 class I histocompatibility antigen K-B alpha chain OS=Mus musculus OX=10090 GN=H2-K1 PE=1 SV=1	0.286073	0.204209	9.43671	7.81288	7.43463	8.10852	8.49586	9.07682	6.85613	8.79442	7.82018	7.65281	8.60733	9	8.50779	7.11894	8.66889	8.05528	7.92481	8.78463	8.9629	9.04166	8.57365	Neutral_FALSE
Q6URW6	Myosin-14 OS=Mus musculus OX=10090 GN=Myh14 PE=1 SV=1	0.285491	-0.331934	13.0684	12.0119	12.7793	12.4793	11.5118	12.5675	13.4767	13.9293	12.42	12.1643	9.94544	12.4305	12.0901	14.2213	14.365	13.7313	12.4278	10.7142	12.7099	12.697	10.8455	Neutral_FALSE
Q2KHK6	Gasdermin-C2 OS=Mus musculus OX=10090 GN=Gsdmc2 PE=2 SV=2	0.284229	0.277252	8.35315	8.93074	8.09803	9.60733	9.95565	7.42626	8.11039	8.09276	9.0954	9.03067	9.84862	9.07414	8.31288	7.33092	8.85487	8.03342	9.03892	10.8138	8.24793	7.85962	10.4409	Neutral_FALSE
Q9Z2X1	Heterogeneous nuclear ribonucleoprotein F OS=Mus musculus OX=10090 GN=Hnrnpf PE=1 SV=3	0.281862	0.260458	9.80574	9.19229	10.2644	12.5265	10.1799	9.45121	10.7814	10.42	10.4512	10.7142	11.5068	10.5699	9	9.87037	10.5603	9.47978	11.2992	11.1163	10.6165	10.3987	12.0901	Neutral_FALSE
Q61129	Complement factor I OS=Mus musculus OX=10090 GN=Cfi PE=1 SV=3	0.281225	0.197782	12.5675	11.6303	11.8337	13.2703	11.9403	12.2906	12.4383	13.1293	12.2992	11.7895	13.9106	11.5555	12.0327	12.3134	12.5579	12.3332	11.9403	13.6883	12.2674	13.1049	13.412	Neutral_FALSE
Q6KCD5	Nipped-B-like protein OS=Mus musculus OX=10090 GN=Nipbl PE=1 SV=1	0.281086	0.230717	10.3443	9.93369	7.77479	9.98014	8.52748	9.33092	9.56986	10.2992	8.99435	8.62936	9.22882	9.64386	8.19967	9.72451	9.40301	9.37938	10.6883	10.5314	10.6439	9.79442	9.90839	Neutral_FALSE
P23198	Chromobox protein homolog 3 OS=Mus musculus OX=10090 GN=Cbx3 PE=1 SV=2	0.280651	0.25813	8.71547	9.43463	9.14975	9.16491	7.91289	7.56224	8.27146	7.81378	7.41785	8.45943	9.13186	8.57743	7.33092	8.77149	9.60363	7.24793	10.2408	9.21432	7.74819	7.60733	9.75489	Neutral_FALSE
Q61414	Keratin type I cytoskeletal 15 OS=Mus musculus OX=10090 GN=Krt15 PE=1 SV=2	0.280617	0.372865	12.1098	9.93811	10.7814	12.1228	10.973	9.20457	10.9513	8.86109	10.1293	11.3049	12.7207	11.7936	10.7895	9.81378	9.35535	8.27146	11.2167	13.183	10.1033	10.7731	11.9106	Neutral_FALSE
Q80TE7	Leucine-rich repeat-containing protein 7 OS=Mus musculus OX=10090 GN=Lrrc7 PE=1 SV=2	0.279459	0.323474	10.0224	8.74147	6.94251	9.84862	9.27845	8.62571	7.24793	9.08481	7.62205	6.87557	9.54882	8.44294	7.85798	9.47371	9.93958	8.38802	7.92481	8.0607	9.67243	10.5603	10.3554	Neutral_FALSE
Q9QXZ0	Microtubule-actin cross-linking factor 1 OS=Mus musculus OX=10090 GN=Macf1 PE=1 SV=2	0.27912	-0.182645	12.8669	11.7731	11.6165	12.3415	11.3443	11.1799	11.1737	11.8178	10.5793	11.8337	11.0154	12.2076	11.0835	11.2992	11.6165	10.9069	12.1737	10.944	11.7566	12.2288	10.3332	Neutral_FALSE
Q03401	Cysteine-rich secretory protein 1 OS=Mus musculus OX=10090 GN=Crisp1 PE=2 SV=1	0.278657	0.301637	13.183	11.7936	12.0802	12.6551	12.5191	13.3443	12.0634	12.3826	12.8057	12.3853	14.5204	12.1923	11.8416	12.3772	11.9694	12.4305	12.9604	13.6211	12.0154	11.6165	16.1257	Neutral_FALSE
P07724	Albumin OS=Mus musculus OX=10090 GN=Alb PE=1 SV=3	0.277836	0.229441	20.6186	19.8469	19.1581	20.6186	19.5451	19.2809	18.9601	19.5526	18.9287	18.9516	20.9024	20.1825	18.786	18.8361	19.7273	18.6766	19.7207	20.7876	19.597	20.7553	21.1765	Neutral_FALSE
Q8CAA7	Glucose 1 6-bisphosphate synthase OS=Mus musculus OX=10090 GN=Pgm2l1 PE=1 SV=1	0.2776	0.168922	10.1548	10.973	10.3663	11.3106	9.95565	9.78136	12.0049	11.3554	10.7313	11.0566	11.5934	10.7977	11.0154	10.8765	10.6707	10.2992	10.6618	11.1163	10.0634	11.0498	11.6707	Neutral_FALSE
Q62048	Astrocytic phosphoprotein PEA-15 OS=Mus musculus OX=10090 GN=Pea15 PE=1 SV=1	0.276706	0.285737	10.0768	10.6165	9.99435	11.5459	10.2288	10.4615	10.7814	11.1293	9.87037	11.42	12.3443	9	10.2046	9.28077	8.72792	12.3304	11.7185	11.0835	11.3163	10.8455	11.4305	Neutral_FALSE
P49182	Heparin cofactor 2 OS=Mus musculus OX=10090 GN=Serpind1 PE=1 SV=1	0.27638	0.278204	10.1163	9.95274	9.86573	11.3608	10.0084	9.53916	10.1548	9.99435	10.3772	10.4409	12.2761	9.00843	9.11634	9.79766	9.81378	9.18982	9.79766	11.9513	10.0768	11.7482	11.9476	Neutral_FALSE
Q9JMD3	START domain-containing protein 10 OS=Mus musculus OX=10090 GN=Stard10 PE=1 SV=1	0.275196	0.423189	8.31288	8.04439	9.25267	10.8057	9.60363	6.77481	9.92926	10.4305	8.98014	10.7731	10.8533	6.95574	9.11374	6.18982	8.96	8.33092	10.3987	10.7566	10.5216	10.5018	11.2348	Neutral_FALSE
P45376	Aldo-keto reductase family 1 member B1 OS=Mus musculus OX=10090 GN=Akr1b1 PE=1 SV=3	0.27452	-0.172751	15.7576	14.8727	15.7576	16.0447	15.0145	14.392	16.0189	15.997	15.5142	15.3954	15.7628	15.0319	14.4186	14.887	14.8533	14.4893	15.9948	15.6096	14.9385	16.2099	16.1615	Neutral_FALSE
P08607	C4b-binding protein OS=Mus musculus OX=10090 GN=C4bpa PE=1 SV=3	0.273486	0.306357	9.87652	10.3106	9.26444	11.8533	10.2408	10.5981	9.99435	8.70044	9.50581	11.4969	11.2107	8.67948	10.3772	9.72622	9.37721	8.75489	10.6257	11.7013	8.86419	11.7566	11.5651	Neutral_FALSE
Q9Z0J0	NPC intracellular cholesterol transporter 2 OS=Mus musculus OX=10090 GN=Npc2 PE=1 SV=1	0.273377	-0.214554	10.7056	10.1799	11.1861	11.4767	10.697	9.15228	10.5793	9.98014	10.42	10.5603	11.4564	9.99435	9.62753	9.00843	9.25739	9.91737	11.0634	10.7566	9.54689	10.7566	11.3163	Neutral_FALSE
Q9EQP2	EH domain-containing protein 4 OS=Mus musculus OX=10090 GN=Ehd4 PE=1 SV=1	0.272593	0.169968	12.3961	11.7356	11.1485	12.4666	11.7607	11.3663	11.3163	11.7773	11.1923	12.2732	12.4147	11.9106	10.7142	10.9293	11.9181	11.1098	12.6839	11.8842	11.888	11.5934	12.933	Neutral_FALSE
Q8BZE1	Putative DMBT1-like protein OS=Mus musculus OX=10090 PE=2 SV=2	0.270855	-0.34339	14.2061	13.2615	12.2556	12.4305	12.8937	10.9658	12.8017	11.7524	10.5018	9.67948	12.3745	13.0464	12.7056	10.2046	11.8455	10.2046	13.2659	13.6551	12.2438	12.0189	12.7271	Neutral_FALSE
Q02525	Zinc finger protein 39 OS=Mus musculus OX=10090 GN=Zfp39 PE=2 SV=2	0.269954	-0.23296	12.1033	10.3443	11.42	13.3163	11.7895	10.9586	10.6165	12.6528	11.1861	11.5793	11.9218	11.2167	10.2761	10.3443	11.5459	11.3498	11.2527	10.9218	11.5068	13.1115	11.3608	Neutral_FALSE
P61089	Ubiquitin-conjugating enzyme E2 N OS=Mus musculus OX=10090 GN=Ube2n PE=1 SV=1	0.269895	-0.310653	11.5362	10.8218	11.5118	13.0464	10.6707	10.0901	11.5265	11.5507	11.0498	10.8057	12.9348	10.4919	8.53528	10.0768	10.3106	10.0634	12.6461	11.4305	10.5216	11.5459	12.6484	Neutral_FALSE
Q8C1B7	Septin-11 OS=Mus musculus OX=10090 GN=Septin11 PE=1 SV=4	0.269369	0.297243	9.66711	7	8.20945	9.78463	10.0498	9.17493	10.5981	10.7731	10.7313	9.65642	10.5118	10.1548	9.61839	10.6257	9.0634	9.18488	10.1421	10.1163	9.94837	7.78136	11.4147	Neutral_FALSE
Q61081	Hsp90 co-chaperone Cdc37 OS=Mus musculus OX=10090 GN=Cdc37 PE=1 SV=1	0.26794	0.229789	9.85643	9.62205	10.1163	10.7814	10.4818	8.77808	9.91438	10.8611	10.3772	9.14211	11.6528	10.5411	8.96867	9.94837	9.79604	9.17742	11.1228	10.9801	10.1163	10.6707	11.6926	Neutral_FALSE
P04117	Fatty acid-binding protein adipocyte OS=Mus musculus OX=10090 GN=Fabp4 PE=1 SV=3	0.267571	0.36337	12.2906	10.9801	12.1228	13.3581	10.7482	11.7566	12.5603	12.5699	11.4818	11.2228	14.9339	11.697	10.8218	11.4409	13.2046	10.0084	12.1861	11.9031	11.769	14.3092	14.6883	Neutral_FALSE
Q8R3P0	Aspartoacylase OS=Mus musculus OX=10090 GN=Aspa PE=1 SV=2	0.266721	-0.284256	10.9293	8.64024	13.0583	10.5887	9.33316	10.4818	9.50383	11.2703	9.59059	8.99718	10.6883	10.697	10.9513	9.91139	10.1548	9.31061	10.2992	9.18239	9.11634	10.6795	11.1293	Neutral_FALSE
Q99LF4	RNA-splicing ligase RtcB homolog OS=Mus musculus OX=10090 GN=Rtcb PE=1 SV=1	0.266675	0.380419	11.1485	10.2288	8.47978	10.5411	9.51175	8.80735	9.36632	9.86882	11.7185	10.8918	10.2288	7.64021	9.18735	12.1066	11.9181	12.0498	10.388	10.6165	7.60733	9.70217	11.7895	Neutral_FALSE
Q9Z0S1	3'(2') 5'-bisphosphate nucleotidase 1 OS=Mus musculus OX=10090 GN=Bpnt1 PE=1 SV=2	0.266672	-0.257874	10.8994	11.2527	11.8572	12.6861	11.2644	11.3826	11.769	11.3663	11.8765	9.87805	12.4147	11.1737	10.4717	10.0084	12.1098	9.86264	12.5507	12.42	10.7977	11.2703	13.0868	Neutral_FALSE
P20029	Endoplasmic reticulum chaperone BiP OS=Mus musculus OX=10090 GN=Hspa5 PE=1 SV=3	0.266163	-0.23432	15.9036	14.906	16.4528	16.4285	15.5951	14.8918	17.9714	17.3056	16.7602	16.8238	15.8062	15.3269	15.5922	16.6039	16.3701	14.508	16.2326	15.8435	16.0764	17.0638	15.8942	Neutral_FALSE
Q8BP47	Asparagine--tRNA ligase cytoplasmic OS=Mus musculus OX=10090 GN=NARS1 PE=1 SV=2	0.265266	0.170268	11.3554	11.3219	12.0566	12.5093	11.0835	11.1421	11.8842	11.3276	12.1261	11.0362	12.8474	11.2467	11.6211	11.4868	10.8842	11.2935	11.7482	12.7586	11.9873	12.0258	12.8494	Neutral_FALSE
P09813	Apolipoprotein A-II OS=Mus musculus OX=10090 GN=Apoa2 PE=1 SV=2	0.265099	0.488646	13.3443	12.4409	10.6618	13.4893	11.9106	10.4919	10.4094	10.2167	10.8918	9.5157	14.1115	12.5864	11.0967	8.93369	10.8218	10.0768	11.7271	15.3853	11.697	14.2438	14.1437	Neutral_FALSE
P06797	Cathepsin L1 OS=Mus musculus OX=10090 GN=Ctsl PE=1 SV=2	0.264392	0.213809	10.7398	11.4717	10.5314	12.1066	11.0701	10.6165	10.1421	10.1033	10.7649	10.2167	11.7855	10.8611	11.5793	10.2288	9.89178	10.6795	11.1674	12.0701	9.90087	11.933	12.3134	Neutral_FALSE
Q6P9R2	Serine/threonine-protein kinase OSR1 OS=Mus musculus OX=10090 GN=Oxsr1 PE=1 SV=1	0.263777	0.329877	8.27131	6.22123	9.05799	9.45943	10.7313	7.84448	7.84549	7.13027	7.99435	9.09276	9.71253	8.30834	7.78136	8.02237	6.71712	8	10.5887	8.89482	9.01681	7.34128	9.89026	Neutral_FALSE
Q8CG72	ADP-ribose glycohydrolase ARH3 OS=Mus musculus OX=10090 GN=Adprs PE=1 SV=1	0.26354	-0.365208	7.0424	9.28309	8.84549	10.6073	7.93074	9.91588	9.03892	9.45121	8.99152	8.93074	10.1033	8.29921	8.79442	7.14706	6.70044	8.34873	9.99435	10.1923	6.77187	7.14966	11.3276	Neutral_FALSE
Q80X90	Filamin-B OS=Mus musculus OX=10090 GN=Flnb PE=1 SV=3	0.262922	0.218382	13.3718	13.3581	13.0549	14.8188	13.2571	12.8975	12.769	13.5507	12.7731	13.6096	14.6937	13.8918	12.3415	12.6234	13.2541	12.2198	13.6991	14.3304	13.118	13.4383	15.2023	Neutral_FALSE
Q91V76	Ester hydrolase C11orf54 homolog OS=Mus musculus OX=10090 PE=1 SV=1	0.262881	-0.213578	11.1861	11.1163	11.7895	12.3961	11.1548	11.2877	12.2556	11.9106	10.8455	11.0362	11.7524	10.4305	9.43463	11.7056	10.8057	10.2992	12.0258	12.3554	11.8765	12.2348	12.0701	Neutral_FALSE
Q99J77	Sialic acid synthase OS=Mus musculus OX=10090 GN=Nans PE=1 SV=1	0.262619	0.305317	11.8918	11.3387	11.3663	13.5981	12.0735	10.0362	12.1	11.9031	12.0049	11.8688	13.8918	11.0967	11.0084	11.2703	10.5793	11.4305	12.7607	13.4252	11.6573	11.9106	14.5142	Neutral_FALSE
P28474	Alcohol dehydrogenase class-3 OS=Mus musculus OX=10090 GN=Adh5 PE=1 SV=3	0.260997	0.209538	12.3581	11.7731	11.8842	13.1049	11.973	11.2288	11.769	12.4278	11.4717	11.8057	13.4767	12.043	11.1357	11.5314	11.4409	11.3332	12.7164	13.0885	11.4512	12.7586	13.7207	Neutral_FALSE
Q05BC3	Echinoderm microtubule-associated protein-like 1 OS=Mus musculus OX=10090 GN=Eml1 PE=1 SV=1	0.260866	0.196057	8.98014	10.8842	9.62936	9.96578	9.65105	8.12412	9.45121	9.99435	10.7482	9.23122	10.5411	10.5411	9.0954	9.21432	10.388	9.22882	10.8057	9.5157	9.81057	10.2992	10.2527	Neutral_FALSE
P41731	CD63 antigen OS=Mus musculus OX=10090 GN=Cd63 PE=1 SV=2	0.260825	0.238037	9.83605	10.388	9.12153	11.0498	9.36194	7.71425	9.31061	9.82177	10.3106	10.4919	9.53333	9.87191	9.45943	9.64746	11.5507	9.11374	10.2527	8.52356	9.25974	10.1163	10.9218	Neutral_FALSE
O70456	14-3-3 protein sigma OS=Mus musculus OX=10090 GN=Sfn PE=1 SV=2	0.260762	0.225945	11.8918	12.0901	11.5216	13.1627	12.3987	11.5068	11.3049	11.9031	12.1548	12.6729	13.5387	11.8337	11.043	11.6393	11.944	10.5603	12.8078	12.4435	12.2076	11.8057	14.1277	Neutral_FALSE
B2RQC6	CAD protein OS=Mus musculus OX=10090 GN=Cad PE=1 SV=1	0.260532	0.227085	7.49473	7.91289	7.82655	8	8.61102	6.88124	6.52513	8.48784	8.15987	8.77479	7.62988	8.22882	6.72792	6.99332	7.73471	7.44294	9.16239	8.86109	8.33092	6.66659	9.37069	Neutral_FALSE
P97449	Aminopeptidase N OS=Mus musculus OX=10090 GN=Anpep PE=1 SV=4	0.260326	0.223567	12.1517	11.7185	11.2644	12.6439	11.3443	10.7649	11.5934	11.0014	10.6707	10.7142	13.26	11.5555	11.4094	11.6795	10.8533	10.5793	11.42	12.5338	12.2556	10.7398	13.2198	Neutral_FALSE
Q62395	Trefoil factor 3 OS=Mus musculus OX=10090 GN=Tff3 PE=1 SV=2	0.260318	0.233277	11.1861	11.5981	10.4512	11.0014	10.3663	11.1421	10.2167	10.9366	10.6165	9.89178	10.9873	11.7142	11.9837	9.09803	11.0014	10.6528	11.5555	10.2167	11.6618	10.8455	13.2107	Neutral_FALSE
Q8CIE6	Coatomer subunit alpha OS=Mus musculus OX=10090 GN=Copa PE=1 SV=2	0.259962	0.383182	7.34286	11.2348	9.99435	12.3471	11.6211	11.2992	11.6528	10.5118	11.4252	10.2992	12.3636	10.1674	10.0634	10.3219	10.4717	9.77149	12.5093	11.6393	13.0566	10.0362	13.8037	Neutral_FALSE
Q60854	Serpin B6 OS=Mus musculus OX=10090 GN=Serpinb6 PE=1 SV=1	0.259212	0.224608	14.2137	13.6211	13.2674	15.1155	13.7313	12.9604	13.5746	14.0276	13.464	13.5981	15.3684	13.6439	12.7731	13.031	13.4252	12.9586	14.464	14.9385	13.7313	14.365	15.6991	Neutral_FALSE
Q8BND5	Sulfhydryl oxidase 1 OS=Mus musculus OX=10090 GN=Qsox1 PE=1 SV=1	0.259044	0.292029	16.2787	14.9613	13.8337	15.2326	14.0362	13.6773	13.1784	14.0189	13.2877	12.6027	15.4956	15.0909	14.6937	12.9908	13.464	13.863	15.0743	16.417	14.392	15.5922	15.1674	Neutral_FALSE
P51881	ADP/ATP translocase 2 OS=Mus musculus OX=10090 GN=Slc25a5 PE=1 SV=3	0.257058	-0.348838	8.3759	7.12928	10.1548	9.45738	10.9144	8.92481	10.0224	7.34129	9.94983	7.96	10.0498	7.42268	8.7211	6.70316	7.06893	9.91737	8.59991	10.5699	9.49185	8.61465	10.388	Neutral_FALSE
P61979	Heterogeneous nuclear ribonucleoprotein K OS=Mus musculus OX=10090 GN=Hnrnpk PE=1 SV=1	0.256917	0.240759	11.1984	11.0967	12.183	13.7731	12.5531	12.3163	12.3191	11.7814	11.7855	12.0049	13.3304	11.697	11.3772	11.8956	12.1517	11.0362	13.3443	13.2183	11.8337	12.0189	14.3233	Neutral_FALSE
Q61592	Growth arrest-specific protein 6 OS=Mus musculus OX=10090 GN=Gas6 PE=2 SV=2	0.25665	0.275133	8.50779	7.18982	8.20945	8.48784	8.29759	6.52042	7.84322	6.48336	6.4871	6.88378	9.1267	7.7211	6.41954	6.6865	7.91886	7.02237	7.90689	9.33316	7.35755	7.57743	10.0498	Neutral_FALSE
Q61792	LIM and SH3 domain protein 1 OS=Mus musculus OX=10090 GN=Lasp1 PE=1 SV=1	0.253977	-0.160516	13.4512	12.3608	12.5555	13.203	12.9694	12.1066	12.8688	13.1892	12.3415	12.9088	12.9961	13.0768	12.3799	11.1861	11.4767	12.5314	13.2556	12.2644	13.1643	13.3987	12.8297	Neutral_FALSE
Q9R0P5	Destrin OS=Mus musculus OX=10090 GN=Dstn PE=1 SV=3	0.253767	0.225327	15.0189	13.7207	14.2213	15.5142	13.8238	13.3021	14.3092	14.5981	13.6439	14.4383	16.1053	14.2512	13.5018	13.2877	14.1984	13.0735	14.9658	14.7524	14.1357	14.9293	15.9339	Neutral_FALSE
P01631	Ig kappa chain V-II region 26-10 OS=Mus musculus OX=10090 PE=1 SV=1	0.253558	0.406971	9.82655	8.71081	7.8009	11.4615	8.71081	8.5812	8.87037	6.85586	7.43463	7.22026	12.2761	9.44915	7.53138	7.14975	7.91886	7.79442	9.18735	9.82018	8.92184	10.9218	11.0293	Neutral_FALSE
O88543	COP9 signalosome complex subunit 3 OS=Mus musculus OX=10090 GN=Cops3 PE=1 SV=3	0.253421	0.264577	8.31888	8.65105	7.74819	9.53138	8.00562	8.10852	8.30378	8.77479	8.73471	8.79766	10.2761	9.10591	8.06609	8.19476	8.16491	8.19476	8.01681	9.5411	8.5812	6.46612	11.3387	Neutral_FALSE
P47757	F-actin-capping protein subunit beta OS=Mus musculus OX=10090 GN=Capzb PE=1 SV=3	0.252872	0.248521	12.5603	11.3219	11.7313	13.9293	11.9069	11.6393	12.0396	12.0396	11.5068	12.2046	13.9926	12.7377	10.9144	11.0768	11.2761	11.5068	12.8474	13.0206	12.0293	12.2228	14.0532	Neutral_FALSE
P19096	Fatty acid synthase OS=Mus musculus OX=10090 GN=Fasn PE=1 SV=2	0.252511	0.211334	12.8138	13.1163	13.6325	14.5265	14.1517	13.8337	14.1357	14.3581	13.5981	13.0802	15.0826	13.7731	12.3772	13.5018	14.2363	12.7731	14.5142	14.5018	14.5265	14.1674	15.5567	Neutral_FALSE
O88569	Heterogeneous nuclear ribonucleoproteins A2/B1 OS=Mus musculus OX=10090 GN=Hnrnpa2b1 PE=1 SV=2	0.252207	0.268526	11.1611	10.2644	12.0396	13.2834	12.6707	10.4818	12.2497	11.4357	11.8533	11.6119	12.6904	11.744	10.6707	11.2935	10.9218	10.8218	13.5981	12.8669	11.8218	11.944	13.8238	Neutral_FALSE
O70251	Elongation factor 1-beta OS=Mus musculus OX=10090 GN=Eef1b PE=1 SV=5	0.251786	0.367036	13.1016	10.1163	10.1548	12.1453	10.3106	9.01123	11.7649	12.0967	9.32868	11.2527	12.0701	10.6795	10.6618	9.69523	11.1799	8.3837	11.2527	11.5167	12.1954	13.9476	12.2761	Neutral_FALSE
Q8VCR7	Protein ABHD14B OS=Mus musculus OX=10090 GN=Abhd14b PE=1 SV=1	0.251695	-0.205573	10.2046	10.7814	10.388	11.584	10.4818	9.77314	10.697	10.1923	10.5118	9.98014	11.7099	9.82018	9.19967	9.7364	9.37286	9.91737	11.1799	10.8138	9.92778	9.85643	12.1706	Neutral_FALSE
Q8K2I4	Beta-mannosidase OS=Mus musculus OX=10090 GN=Manba PE=1 SV=1	0.250918	0.197289	13.26	12.3853	11.0768	12.8098	12.1548	11.1611	11.2228	11.1228	11.3276	11.7566	12.6861	12.5387	12.2467	11.2761	11.0362	10.9873	13.0735	12.4226	11.8138	11.8057	12.7524	Neutral_FALSE
P42669	Transcriptional activator protein Pur-alpha OS=Mus musculus OX=10090 GN=Pura PE=1 SV=1	0.250719	0.478275	7.73294	7.59991	7.91886	13.1721	8.41363	9.96578	9.17742	7.90689	7.27612	7.33176	11.584	9.55267	8.97441	6.4971	10.8611	6.89482	9.12412	10.1033	7.7211	11.4666	11.1799	Neutral_FALSE
Q9Z2U0	Proteasome subunit alpha type-7 OS=Mus musculus OX=10090 GN=Psma7 PE=1 SV=1	0.250365	-0.395593	12.4173	10.2761	11.8455	13.4767	11.865	11.0701	11.9293	11.697	11.1033	11.5934	13.7628	11.4818	10.8918	7.36632	9.58684	9.5812	12.2318	12.3718	11.3608	11.9476	13.9837	Neutral_FALSE
P63242	Eukaryotic translation initiation factor 5A-1 OS=Mus musculus OX=10090 GN=Eif5a PE=1 SV=2	0.250115	0.276008	10.1293	11.7142	11.2703	12.6662	11.9944	10.7482	12.4147	11.9586	11.6027	10.4615	13.7099	12.1984	10.9144	10.1163	11.3718	10.7731	12.8514	13.0735	11.4252	12.2586	13.4893	Neutral_FALSE
Q8BMS1	Trifunctional enzyme subunit alpha mitochondrial OS=Mus musculus OX=10090 GN=Hadha PE=1 SV=1	0.248786	0.320107	9.08215	6.30386	8.59619	10.0084	10.1293	7.25739	8.97154	8.80413	8.57743	7.0488	9.66356	9.08746	8.17991	8.13955	8.70044	9.09276	9.54882	10.8057	8.9542	7.14424	11.1163	Neutral_FALSE
Q9DAU7	WAP four-disulfide core domain protein 2 OS=Mus musculus OX=10090 GN=Wfdc2 PE=1 SV=1	0.248196	0.484218	13.9567	13.0137	10.8455	13.8727	11.8842	10.1293	9.17243	9.14211	10.3772	9.87958	14.9792	12.6211	12.9784	8.53528	10.4094	10.2644	12.5435	13.6991	11.3387	11.5603	13.5265	Neutral_FALSE
Q61316	Heat shock 70 kDa protein 4 OS=Mus musculus OX=10090 GN=Hspa4 PE=1 SV=1	0.247855	0.144518	13.6439	13.4893	12.9274	14.5018	13.3853	13.1049	13.8727	13.9012	13.1437	13.2213	14.6662	13.5627	13.3853	12.9476	13.2393	13.4252	13.6551	14.0276	13.464	13.7524	15.0145	Neutral_FALSE
P97371	Proteasome activator complex subunit 1 OS=Mus musculus OX=10090 GN=Psme1 PE=1 SV=2	0.246964	0.258726	12.9622	11.9944	12.0189	14.3512	12.5191	11.7482	12.2228	12.7628	12.1485	12.6325	14.4956	13.0934	11.6393	11.8727	11.8611	11.1163	13.0396	13.5507	12.2732	12.933	14.9012	Neutral_FALSE
Q9WV54	Acid ceramidase OS=Mus musculus OX=10090 GN=Asah1 PE=1 SV=1	0.24667	0.190431	13.8435	12.1453	12.0224	13.7419	12.5722	12.0014	11.9106	12.3554	11.8611	11.944	14.0014	13.0802	12.5531	11.8337	11.8057	12.0464	13.2408	12.8078	12.4919	12.7524	13.6662	Neutral_FALSE
P63038	60 kDa heat shock protein mitochondrial OS=Mus musculus OX=10090 GN=Hspd1 PE=1 SV=1	0.246574	-0.358556	8.50084	10.0901	10.1548	12.1923	10.0634	8.56224	11.42	10.8218	10.2644	8.2384	10.8611	7.40088	9.83447	9.04712	10.2644	7.89482	10.8688	12.0327	10.0498	9.78463	12.1799	Neutral_FALSE
Q76MZ3	Serine/threonine-protein phosphatase 2A 65 kDa regulatory subunit A alpha isoform OS=Mus musculus OX=10090 GN=Ppp2r1a PE=1 SV=3	0.246429	0.200882	13.0379	13.1066	12.9712	13.8238	12.8017	12.0498	12.5934	12.3691	12.4919	13.1147	14.8775	12.7249	12.6484	12.2703	12.3443	12.2015	13.3021	13.3443	12.3332	12.2107	14.6991	Neutral_FALSE
Q91WG0	Acylcarnitine hydrolase OS=Mus musculus OX=10090 GN=Ces2c PE=1 SV=1	0.246291	0.415466	7.0842	7.56224	8.22882	9.5812	8.01123	6.49747	8.43879	8.93664	7.86695	13.3443	9.43463	8.43879	6.87036	7.80735	8.46761	6.02538	8.04439	8.43045	8.8009	5.80372	9.79442	Neutral_FALSE
Q9QXT0	Protein canopy homolog 2 OS=Mus musculus OX=10090 GN=Cnpy2 PE=1 SV=1	0.246101	0.230736	11.8178	8.64746	11.3049	11.0498	11.3332	9.54882	11.3718	11.3387	10.2288	11.3554	11.1098	11.1485	10.5118	9.5411	10.3219	11.6662	11.4357	10.944	12.2703	9.89936	11.42	Neutral_FALSE
O08638	Myosin-11 OS=Mus musculus OX=10090 GN=Myh11 PE=1 SV=1	0.24572	0.161241	12.6729	11.7855	11.6883	12.3554	11.7271	11.8727	13.2107	12.2906	11.42	12.888	13.2273	11.4305	11.6662	11.3443	12.7997	11.3934	12.446	12.4173	12.2167	12.4383	13.031	Neutral_FALSE
Q01149	Collagen alpha-2(I) chain OS=Mus musculus OX=10090 GN=Col1a2 PE=1 SV=2	0.245182	-0.156998	8.61102	9.55651	9.90539	8.29002	9.69349	9.77479	10.4409	9.61102	10.1548	9.79928	9.76984	8.76818	10.1674	9.87958	8.92778	9.57743	8.93958	8.9629	9.34873	10.1033	8.58925	Neutral_FALSE
Q8C0M9	Isoaspartyl peptidase/L-asparaginase OS=Mus musculus OX=10090 GN=Asrgl1 PE=1 SV=1	0.244775	0.515994	8.45533	12.0934	6.46544	8.49985	12.6817	6.25129	8.42626	10.9944	11.7731	12.4357	8.43045	11.0835	10.0498	11.043	11.2167	11.584	8.54689	8.23362	11.0901	6.98449	9.68124	Neutral_FALSE
Q8BVE3	V-type proton ATPase subunit H OS=Mus musculus OX=10090 GN=Atp6v1h PE=1 SV=1	0.244136	0.391895	8.55842	7.03448	6.61242	10.1548	8.73809	7.04439	9.0634	7.65105	7.35755	7.25752	11.388	8.08215	6.87036	7.53138	7.33656	6.65821	6.82405	10.6165	7.94251	9.24079	11.2408	Neutral_FALSE
P27046	Alpha-mannosidase 2 OS=Mus musculus OX=10090 GN=Man2a1 PE=1 SV=2	0.243402	0.162637	12.9293	11.6751	12.6004	13.412	12.7956	12.2819	12.5043	12.5887	12.3304	11.7398	13.3718	12.4435	12.4969	11.9181	12.2703	12.1357	12.8277	13.1737	12.7377	13.3021	14.3581	Neutral_FALSE
P61967	AP-1 complex subunit sigma-1A OS=Mus musculus OX=10090 GN=Ap1s1 PE=1 SV=1	0.243203	0.239446	9.18982	8.59246	7.46961	9.18982	9.24793	8.00562	7.11673	6.36684	8.18982	9.2384	8.6865	7.96578	7.22882	7.7211	8.71768	7.05528	9.36194	9.23601	7.87652	7.90112	9.70908	Neutral_FALSE
P48036	Annexin A5 OS=Mus musculus OX=10090 GN=Anxa5 PE=1 SV=1	0.241863	-0.170535	14.5627	13.6773	13.9106	15.3443	13.8037	13.26	13.5864	14.2213	13.4767	13.6439	15.1155	14.1033	13.1212	13.3163	13.2644	12.6991	14.0276	13.6773	13.6325	14.5687	14.5746	Neutral_FALSE
Q62318	Transcription intermediary factor 1-beta OS=Mus musculus OX=10090 GN=Trim28 PE=1 SV=3	0.241861	0.273246	8.51964	8.48382	9.30378	10.8218	9.27612	7.8392	8.224	7.67243	8.74147	7.53134	10.1421	9.46352	8.48382	7.56986	9.01681	8.45943	10.1923	10.2527	8.88874	7.56288	10.8918	Neutral_FALSE
P40936	Indolethylamine N-methyltransferase OS=Mus musculus OX=10090 GN=Inmt PE=1 SV=1	0.239554	0.236763	11.0154	11.3387	11.5887	12.8098	10.7482	11.3219	10.7895	12.4993	10.8765	11.1163	13.0668	11.6439	10.42	10.0901	11.4615	11.3498	11.5555	12.5934	10.6795	12.8376	13.3443	Neutral_FALSE
Q61468	Mesothelin OS=Mus musculus OX=10090 GN=Msln PE=1 SV=1	0.239526	0.320939	8.63662	6.03709	8.37504	10.1293	8.05528	5.91081	7.29462	8.81057	7.94251	8.41785	10.4094	8.11374	8.54303	6.79649	6.30994	6.80735	9.00562	8.71768	8.42626	7.41417	9.81218	Neutral_FALSE
Q99PT1	Rho GDP-dissociation inhibitor 1 OS=Mus musculus OX=10090 GN=Arhgdia PE=1 SV=3	0.23933	0.204344	13.8435	12.7731	12.8317	14.5265	12.8918	12.4409	13.0172	13.464	13.1643	12.6119	15.1752	12.9784	12.7013	12.5289	12.8416	12.7752	13.5864	14.3304	12.9144	13.7207	14.8918	Neutral_FALSE
Q8CI94	Glycogen phosphorylase brain form OS=Mus musculus OX=10090 GN=Pygb PE=1 SV=3	0.239252	0.299617	14.0189	13.3304	12.8017	15.4925	13.9658	12.6528	13.4252	13.7419	12.9622	13.0172	15.5417	14.1984	12.5957	12.4843	13.1196	12.0634	14.7153	15.2326	13.7099	13.5018	16.6039	Neutral_FALSE
P62242	40S ribosomal protein S8 OS=Mus musculus OX=10090 GN=Rps8 PE=1 SV=2	0.238188	0.261509	8.75154	9.88722	9.99435	11.2761	9.59059	10.4409	11.0967	11.9837	8.97441	11.1548	10.7977	9.96434	8.86728	9.71768	11.2992	9.16491	11.3049	10.1923	10.0084	10.8455	12.4818	Neutral_FALSE
P16675	Lysosomal protective protein OS=Mus musculus OX=10090 GN=Ctsa PE=1 SV=1	0.237946	-0.320895	10.1923	8.05528	8.79442	11.7649	8.65821	8.633	8.66178	8.27612	7.04439	8.53138	10.3106	9.38802	6.59694	7.34873	7.71425	8.17655	9.06878	9.92035	8.27146	7.2854	10.3106	Neutral_FALSE
P62830	60S ribosomal protein L23 OS=Mus musculus OX=10090 GN=Rpl23 PE=1 SV=1	0.235437	0.388574	7.71951	6.87036	10.0901	9.53722	8.71768	6.05386	10.0224	8.13443	9.99435	10.0362	9.39017	9.05528	7.67243	6.55141	8.18488	7.10852	10.9513	10.0768	10.0498	6.98291	11.4564	Neutral_FALSE
P08074	Carbonyl reductase [NADPH] 2 OS=Mus musculus OX=10090 GN=Cbr2 PE=1 SV=1	0.232694	0.301697	13.0835	12.8708	11.9218	15.4893	13.9476	11.6618	13.169	12.412	12.0532	13.3021	14.1984	14.0102	11.9801	11.3554	13.3163	11.2877	14.2805	14.6096	13.26	12.412	15.0868	Neutral_FALSE
Q8BFQ4	WD repeat-containing protein 82 OS=Mus musculus OX=10090 GN=Wdr82 PE=1 SV=1	0.232641	0.189988	10.0084	8.7211	8.80735	9.0634	9.31061	8.53916	7.88264	8.93074	8.52356	8.80735	8.77149	8.78136	8.56986	9.23122	9.29002	9.03617	9.15735	8.04439	8.89482	11.6439	8.43463	Neutral_FALSE
P10107	Annexin A1 OS=Mus musculus OX=10090 GN=Anxa1 PE=1 SV=2	0.231895	0.277065	14.4512	13.1658	12.8708	15.5018	13.6325	11.9801	12.5093	13.1938	12.4041	13.3581	15.8654	13.5627	12.9712	12.4435	12.2497	11.8918	14.0617	14.2732	13.5746	13.5142	15.1713	Neutral_FALSE
P50518	V-type proton ATPase subunit E 1 OS=Mus musculus OX=10090 GN=Atp6v1e1 PE=1 SV=2	0.231888	0.218236	10.0768	9.34873	9.52748	11.5068	11.5459	10.3443	10.9144	10.3332	10.1033	9.76818	10.8533	10.3772	9.98014	10.2992	8.66534	11.388	11.5118	10.9366	10.0224	11.6027	12.1485	Neutral_FALSE
Q8K1M6	Dynamin-1-like protein OS=Mus musculus OX=10090 GN=Dnm1l PE=1 SV=2	0.231473	0.201256	11.0634	9.87344	10.0901	10.944	10.9366	9.56224	9.16742	9.81057	9.85487	9.9542	11.9944	11.1799	9.90087	9.40088	9.37938	9.43671	10.5793	11.0498	10.2167	9.47573	11.584	Neutral_FALSE
Q3THS6	S-adenosylmethionine synthase isoform type-2 OS=Mus musculus OX=10090 GN=Mat2a PE=1 SV=2	0.231372	0.409313	10.3443	7.77479	7.39232	11.5216	9.62205	7.33092	9.15987	7.80735	6.82018	7.88264	10.1163	8.93664	6.47086	7.21917	9.05799	7.56986	9.76155	10.0768	9.52748	8.86419	13.1261	Neutral_FALSE
P21570	Angiogenin OS=Mus musculus OX=10090 GN=Ang PE=1 SV=1	0.231266	-0.423204	6.8063	10.5603	13.8435	14.4767	9.79279	10.5699	12.9676	9.42626	10.7814	10.6528	7.98299	11.8956	10.0498	10.6528	10.6073	10.6165	10.5981	11.888	10.5411	11.4717	10.2644	Neutral_FALSE
Q9JIF7	Coatomer subunit beta OS=Mus musculus OX=10090 GN=Copb1 PE=1 SV=1	0.229838	0.206063	12.8572	11.584	11.8258	13.412	11.9694	10.9069	12.0634	11.973	11.8057	11.6573	13.1	12.6573	11.3608	10.7977	11.6484	11.4357	13.158	12.7855	12.4564	11.9181	14.0276	Neutral_FALSE
P24527	Leukotriene A-4 hydrolase OS=Mus musculus OX=10090 GN=Lta4h PE=1 SV=4	0.228842	0.0827218	14.392	13.6773	13.5265	14.1752	13.5981	13.1517	13.5981	13.7936	13.6662	13.9106	14.2949	13.6325	13.3443	13.8435	13.4893	13.5981	14.3581	13.5507	13.863	13.6883	14.1908	Neutral_FALSE
O08663	Methionine aminopeptidase 2 OS=Mus musculus OX=10090 GN=Metap2 PE=1 SV=1	0.228196	0.305367	9.22159	10.5603	8.50779	10.4919	9.83289	9.05528	9.54303	8.83289	8.89785	7.82018	10.6165	9.81538	9.32643	12.5531	9.57365	6.87036	10.1799	10.9586	9.31741	8.61471	11.2761	Neutral_FALSE
Q9D1A2	Cytosolic non-specific dipeptidase OS=Mus musculus OX=10090 GN=Cndp2 PE=1 SV=1	0.22723	0.283325	12.2318	11.5459	11.888	13.8727	12.0293	10.5793	11.6484	12.1066	11.1421	10.5699	14.1437	11.5068	10.7731	10.8218	11.1984	11.1098	12.8337	13.5265	12.2046	13.4893	13.9476	Neutral_FALSE
P50543	Protein S100-A11 OS=Mus musculus OX=10090 GN=S100a11 PE=1 SV=1	0.226953	0.323162	13.4512	12.2438	11.7649	13.863	12.3106	10.8057	10.973	11.7855	11.0634	11.4868	14.6551	12.5167	11.3387	9.44501	10.9801	11.4512	13.2152	13.2805	12.3247	12.905	14.6269	Neutral_FALSE
Q9CR51	V-type proton ATPase subunit G 1 OS=Mus musculus OX=10090 GN=Atp6v1g1 PE=1 SV=3	0.226383	0.29249	10.0224	10.1293	8.49185	10.7482	8.32643	7.40939	6.96578	8.51964	7.97728	7.66002	10.7731	7.86419	7.29462	9.4818	8.58496	8.13443	9.13443	9.06878	9.33539	10.1674	10.7977	Neutral_FALSE
Q9R098	Hepatocyte growth factor activator OS=Mus musculus OX=10090 GN=Hgfac PE=1 SV=1	0.225959	0.169364	8.61102	8.22882	6.26204	8.86728	8.47573	7.98868	8.57365	7.87652	7.70736	8.55459	7.94251	7.93664	8.84862	7.3837	8.25739	8.8009	7.43463	9.68475	7.83289	7.87036	8.27353	Neutral_FALSE
O54988	STE20-like serine/threonine-protein kinase OS=Mus musculus OX=10090 GN=Slk PE=1 SV=2	0.225676	-0.520269	6.94539	12.1325	12.0934	7.78109	11.973	10.7731	9.24555	8.09281	12.2935	10.6439	10.0362	6.9292	12.8357	11.4666	5.89921	12.9069	9.76155	7.49185	9.8933	9.41363	8.25267	Downregulated_FALSE
Q9CRB3	5-hydroxyisourate hydrolase OS=Mus musculus OX=10090 GN=Urah PE=1 SV=1	0.225522	0.238482	9.79604	8.37938	9.78463	10.9801	9.76487	9.50581	7.90087	10.8057	10.7895	10.1548	11.2288	8.3309	8.7879	10.697	10.3332	9.224	9.68825	9.68475	10.0634	9.9542	11.6573	Neutral_FALSE
P17427	AP-2 complex subunit alpha-2 OS=Mus musculus OX=10090 GN=Ap2a2 PE=1 SV=2	0.225268	0.209016	11.7099	10.5314	9.90989	11.5459	11.1033	9.0954	10.3219	9.10329	10.0498	9.06609	11.865	10.4094	10.1421	10.6165	10.1033	10.3663	10.8455	11.1861	10.1548	10.2046	12.043	Neutral_FALSE
Q9D0J8	Parathymosin OS=Mus musculus OX=10090 GN=Ptms PE=1 SV=3	0.224478	0.184781	9.11634	11.3772	9.99435	10.9658	11.8178	11.3987	9.88111	10.3663	11.446	11.3049	11.2107	10.4818	10.9144	9.73471	11.6119	11.4615	10.9586	10.8533	11.0224	9.56415	11.584	Neutral_FALSE
P56135	ATP synthase subunit f mitochondrial OS=Mus musculus OX=10090 GN=Atp5mf PE=1 SV=3	0.223392	-0.249333	8.7281	7.83289	9.26679	7.37504	9.82496	6.63517	8.98584	8.60144	8.48382	7.91886	8.93664	6.27957	7.72792	6.52042	7.84133	8.04439	9.31741	9.58308	9.224	7.39588	9.19722	Neutral_FALSE
Q9CZD3	Glycine--tRNA ligase OS=Mus musculus OX=10090 GN=Gars1 PE=1 SV=1	0.221068	0.173824	11.1098	10.6165	10.2877	11.7524	10.7313	10.2167	11.0634	11.6027	10.2288	10.5793	11.9403	10.8611	9.93664	10.2288	10.5314	10.1799	11.3498	11.944	10.388	12.3304	11.9622	Neutral_FALSE
Q3TCN2	Putative phospholipase B-like 2 OS=Mus musculus OX=10090 GN=Plbd2 PE=1 SV=2	0.220355	0.250095	8.29921	7.04606	9.35535	10.6439	9.00282	8.02164	9.08215	8.49586	7.97728	8.34873	9.56415	8.633	8.02127	7.08746	7.49185	9.73132	9.96578	10.2644	8.24793	9.10329	10.4409	Neutral_FALSE
Q61508	Extracellular matrix protein 1 OS=Mus musculus OX=10090 GN=Ecm1 PE=1 SV=2	0.220108	0.20194	11.6662	10.3772	10.6707	11.3554	10.6439	10.0498	10.0768	11.2467	10.2046	10.7814	13.279	9.95565	10.697	10.2761	10.5981	9.81057	11.3443	11.5651	10.4409	9.98014	12.0835	Neutral_FALSE
Q99LC5	Electron transfer flavoprotein subunit alpha mitochondrial OS=Mus musculus OX=10090 GN=Etfa PE=1 SV=2	0.219951	0.324034	8.54303	8.08746	7.99435	11.4919	10.5411	7.96578	9.86419	10.2167	8.3966	9.11894	10.2046	6.83983	9.45121	7.91886	8.97441	8.20457	10.7814	11.4969	10.7313	9.59619	11.3718	Neutral_FALSE
Q00897	Alpha-1-antitrypsin 1-4 OS=Mus musculus OX=10090 GN=Serpina1d PE=1 SV=1	0.219687	0.235011	14.5805	13.1228	12.7121	14.5805	13.1768	13.4893	13.9476	13.3718	12.5722	13.3718	15.4153	14.0447	12.0967	12.5216	13.1421	12.2288	13.3853	15.0362	13.6551	14.6991	15.2949	Neutral_FALSE
Q9DBE0	Cysteine sulfinic acid decarboxylase OS=Mus musculus OX=10090 GN=Csad PE=1 SV=1	0.21904	0.156939	11.2761	9.01681	7.94837	9.65821	9.91438	9.20457	9.49985	9.70908	9.15482	9.13443	10.3332	9.92333	9.26444	9.76155	9.72792	9.27845	9.72792	8.9571	9.24317	10.3663	10.0084	Neutral_FALSE
Q8CC86	Nicotinate phosphoribosyltransferase OS=Mus musculus OX=10090 GN=Naprt PE=1 SV=1	0.217186	-0.325059	9.83447	6.68416	9.91886	9.73132	8.87652	9.49785	7.81278	7.91886	7.50779	6.79467	10.1421	9.03342	6.84549	9.55075	8.59246	5.33767	7.90689	9.52748	6.83865	9.25974	9.98014	Neutral_FALSE
P58389	Serine/threonine-protein phosphatase 2A activator OS=Mus musculus OX=10090 GN=Ptpa PE=1 SV=1	0.216942	0.266668	9.43879	8.96	10.1799	11.0498	10.2992	8.27612	10.1799	9.82496	9.31288	7.40088	11.8956	10.4409	8.29462	8.60363	9.41996	10.1799	10.5507	10.8611	10.1923	10.3332	11.7228	Neutral_FALSE
Q921I1	Serotransferrin OS=Mus musculus OX=10090 GN=Tf PE=1 SV=1	0.216935	0.291129	18.4211	16.8846	16.412	18.9937	17.3836	16.6662	16.5761	16.9545	16.2769	15.8727	19.4211	17.734	16.1517	15.9385	16.8113	15.6551	17.0211	19.0847	17.4496	19.29	19.1556	Neutral_FALSE
O70570	Polymeric immunoglobulin receptor OS=Mus musculus OX=10090 GN=Pigr PE=1 SV=1	0.216268	0.281638	18.4536	16.7471	15.9036	17.5356	15.9431	15.1074	15.1155	15.2877	14.6439	14.9567	18.0047	17.3321	16.3718	14.768	15.1115	14.8037	17.2787	17.4656	16.0254	16.8361	17.4087	Neutral_FALSE
Q8K0C9	GDP-mannose 4 6 dehydratase OS=Mus musculus OX=10090 GN=Gmds PE=1 SV=1	0.214628	0.180414	14.1596	13.158	13.5627	14.2732	13.2061	12.6948	13.2243	13.6439	12.7164	13.4767	14.7099	13.0206	12.8158	12.6839	12.744	12.4993	14.2586	14.1357	13.3987	13.7936	15.4799	Neutral_FALSE
P70372	ELAV-like protein 1 OS=Mus musculus OX=10090 GN=Elavl1 PE=1 SV=2	0.214623	0.306214	10.2992	8.66534	5.84029	11.446	9.47167	7.13848	10.2408	9.37069	8.16491	9.42417	9.70908	9.58308	9.15987	7.70736	8.224	8.83289	10.9069	9.69	9.26913	8.04985	10.6348	Neutral_FALSE
O09172	Glutamate--cysteine ligase regulatory subunit OS=Mus musculus OX=10090 GN=Gclm PE=1 SV=1	0.21435	0.226161	7.49271	10.2877	9.7039	10.5699	10.3106	10.3443	11.0224	10.7142	9.16742	8.81057	11.2527	8.75489	9.19229	10.1674	9.81698	10.6165	11.42	10.4305	9.89785	10.5507	11.2877	Neutral_FALSE
P21981	Protein-glutamine gamma-glutamyltransferase 2 OS=Mus musculus OX=10090 GN=Tgm2 PE=1 SV=4	0.213723	0.35266	9	9.16239	9.13443	12.2703	9.80574	9.05257	9.12928	7.86419	9.62022	7.49985	12.3826	10.1163	8.93664	7.57743	9.62571	8.55075	11.1799	11.2167	7.93664	10.0634	12.5314	Neutral_FALSE
Q6PIC6	Sodium/potassium-transporting ATPase subunit alpha-3 OS=Mus musculus OX=10090 GN=Atp1a3 PE=1 SV=1	0.211376	-0.214577	11.5068	10.0634	9.54496	10.6439	9.29692	9.42417	9.32643	8.87652	7.42626	9.37504	9.57554	9.16239	8.65464	10.1163	9.65642	8.70044	10.0901	8.45121	8.09276	10.8138	9.54882	Neutral_FALSE
P61027	Ras-related protein Rab-10 OS=Mus musculus OX=10090 GN=Rab10 PE=1 SV=1	0.211275	-0.28342	10.8533	9.17991	9.64926	9.61102	9.96	7.37504	9.98014	9.13443	8.66178	8.16992	10.9513	9.41574	8.77479	7.13955	7.75489	7.14975	10.3332	10.6439	8.86109	8.76487	11.1799	Neutral_FALSE
Q3UPL0	Protein transport protein Sec31A OS=Mus musculus OX=10090 GN=Sec31a PE=1 SV=2	0.211229	0.232742	9.9263	10.0224	11.1485	11.9694	10.5793	10.0498	10.4512	10.7482	9.74147	11.2228	11.9181	10.6528	9.49785	10.4512	9.31288	9.98014	11.7313	12.279	9.93958	9.22641	12.7628	Neutral_FALSE
P21180	Complement C2 OS=Mus musculus OX=10090 GN=C2 PE=1 SV=2	0.208564	0.264727	7.65768	8.97154	10.4919	10.2288	10.1548	8.98014	9.65105	8.43879	9.6865	8.72792	12.3581	8.3837	10.5981	9.25974	8.34873	9.66178	8.8857	10.5793	7.75489	9.81858	11.1485	Neutral_FALSE
Q60692	Proteasome subunit beta type-6 OS=Mus musculus OX=10090 GN=Psmb6 PE=1 SV=3	0.208038	-0.15229	10.1923	11.6484	10.9218	11.9403	10.6073	11.0154	10.6257	10.0634	11.2703	10.42	12.3961	9.83605	10.4305	10.8057	10.6439	10.7482	10.7056	10.7814	9.87958	10.7228	11.8494	Neutral_FALSE
P14211	Calreticulin OS=Mus musculus OX=10090 GN=Calr PE=1 SV=1	0.20619	-0.141391	14.4512	14.7471	15.4608	15.7393	15.0701	14.8582	16.7207	16.346	16.0971	15.8238	15.1437	14.9882	15.2288	15.8775	15.6211	14.9431	15.7654	14.7099	15.5477	16.1397	14.5018	Neutral_FALSE
P05064	Fructose-bisphosphate aldolase A OS=Mus musculus OX=10090 GN=Aldoa PE=1 SV=2	0.206025	-0.226031	15.2512	14.2363	14.508	15.8799	14.3853	13.8727	14.7885	14.5507	14.1908	13.6991	16.3819	13.9748	12.9181	13.5265	13.8138	12.7875	14.8138	15.4153	13.863	15.1556	16.4893	Neutral_FALSE
Q91V41	Ras-related protein Rab-14 OS=Mus musculus OX=10090 GN=Rab14 PE=1 SV=3	0.205842	0.12993	12.0084	10.1421	11.865	12.0464	10.5018	11.1984	10.9144	11.0768	11.4305	11.3826	11.4717	11.4767	10.8533	11.5265	10.6073	10.7566	11.4252	11.1293	11.3276	12.0049	12.5093	Neutral_FALSE
Q91VW3	SH3 domain-binding glutamic acid-rich-like protein 3 OS=Mus musculus OX=10090 GN=Sh3bgrl3 PE=1 SV=1	0.205441	0.234281	11.0014	10.6348	10.388	12.1768	10.3772	8.47573	10.944	10.5314	9.96578	10.7398	12.6348	9.67243	10.2046	9.89178	8.96867	10.2877	11.8218	10.4717	10.2877	11.3987	12.4252	Neutral_FALSE
Q8BJY1	26S proteasome non-ATPase regulatory subunit 5 OS=Mus musculus OX=10090 GN=Psmd5 PE=1 SV=4	0.205047	-0.446502	15.6634	14.6039	14.7153	12.6991	11.3219	11.6439	11.1033	11.6073	13.8727	10.5018	14.6828	15.0868	7.73471	14.0447	11.5216	11.1357	15.0532	11.5699	14.4956	12.577	12.5459	Neutral_FALSE
Q8BV79	TPR and ankyrin repeat-containing protein 1 OS=Mus musculus OX=10090 GN=Trank1 PE=2 SV=3	0.204632	-0.186438	12.0154	11.2288	11.5934	12.1674	10.8138	11.0154	11.1228	11.0967	8.92184	11.3387	10.3663	10.9069	11.043	11.446	11.3276	9.44087	10.9293	10.5314	11.4409	12.3663	9.9263	Neutral_FALSE
P30416	Peptidyl-prolyl cis-trans isomerase FKBP4 OS=Mus musculus OX=10090 GN=Fkbp4 PE=1 SV=5	0.204468	0.15697	12.1861	12.1357	11.5167	12.1325	12.6948	11.5981	12.1325	12.1768	11.7398	11.0901	13.9106	11.6303	11.2348	12.8669	11.2467	12.3471	12.4278	12.279	12.1674	11.6618	13.4383	Neutral_FALSE
P05202	Aspartate aminotransferase mitochondrial OS=Mus musculus OX=10090 GN=Got2 PE=1 SV=1	0.204165	0.193287	12.0701	11.4305	10.2877	12.5362	11.4919	10.42	11.1984	11.0154	9.92184	11.8803	12.3276	11.2046	9.77808	10.388	10.6795	10.3554	12.2107	12.1196	11.2703	11.3276	12.6073	Neutral_FALSE
P15532	Nucleoside diphosphate kinase A OS=Mus musculus OX=10090 GN=Nme1 PE=1 SV=1	0.203841	-0.12603	12.4717	11.6439	12.4868	12.3387	11.7524	11.2467	12.2408	12.1706	11.5362	11.6119	13.2805	11.4305	11.1611	11.6211	11.1421	11.2935	12.1954	11.7773	11.769	12.4717	12.584	Neutral_FALSE
P81117	Nucleobindin-2 OS=Mus musculus OX=10090 GN=Nucb2 PE=1 SV=2	0.203778	0.261783	12.4666	11.7524	11.4868	13.169	11.8138	9.14975	11.769	11.4767	10.6707	10.2046	13.0032	11.9979	11.5981	10.697	9.81057	10.9944	12.697	13.8823	11.6211	11.769	13.2061	Neutral_FALSE
Q8VDG5	Phosphopantothenate--cysteine ligase OS=Mus musculus OX=10090 GN=Ppcs PE=1 SV=1	0.203711	0.263705	11.5934	8.46352	6.35931	9.24793	9.35975	8.20457	7.03342	8.65821	8.83605	8.5157	10.6707	7.2854	7.81378	8.73471	9.12412	7.91886	9.41363	8.90087	8.8857	9.88417	9.69174	Neutral_FALSE
P23953	Carboxylesterase 1C OS=Mus musculus OX=10090 GN=Ces1c PE=1 SV=4	0.202929	0.252176	15.1596	14.1033	13.5387	15.8484	14.1517	14.0868	13.92	14.1196	13.6325	13.1437	16.7073	14.6269	13.2761	13.0984	14.0868	13.2243	13.7834	16.2549	14.0189	16.0659	16.1536	Neutral_FALSE
P98078	Disabled homolog 2 OS=Mus musculus OX=10090 GN=Dab2 PE=1 SV=2	0.202828	0.276781	7.03565	8.03342	10.3106	8.81378	7.94837	6.60538	7.65821	6.73919	8.15482	7.53973	10.4409	6.94251	7.9542	8.48382	7.70736	6.72792	8.47167	9.36851	6.66886	7.41119	10.6707	Neutral_FALSE
P35979	60S ribosomal protein L12 OS=Mus musculus OX=10090 GN=Rpl12 PE=1 SV=2	0.201871	0.303448	9.3443	8.31741	7.60733	11.0084	9.29462	7.74147	9.43671	9.13955	8.35315	8.10852	11.1293	9.15987	8.22882	7.00152	7.96578	7.34873	9.67596	11.0154	8.59619	10.5603	11.8416	Neutral_FALSE
O70250	Phosphoglycerate mutase 2 OS=Mus musculus OX=10090 GN=Pgam2 PE=1 SV=3	0.201631	0.286783	11.8956	11.2348	11.8218	12.2963	10.4919	11.3498	10.8297	10.1421	10.1799	8.35755	12.5817	12.5118	9.06878	10.8688	10.1033	11.2703	12.9088	11.0901	13.5981	12.4305	12.3078	Neutral_FALSE
P14115	60S ribosomal protein L27a OS=Mus musculus OX=10090 GN=Rpl27a PE=1 SV=5	0.201459	0.168726	9.61839	10.4409	9.61102	10.8611	10.5216	9.71596	9.64024	10.3663	10.2527	10.5699	10.4818	10.2046	9.48583	9.69174	10.4717	10.2992	11.3443	10.0498	10.2527	8.34873	12.1954	Neutral_FALSE
P63330	Serine/threonine-protein phosphatase 2A catalytic subunit alpha isoform OS=Mus musculus OX=10090 GN=Ppp2ca PE=1 SV=1	0.200776	-0.184884	10.9944	10.2046	10.5981	11.7099	12.0189	13.4512	12.0224	10.9144	10.5314	10.7814	11.8337	12.2877	10.5411	10.4717	10.6795	11.1293	11.3276	11.0967	10.6073	10.944	12.6751	Neutral_FALSE
P14148	60S ribosomal protein L7 OS=Mus musculus OX=10090 GN=Rpl7 PE=1 SV=2	0.20037	0.312595	7.10881	9.35094	9.67243	10.7977	9.29002	6.96002	10.7566	9.0634	9.73471	9.64024	11.0084	8.05528	8.49985	9.18488	8.09276	8.08746	10.6883	10.5793	9.26209	8.13955	12.8258	Neutral_FALSE
Q03734	Serine protease inhibitor A3M OS=Mus musculus OX=10090 GN=Serpina3m PE=1 SV=2	0.200242	0.43897	11.2527	6.56834	9.09276	10.5411	7.53916	6.18722	7.12928	8.87037	7.99435	7.62363	12.183	11.1421	5.81007	6.80203	7.59246	6.07144	9.40939	10.3663	6.90369	10.5887	11.0084	Neutral_FALSE
O88312	Anterior gradient protein 2 homolog OS=Mus musculus OX=10090 GN=Agr2 PE=1 SV=1	0.198658	0.2374	11.769	11.1674	13.9837	13.5142	12.5793	11.8017	14.9748	14.5805	14.5507	13.3443	12.7895	12.5459	13.0967	14.3373	13.9385	11.7855	14.5567	13.5387	13.6439	14.3443	13.4893	Neutral_FALSE
Q9CY64	Biliverdin reductase A OS=Mus musculus OX=10090 GN=Blvra PE=1 SV=1	0.198018	-0.314794	11.8533	9.8009	10.7398	11.8611	10.42	7.47573	10.3987	9.55267	9.04166	9.96578	11.2288	10.1923	8.8009	9.10852	9.62753	5.68341	10.4717	10.6883	10.5314	9.72622	11.7228	Neutral_FALSE
Q9D0R2	Threonine--tRNA ligase 1 cytoplasmic OS=Mus musculus OX=10090 GN=Tars1 PE=1 SV=2	0.197839	0.159851	10.7482	11.1923	11.1163	12.0901	11.6303	10.2527	11.2228	11.2703	11.3163	9.98014	12.4589	11.4305	10.1421	11.1861	11.2107	10.5699	11.7855	12.4252	10.9658	11.5167	12.6991	Neutral_FALSE
Q9CWJ9	Bifunctional purine biosynthesis protein ATIC OS=Mus musculus OX=10090 GN=Atic PE=1 SV=2	0.197102	-0.181414	12.9622	11.9031	13.1674	13.1815	12.2167	13.1421	12.1196	13.1752	12.0084	13.8238	13.9106	13.1196	11.2167	11.865	11.5651	11.5216	11.9837	12.7752	11.4305	12.6325	13.8138	Neutral_FALSE
P62843	40S ribosomal protein S15 OS=Mus musculus OX=10090 GN=Rps15 PE=1 SV=2	0.197037	0.172035	8.47573	9.33985	9.33762	6.67819	8.56605	9.59059	8.21432	7.82655	9.03617	9.45738	7.62936	7.89482	8.68299	9.90839	8.62936	8.97154	7.96578	8.77808	8.61471	8.47167	9.81378	Neutral_FALSE
P17225	Polypyrimidine tract-binding protein 1 OS=Mus musculus OX=10090 GN=Ptbp1 PE=1 SV=2	0.195222	0.139806	9.84392	10.4409	10.9366	10.9586	10.7398	10.0224	11.4919	11.1098	10.973	10.4919	11.1548	10.8688	10.0084	11.3718	10.8376	9.98014	10.9144	12.1196	10.6073	9.90539	12.1066	Neutral_FALSE
Q9QWK4	CD5 antigen-like OS=Mus musculus OX=10090 GN=Cd5l PE=1 SV=3	0.194826	-0.174231	11.3387	10.1923	10.5793	8.41363	10.4409	9.21432	9.87958	9.20457	10.7895	11.0566	9.99435	8.86109	9.92333	11.2761	9.37504	9.29462	8.98299	10.1033	9.87498	10.0084	9.22882	Neutral_FALSE
P01635	Ig kappa chain V-V region K2 (Fragment) OS=Mus musculus OX=10090 PE=1 SV=1	0.194773	-0.323529	10.973	8.8392	6.78291	11.5507	9.85331	8.42626	9.2738	8.43045	7.37504	8.74483	11.8727	7.70989	7.70044	7.37504	8.22882	5.97042	9.67948	9.69523	8.55842	9.21917	10.0362	Neutral_FALSE
P70335	Rho-associated protein kinase 1 OS=Mus musculus OX=10090 GN=Rock1 PE=1 SV=1	0.194488	0.170198	8.84235	9.88417	9.50978	11.4094	9.03342	10.4094	10.0362	10.5887	10.2288	10.0498	8.99718	10.0768	9.38802	10.6257	10.7814	10.3106	10.9069	8.59991	10.9944	10.0362	11.1984	Neutral_FALSE
Q62468	Villin-1 OS=Mus musculus OX=10090 GN=Vil1 PE=1 SV=3	0.194169	0.168541	9.09276	9.56796	10.4717	10.4094	10.8218	10.1548	9.81858	10.3219	9.66889	9.24079	10.7977	8.48784	9.8933	10.0768	9.41574	9.78953	10.8218	10.7895	10.6348	10.3443	12.1674	Neutral_FALSE
P17710	Hexokinase-1 OS=Mus musculus OX=10090 GN=Hk1 PE=1 SV=3	0.193786	0.274893	6.77976	7.05528	10.0634	11.0014	9.76653	7.49985	8.48382	9.19722	8.6865	8.75154	8.79766	7.10591	7.62936	8.36632	8.61102	8.44294	10.7649	10.1421	9.45121	8.68299	11.2644	Neutral_FALSE
Q9CPR4	60S ribosomal protein L17 OS=Mus musculus OX=10090 GN=Rpl17 PE=1 SV=3	0.192819	0.310182	7.81715	9.20457	8.27612	9.52748	8.11374	7.36632	9.47573	8.55842	6.34873	7.49985	10.1033	7.87036	6.36107	9.68475	7.01123	7.53138	8.81057	10.3772	7.59991	8.00315	12.4538	Neutral_FALSE
P49891	Sulfotransferase 1E1 OS=Mus musculus OX=10090 GN=Sult1e1 PE=1 SV=2	0.192255	-0.509122	15.1791	8.224	7.33985	14.7313	7.57743	8.13443	8.55459	8.98299	7.90689	8.55459	14.0362	8.51964	7.54689	8.19476	8.10329	8.02791	7.67948	9.65285	8.31741	9.36632	11.3987	Neutral_FALSE
O55023	Inositol monophosphatase 1 OS=Mus musculus OX=10090 GN=Impa1 PE=1 SV=1	0.19223	-0.195947	12.8017	11.6573	12.5043	13.3853	11.697	10.2408	11.8765	11.4767	12.0293	11.3987	13.2877	11.4969	10.8057	10.9218	10.5507	10.8138	12.3907	12.1548	11.4969	12.4383	13.4512	Neutral_FALSE
P14106	Complement C1q subcomponent subunit B OS=Mus musculus OX=10090 GN=C1qb PE=1 SV=2	0.191983	0.122722	10.7566	9.24079	9.94983	10.9069	9.16742	9.53722	9.61655	9.7211	9.68124	9.51175	10.3987	10.0224	9.12412	9.46352	10.3987	9.19229	9.72281	10.5699	9.99435	10.2046	10.973	Neutral_FALSE
Q8BWY3	Eukaryotic peptide chain release factor subunit 1 OS=Mus musculus OX=10090 GN=Etf1 PE=1 SV=4	0.191965	0.158587	9.88417	11.7607	9.77314	10.1674	9.87805	9.37504	10.6528	10.2992	9.47978	10.1674	10.0498	10.7398	9.46352	11.0835	9.78627	10.9218	10.7482	10.4615	9.94105	8.66889	11.5651	Neutral_FALSE
Q6PDL0	Cytoplasmic dynein 1 light intermediate chain 2 OS=Mus musculus OX=10090 GN=Dync1li2 PE=1 SV=2	0.190907	0.195409	9.47776	8.82018	8.99718	9.2738	9.94544	9.42626	8.10852	8.9571	8.15987	9.41785	10.3663	9.5411	8.02237	7.9542	7.87652	8.36194	9.76984	10.8842	8.02791	9.57932	10.7649	Neutral_FALSE
P70124	Serpin B5 OS=Mus musculus OX=10090 GN=Serpinb5 PE=1 SV=1	0.190086	0.266062	12.6257	11.7356	11.8533	14.0617	12.1	11.3387	11.6303	12.1389	11.1485	11.8494	14.0868	12.1892	10.7228	10.3332	11.5068	10.5603	13.8533	14.0189	11.7271	12.3304	14.8582	Neutral_FALSE
Q91XV3	Brain acid soluble protein 1 OS=Mus musculus OX=10090 GN=Basp1 PE=1 SV=3	0.190083	0.207539	10.8918	10.4919	11.2467	12.7461	11.4147	10.5699	10.8994	10.4094	10.9513	11.0498	13.1737	10.4409	10.2167	10.7056	10.6439	11.0224	10.9944	12.7731	9.70563	11.2761	13.3163	Neutral_FALSE
P12970	60S ribosomal protein L7a OS=Mus musculus OX=10090 GN=Rpl7a PE=1 SV=2	0.190057	-0.206634	10.8611	10.4512	8.67596	10.1421	10.1548	10.2288	9.90238	10.2046	9.29232	8.15482	9.37938	9.74147	9.05257	8.60733	10.3554	8.85175	10.0768	11.1228	11.0566	8.87652	12.1293	Neutral_FALSE
P01887	Beta-2-microglobulin OS=Mus musculus OX=10090 GN=B2m PE=1 SV=2	0.189366	0.183832	14.1437	13.464	12.0668	14.2877	12.9748	12.1485	12.0967	12.92	12.5507	11.9837	14.412	13.4383	12.4691	12.0464	12.3443	12.0293	14.0701	13.7524	13.2761	14.3233	13.5981	Neutral_FALSE
Q64010	Adapter molecule crk OS=Mus musculus OX=10090 GN=Crk PE=1 SV=1	0.189176	0.445076	12.5043	8.8857	7.18982	13.2571	8.35315	7.6865	7.57743	7.70044	8.59619	7.81378	10.6439	13.6662	7.45943	8.38802	8.01123	8.33092	8.55459	8.42626	8.83605	13.3581	10.8533	Neutral_FALSE
Q99L47	Hsc70-interacting protein OS=Mus musculus OX=10090 GN=St13 PE=1 SV=1	0.189087	0.212129	10.7142	10.7895	11.0224	12.4969	11.2167	9.25267	11.388	11.2467	10.6528	10.5314	12.6751	11.1984	9.58871	9.8392	10.4512	10.1674	11.5265	12.7503	11.0835	11.4409	12.9996	Neutral_FALSE
Q9JM76	Actin-related protein 2/3 complex subunit 3 OS=Mus musculus OX=10090 GN=Arpc3 PE=1 SV=3	0.187744	-0.163295	12.9031	14.1033	12.9801	12.4564	13.7099	14.9792	14.508	14.2805	13.412	14.4054	13.3021	14.2213	13.2258	13.6883	13.8337	13.5746	14.3853	12.1196	14.0785	12.0868	13.5627	Neutral_FALSE
P30115	Glutathione S-transferase A3 OS=Mus musculus OX=10090 GN=Gsta3 PE=1 SV=2	0.187458	-0.351951	8.87037	10.7313	9.0634	11.7142	10.2046	10.4409	9.35315	7.54689	9.70217	8.36194	12.0224	6.5497	7.52356	7.9542	10.8688	7.06905	9.53138	11.3554	8.86419	9.72451	12.7875	Neutral_FALSE
P01645	Ig kappa chain V-V region HP 93G7 OS=Mus musculus OX=10090 PE=1 SV=1	0.187205	0.322384	9.32418	7.87652	7.16934	10.8138	8.40514	7.8392	7.70044	6.79748	7.57762	6.492	11.9658	8.80735	6.1819	7.12147	7.75489	6.9636	8.50779	10.1293	7.64386	9.64386	10.6618	Neutral_FALSE
Q91Z53	Glyoxylate reductase/hydroxypyruvate reductase OS=Mus musculus OX=10090 GN=Grhpr PE=1 SV=1	0.185943	0.30792	7.70866	9.31967	10.1548	11.2167	9.77479	8.25739	10.2992	6.46601	9.54689	7.25086	11.4717	7.6865	10.7228	8.98299	8.10852	8.72451	10.5699	10.9293	7.85798	10.2644	11.4512	Neutral_FALSE
Q62189	U1 small nuclear ribonucleoprotein A OS=Mus musculus OX=10090 GN=Snrpa PE=1 SV=3	0.185939	0.227766	8.73471	8.41785	10.1421	9.73978	8.79116	9.66	6.8671	9.24555	6.74921	7.71425	9.69174	8.86109	9.79766	7.17991	7.52473	7.85798	9.55075	9.53333	9.38586	10.0224	10.0768	Neutral_FALSE
Q05186	Reticulocalbin-1 OS=Mus musculus OX=10090 GN=Rcn1 PE=1 SV=1	0.185759	-0.142523	12.1357	10.6348	12.4252	12.5531	11.7185	11.1293	13.4252	12.5864	12.0014	11.6484	12.1196	11.5651	10.944	12.4226	11.8258	11.0154	12.3718	12.5934	11.5216	12.7142	12.3608	Neutral_FALSE
Q9CX56	26S proteasome non-ATPase regulatory subunit 8 OS=Mus musculus OX=10090 GN=Psmd8 PE=1 SV=2	0.185689	-0.430939	13.412	6.40088	7.21917	9.20457	7.17991	12.0901	12.8057	8.13955	6.89482	8.90388	9.57175	7.90689	7.52356	12.388	7.65821	7.40939	8.96578	9.36413	7.77479	7.79442	10.697	Neutral_FALSE
Q99PL5	Ribosome-binding protein 1 OS=Mus musculus OX=10090 GN=Rrbp1 PE=1 SV=2	0.184671	0.175353	7.94992	8.70736	9.08746	9.38154	9.65285	10.6439	10.4512	7.56224	9.94983	8.26679	9.60548	10.2288	9.04166	9.41151	9.11114	9.42836	9.80574	10.1799	9.92333	8.10329	10.1799	Neutral_FALSE
Q9DC50	Peroxisomal carnitine O-octanoyltransferase OS=Mus musculus OX=10090 GN=Crot PE=1 SV=1	0.184145	-0.231217	13.1892	12.3387	11.9801	12.4742	11.9218	12.4893	10.7731	9.41151	12.1892	12.8572	9.91139	12.5864	12.2674	9.90087	12.3745	10.4615	12.6004	11.3608	12.5338	12.4868	10.2408	Neutral_FALSE
Q61176	Arginase-1 OS=Mus musculus OX=10090 GN=Arg1 PE=1 SV=1	0.184144	0.145411	13.3304	11.6883	12.1548	12.7956	12.2615	11.5167	11.5603	11.6257	11.7142	11.8611	13.4383	11.8017	12.2288	11.9218	10.9366	11.3276	12.3359	12.6773	11.865	12.5817	13.6325	Neutral_FALSE
P08030	Adenine phosphoribosyltransferase OS=Mus musculus OX=10090 GN=Aprt PE=1 SV=2	0.18323	0.329897	7.31331	9.76155	8.84235	9.33762	10.6707	6.50263	10.2644	6.0844	9.70217	10.2761	10.9218	7.13411	8.50383	7.14603	8.71081	6.57373	10.1674	10.6257	7.60733	9.86728	11.0634	Neutral_FALSE
P62751	60S ribosomal protein L23a OS=Mus musculus OX=10090 GN=Rpl23a PE=1 SV=1	0.18315	0.239313	7.53918	8.87652	9.13186	10.0768	9.63662	8.15987	8.85798	8.14466	8.8009	8.8009	10.4717	8.40939	7.49185	8.14466	8.05528	7.79442	10.2761	9.98014	8.65464	8.10329	12.3219	Neutral_FALSE
Q9QUM9	Proteasome subunit alpha type-6 OS=Mus musculus OX=10090 GN=Psma6 PE=1 SV=1	0.183049	0.207003	12.4993	11.5934	11.9181	13.6096	12.2288	10.4717	12.158	11.5934	11.5746	12.1517	13.6325	11.7731	11.6707	9.90839	11.3106	11.5167	13.0583	12.664	11.7977	12.1923	14.3373	Neutral_FALSE
P28653	Biglycan OS=Mus musculus OX=10090 GN=Bgn PE=1 SV=1	0.182844	0.174509	8.11973	10.4409	10.4818	11.0084	11.6393	9.99435	9.68299	10.3219	11.584	10.7142	10.4409	9.15482	10.4919	10.3219	10.7142	10.4094	10.7482	9.52748	11.0835	10.9873	11.865	Neutral_FALSE
P45878	Peptidyl-prolyl cis-trans isomerase FKBP2 OS=Mus musculus OX=10090 GN=Fkbp2 PE=1 SV=1	0.181872	0.280191	8.55075	6.29938	7.3837	10.7228	8.20704	6.17483	8.78136	9.01959	7.18982	9.06609	8.93664	7.46761	7.01858	6.90708	7.86589	6.78136	9.60363	7.09803	8.14975	11.1737	9.73302	Neutral_FALSE
Q3UM45	Protein phosphatase 1 regulatory subunit 7 OS=Mus musculus OX=10090 GN=Ppp1r7 PE=1 SV=2	0.181481	0.177058	10.6257	10.4512	10.6618	12.5981	10.6618	10.6618	10.8611	10.8455	11.0835	10.4512	11.9106	10.5699	10.5981	10.4409	9.68825	9.82814	11.6303	13.0668	11.1098	11.7099	12.388	Neutral_FALSE
P17563	Methanethiol oxidase OS=Mus musculus OX=10090 GN=Selenbp1 PE=1 SV=2	0.181464	0.181086	10.3554	10.1293	11.5411	12.1954	10.8376	11.1548	11.8765	11.9293	11.2107	10.9513	12.8746	9.43463	10.7142	11.3443	11.0362	10.3106	11.8956	12.1954	11.3498	12.0668	12.973	Neutral_FALSE
P14206	40S ribosomal protein SA OS=Mus musculus OX=10090 GN=Rpsa PE=1 SV=4	0.181112	0.295151	7.84636	7.76155	10.42	11.9944	11.4041	10.1674	11.2819	9.53528	10.9513	9.91438	11.5216	10.1674	10.4094	9.22159	8.87958	9.51175	11.6573	12.1674	10.0901	8.39232	13.4252	Neutral_FALSE
Q9EQH3	Vacuolar protein sorting-associated protein 35 OS=Mus musculus OX=10090 GN=Vps35 PE=1 SV=1	0.180937	0.137391	9.58871	10.7228	10.7731	10.7056	10.5793	10.5018	10.9513	11.3049	10.7313	11.3987	11.6662	10.0901	9.72451	10.944	10.7649	9.85487	11.6439	10.2288	11.0701	9.90087	12.1737	Neutral_FALSE
P97384	Annexin A11 OS=Mus musculus OX=10090 GN=Anxa11 PE=1 SV=2	0.180377	0.150676	10.7731	9.73809	9.81538	11.2228	9.7364	9.48784	9.98014	9.89785	9.80252	9.98014	11.3163	10.8218	8.5157	9.74651	10.2527	9.91289	10.7056	10.7977	9.16992	9.65821	11.5362	Neutral_FALSE
O08709	Peroxiredoxin-6 OS=Mus musculus OX=10090 GN=Prdx6 PE=1 SV=3	0.17931	-0.127189	17.0743	15.7731	17.4736	17.2696	16.4431	17.1257	17.6731	17.5432	17.0211	17.2232	17.0638	15.6125	16.034	17.6523	17.185	16.4846	17.1946	16.1888	17.2967	17.8727	17.1946	Neutral_FALSE
Q61805	Lipopolysaccharide-binding protein OS=Mus musculus OX=10090 GN=Lbp PE=1 SV=2	0.177211	0.269608	11.0154	9.13699	7.97416	9.75322	9.71425	9.98014	6.80735	8.23362	10.0634	7.46761	11.9873	8.93664	9.98014	9.72792	7.7879	10.2644	9.36413	10.3772	8.50383	7.65105	11.4252	Neutral_FALSE
Q9DCL9	Multifunctional protein ADE2 OS=Mus musculus OX=10090 GN=Paics PE=1 SV=4	0.176577	0.267941	11.0566	8.89785	9.53916	10.6528	10.1548	13.2761	9.62388	10.1923	10.0768	13.1196	10.5603	12.7398	8.08215	10.0224	10.4305	9.27612	9.90388	11.3718	9.32643	11.1799	11.8297	Neutral_FALSE
Q64726	Zinc-alpha-2-glycoprotein OS=Mus musculus OX=10090 GN=Azgp1 PE=1 SV=2	0.176498	0.145889	13.3163	12.2674	11.7855	13.2776	13.3163	11.4409	12.4278	12.1196	11.2348	11.0835	13.1131	12.3554	13.1115	11.7398	11.933	11.8416	12.5459	13.2703	12.7228	13.3163	12.9658	Neutral_FALSE
A2ACP1	Tetratricopeptide repeat protein 39A OS=Mus musculus OX=10090 GN=Ttc39a PE=2 SV=1	0.176422	-0.226684	7.79649	9.19722	9.29921	9.42626	8.43879	6.37149	7.09803	9.46352	8.52356	8.29462	9.08215	10.3772	6.79442	7.78306	7.92481	6.08108	8.03892	7.27612	9.48784	7.64386	9.31515	Neutral_FALSE
P08113	Endoplasmin OS=Mus musculus OX=10090 GN=Hsp90b1 PE=1 SV=2	0.176102	-0.203643	14.6269	13.5507	15.7099	16.0951	14.7936	13.8337	17.3321	16.9658	16.0764	15.5981	15.2512	14.1196	14.5922	15.9223	15.6634	13.5981	15.5981	14.9153	15.601	16.4767	15.5326	Neutral_FALSE
Q9ERL7	Glia maturation factor gamma OS=Mus musculus OX=10090 GN=Gmfg PE=1 SV=1	0.17535	0.240804	6.81935	9.09276	7.59991	9.15987	6.73085	7.21917	6.42626	8.18278	8.27146	7.48601	9.8392	7.16993	5.76486	7.26679	9.33092	6.58045	9.93074	8.53528	7.56986	6.66977	9.41574	Neutral_FALSE
Q9D0K2	Succinyl-CoA:3-ketoacid coenzyme A transferase 1 mitochondrial OS=Mus musculus OX=10090 GN=Oxct1 PE=1 SV=1	0.175148	0.172852	9.73978	9.64205	9.68299	11.5265	10.42	11.1228	10.4512	11.2408	10.2046	9.15228	11.2228	10.7056	10.0634	8.95128	11.4767	9.62022	11.7607	11.9694	10.2761	10.7731	11.4767	Neutral_FALSE
Q9D8B3	Charged multivesicular body protein 4b OS=Mus musculus OX=10090 GN=Chmp4b PE=1 SV=2	0.173818	0.187571	10.3443	9.90388	9.80574	11.6165	10.388	9.92333	9.60918	8.73471	9.51175	10.7566	11.5555	9.783	9.94398	8.83605	10.5314	8.08746	10.7228	11.1163	8.92184	10.2046	11.5746	Neutral_FALSE
Q99JW5	Epithelial cell adhesion molecule OS=Mus musculus OX=10090 GN=Epcam PE=1 SV=1	0.173159	0.177865	9.92184	10.2761	10.2644	10.944	11.0566	9.46148	9.08481	9.70908	10.2877	9.67596	11.5362	10.0901	10.2992	9.16239	9.19967	8.58496	11.0014	11.9106	10.2644	9.84392	11.9069	Neutral_FALSE
Q9CPU0	Lactoylglutathione lyase OS=Mus musculus OX=10090 GN=Glo1 PE=1 SV=3	0.173015	-0.251875	11.3387	10.8994	11.1737	12.5043	11.5265	9.21432	12.0668	11.6883	11.5411	8.90989	13.1532	10.8994	10.5887	9.22641	9.55459	9.41363	12.3987	12.4538	11.1737	11.9944	13.1485	Neutral_FALSE
B5X0G2	Major urinary protein 17 OS=Mus musculus OX=10090 GN=Mup17 PE=2 SV=2	0.170056	-0.344891	13.2776	9.26679	10.6348	10.3106	8.85487	13.203	10.1674	10.973	11.2408	8.72451	13.5864	9.94398	9.65464	9.46352	13.6325	9.41363	8.84862	10.7313	9.41996	14.1437	8.87037	Neutral_FALSE
Q9CZ44	NSFL1 cofactor p47 OS=Mus musculus OX=10090 GN=Nsfl1c PE=1 SV=1	0.169927	0.119212	10.8297	10.5981	11.2586	10.7814	11.0498	10.3332	11.3934	11.0634	10.944	10.3987	12.5387	10.6165	11.2761	10.4818	10.8057	10.7056	11.2992	11.5746	10.5699	9.87498	12.2906	Neutral_FALSE
P63017	Heat shock cognate 71 kDa protein OS=Mus musculus OX=10090 GN=Hspa8 PE=1 SV=1	0.169438	0.178058	14.6096	14.1984	13.9837	15.968	14.4186	13.6211	14.8386	14.887	14.0951	14.2732	16.2732	14.7471	12.905	14.0189	14.1357	13.5265	15.2137	15.3887	14.2213	14.7576	16.8361	Neutral_FALSE
P62281	40S ribosomal protein S11 OS=Mus musculus OX=10090 GN=Rps11 PE=1 SV=3	0.169085	0.287752	7.31781	7.78897	9.65285	10.4409	10.1799	6.48882	9.85798	8.00562	8.84862	7.88264	10.4615	7.2752	8.71425	7.24064	7.03231	7.8009	10.388	10.7731	9.34207	9.20457	12.1131	Neutral_FALSE
P41216	Long-chain-fatty-acid--CoA ligase 1 OS=Mus musculus OX=10090 GN=Acsl1 PE=1 SV=2	0.168806	0.230763	11.9256	12.4615	9.07948	10.1548	10.2408	9.28309	10.1033	8.92184	9.54882	10.697	12.446	9.62936	9.50779	9.93811	8.93369	8.43045	11.1228	11.4868	9.87652	10.8994	12.0934	Neutral_FALSE
Q3U5Q7	UMP-CMP kinase 2 mitochondrial OS=Mus musculus OX=10090 GN=Cmpk2 PE=1 SV=2	0.168713	-0.108461	11.6795	10.9366	11.4767	11.446	11.8572	11.3826	11.4717	11.446	9.73302	11.7895	10.973	10.7731	11.4041	11.0362	11.1421	11.7895	11.7936	10.2046	11.7607	10.7895	10.4818	Neutral_FALSE
Q01405	Protein transport protein Sec23A OS=Mus musculus OX=10090 GN=Sec23a PE=1 SV=2	0.168406	-0.241346	11.1098	8.19967	10.1033	9.45121	7.07682	7.56986	9.27146	9.52943	9.82337	7.49985	9.42206	9.59059	10.2167	6.38543	8.02791	9.23362	9.22882	9.57743	9.93811	7.06609	10.4305	Neutral_FALSE
Q3UDE2	Tubulin--tyrosine ligase-like protein 12 OS=Mus musculus OX=10090 GN=Ttll12 PE=1 SV=1	0.16733	0.110064	8.7039	9.7039	9.46557	9.87344	10.5887	8.9629	9.71253	9.99435	9.67066	10.4094	10.4615	9.92184	9.37938	9.41785	9.96434	8.43045	9.88874	9.71253	9.15228	9.47978	10.6707	Neutral_FALSE
P62317	Small nuclear ribonucleoprotein Sm D2 OS=Mus musculus OX=10090 GN=Snrpd2 PE=1 SV=1	0.167285	0.252164	9.75154	12.5191	10.2527	9.84235	9.85487	12.5435	11.1984	8.6865	9.57175	12.1033	9.34207	8.47978	12.1261	13.4512	9.69349	9.89026	11.3987	10.2992	10.1674	10.5793	11.1228	Neutral_FALSE
Q60598	Src substrate cortactin OS=Mus musculus OX=10090 GN=Cttn PE=1 SV=2	0.166156	0.177447	9.33316	7.55459	9.65285	10.7814	9.77314	8.81378	10.1674	9.92333	9.44294	8.92778	11.1611	8.2384	9.63118	8.70044	9.65821	8.84549	10.6883	9.66178	8.94251	10.2644	11.3332	Neutral_FALSE
P56812	Programmed cell death protein 5 OS=Mus musculus OX=10090 GN=Pdcd5 PE=1 SV=3	0.165531	-0.373407	9	8.71768	14.0447	9.32418	8.05528	8.43045	9.17243	9.61287	13.412	9.92926	9.50184	9.12412	7.49985	12.989	8.74819	7.81378	8.68299	8.59246	13.9293	9.13443	9.26679	Neutral_FALSE
P35441	Thrombospondin-1 OS=Mus musculus OX=10090 GN=Thbs1 PE=1 SV=1	0.165233	0.117704	14.7885	13.8337	12.8708	13.8823	13.043	12.7377	12.3498	13.6551	13.2333	14.4512	13.9293	13.7628	13.2674	13.3304	12.4252	13.412	13.6211	14.0617	13.1	12.7731	13.8037	Neutral_FALSE
P99027	60S acidic ribosomal protein P2 OS=Mus musculus OX=10090 GN=Rplp2 PE=1 SV=3	0.165193	-0.321006	8.52748	8.17991	9.42206	11.8416	10.2527	7.07682	10.6707	10.0362	9.98014	9.28309	11.3498	8.51175	9.21675	7.2384	7.27612	6.56224	10.9218	11.1611	9.33985	7.25739	12.6795	Neutral_FALSE
Q9QYJ0	DnaJ homolog subfamily A member 2 OS=Mus musculus OX=10090 GN=Dnaja2 PE=1 SV=1	0.164993	0.2495	10.5507	10.8611	13.6883	9.5157	9.44501	9.81538	10.1674	12.0396	10.0634	13.3021	10.2761	9.56415	9.79279	8.89178	11.8337	10.2288	11.3332	10.1923	12.6188	12.3826	10.7731	Neutral_FALSE
Q8VEK3	Heterogeneous nuclear ribonucleoprotein U OS=Mus musculus OX=10090 GN=Hnrnpu PE=1 SV=1	0.16363	0.190067	10.4305	9.49586	9.91886	11.2586	10.6707	9.22641	10.3443	9.60363	9.66889	9.84235	11.2992	9.2738	9.14721	9.60177	9.2384	8.60363	11.6027	11.7773	10.2288	9.86573	12.6234	Neutral_FALSE
O88544	COP9 signalosome complex subunit 4 OS=Mus musculus OX=10090 GN=Cops4 PE=1 SV=1	0.163533	-0.277451	6.9729	10.6883	11.5068	9.2503	9.93074	10.2167	9.91438	5.88608	11.1033	7.04439	9.52748	7.07274	9.93517	10.0084	8.94544	10.8994	9.27845	10.4717	8.7039	8.67948	10.0634	Neutral_FALSE
Q9DCW4	Electron transfer flavoprotein subunit beta OS=Mus musculus OX=10090 GN=Etfb PE=1 SV=3	0.163207	-0.29815	9.23122	8.01123	9.43045	10.0901	8.84235	13.1611	9.57554	8.7211	9.35755	13.7099	9.20457	9.19476	8.36194	7.72792	6.96578	7.98868	10.42	10.2527	8.81378	8.43045	10.5793	Neutral_FALSE
P14869	60S acidic ribosomal protein P0 OS=Mus musculus OX=10090 GN=Rplp0 PE=1 SV=3	0.163018	0.374836	7.60733	6.60601	10.2644	11.7142	10.8533	6.30774	10.6348	8.56605	9.69174	10.3554	11.6751	7.34873	9.1267	7.73471	6.05402	6.95655	11.1421	11.9293	9.14721	9.87344	12.8158	Neutral_FALSE
Q9QXD6	Fructose-1 6-bisphosphatase 1 OS=Mus musculus OX=10090 GN=Fbp1 PE=1 SV=3	0.162988	-0.102039	11.6926	11.8494	12.5216	12.8591	12.5507	12.0768	12.5579	12.6325	12.4409	12.6729	11.3608	11.5887	12.1098	12.8842	12.0768	12.8376	12.3359	10.9801	13.1212	12.7793	12.2703	Neutral_FALSE
P19157	Glutathione S-transferase P 1 OS=Mus musculus OX=10090 GN=Gstp1 PE=1 SV=2	0.162602	0.184103	13.0137	12.3636	12.5018	14.3092	12.6211	12.1517	13.6211	13.0498	12.2015	12.0224	15.3198	12.8842	12.0396	12.0566	12.4615	11.6303	13.2122	14.1517	12.5887	13.3304	14.9567	Neutral_FALSE
P09411	Phosphoglycerate kinase 1 OS=Mus musculus OX=10090 GN=Pgk1 PE=1 SV=4	0.162329	-0.183761	15.9269	14.726	15.0617	16.2118	14.8287	13.8727	14.8582	14.8775	14.2061	14.3512	16.5402	14.7524	13.412	13.3443	13.6883	13.4252	15.5893	15.5716	14.5507	15.3021	16.6937	Neutral_FALSE
O55234	Proteasome subunit beta type-5 OS=Mus musculus OX=10090 GN=Psmb5 PE=1 SV=3	0.161685	-0.0857279	10.7731	11.043	11.6662	12.2935	11.2819	11.4615	11.3163	11.6484	11.5068	11.3163	11.8994	11.1163	11.3987	10.6257	11.3663	10.4818	11.9218	11.4041	11.0362	11.4818	12.2438	Neutral_FALSE
Q8BVI4	Dihydropteridine reductase OS=Mus musculus OX=10090 GN=Qdpr PE=1 SV=2	0.15976	0.254992	10.42	8.47167	8.72792	11.3772	9.7364	8.67948	9.74315	7.52356	9.40727	7.84549	11.7814	8.51175	8.24317	8	9.50383	8.33985	10.3443	11.7142	8.51964	10.0498	12.3219	Neutral_FALSE
Q8CFG8	Complement C1s-B subcomponent OS=Mus musculus OX=10090 GN=C1sb PE=2 SV=1	0.158405	-0.112753	12.6904	12.2046	13.0634	13.3718	12.5507	12.6484	12.3219	12.8158	12.1548	13.8918	10.8533	12.158	12.2228	12.973	12.6073	13.0345	12.9513	11.7649	12.628	13.0868	12.2378	Neutral_FALSE
P49312	Heterogeneous nuclear ribonucleoprotein A1 OS=Mus musculus OX=10090 GN=Hnrnpa1 PE=1 SV=2	0.158001	-0.278959	8.8857	10.2288	9.5216	11.4666	10.6618	8.89482	10.0634	9.61471	8.41785	7.90087	11.2703	9.8009	9.06609	7.44294	6.67243	7.09803	11.5118	11.769	9.14975	9.79442	12.183	Neutral_FALSE
P30933	Seminal vesicle secretory protein 5 OS=Mus musculus OX=10090 GN=Svs5 PE=2 SV=1	0.157978	0.245411	13.7524	13.169	12.6528	14.8088	12.1548	12.3636	11.3772	12.6188	12.3276	11.8994	15.8012	12.0701	11.7228	11.4666	11.6618	12.7228	12.9031	16.1437	12.4893	14.8037	12.8937	Neutral_FALSE
Q9D8E6	60S ribosomal protein L4 OS=Mus musculus OX=10090 GN=Rpl4 PE=1 SV=3	0.157836	0.255639	8.99152	8.5812	9.7364	9.92926	10.3106	9.10329	10.5793	9.17991	7.40939	9.62571	10.7814	7.22882	8.65105	9.63118	6.37534	9.18735	10.7142	11.1548	9.15987	9.47167	12.8474	Neutral_FALSE
Q9CPV4	Glyoxalase domain-containing protein 4 OS=Mus musculus OX=10090 GN=Glod4 PE=1 SV=1	0.157394	0.162294	11.0084	9.85954	10.9658	11.9549	11.0362	9.79604	10.7731	10.9658	11.2408	10.6073	12.2107	10.0768	9.71596	9.94691	10.0768	10.5793	11.5459	12.2906	10.6618	11.2761	13.0934	Neutral_FALSE
P51150	Ras-related protein Rab-7a OS=Mus musculus OX=10090 GN=Rab7a PE=1 SV=2	0.157274	0.141038	10.6348	10.944	10.5018	12.5411	10.6707	10.388	10.697	10.3987	10.8057	10.9218	12.2906	10.6257	10.1923	10.2167	10.0901	10.5507	11.2644	11.6165	10.9658	10.1674	12.8994	Neutral_FALSE
Q9Z0L8	Gamma-glutamyl hydrolase OS=Mus musculus OX=10090 GN=Ggh PE=1 SV=2	0.157217	-0.0792725	10.7482	9.75656	10.5314	10.9069	10.1033	9.93369	10.5411	10.2992	9.80413	10.3554	10.3332	10.1923	10.6165	10.42	9.25974	9.85331	9.57365	10.6073	9.89026	10.8765	10.5699	Neutral_FALSE
Q07235	Glia-derived nexin OS=Mus musculus OX=10090 GN=Serpine2 PE=1 SV=2	0.15708	0.147404	11.6257	10.9586	11.8918	13.1954	12.4357	11.6257	11.6926	12.7586	11.9476	12.1453	11.4564	11.1611	11.5411	11.9293	11.8956	11.7482	11.9801	14.2137	11.5167	13.8727	12.4843	Neutral_FALSE
A2ASQ1	Agrin OS=Mus musculus OX=10090 GN=Agrn PE=1 SV=1	0.15701	0.163082	10.1293	8.40939	8	9.24555	9.47978	9.93369	8.67948	8.78463	9.52943	9.77972	10.5699	7.48382	9.19722	10.5603	9.82177	9.70908	7.94837	8.91289	10.0768	7.70736	9.77808	Neutral_FALSE
P26638	Serine--tRNA ligase cytoplasmic OS=Mus musculus OX=10090 GN=Sars1 PE=1 SV=3	0.155404	0.164462	11.7482	10.7977	11.3718	13.1244	11.9476	10.2046	12.3304	12.3359	11.2819	10.944	13.2438	10.8918	11.1611	11.446	10.7814	10.6348	12.4435	12.8138	11.8494	12.6707	13.2834	Neutral_FALSE
P47791	Glutathione reductase mitochondrial OS=Mus musculus OX=10090 GN=Gsr PE=1 SV=3	0.155332	-0.15268	12.6506	11.5555	12.8376	13.2198	11.9801	11.42	12.0768	11.6528	11.1674	11.3718	13.3443	12.2819	11.6484	11.0293	10.9069	10.7142	11.9658	12.0934	11.0634	12.6234	13.8727	Neutral_FALSE
P84089	Enhancer of rudimentary homolog OS=Mus musculus OX=10090 GN=Erh PE=1 SV=1	0.154969	-0.197465	7.52929	7.54689	9.01123	7.24793	7.93074	7.94251	9.04166	7.58247	7.6865	6.74547	7.17991	6.0329	9.76653	7.49185	7.74147	8.30834	7.15987	9.74483	6.04538	6.84505	9.92778	Neutral_FALSE
Q61753	D-3-phosphoglycerate dehydrogenase OS=Mus musculus OX=10090 GN=Phgdh PE=1 SV=3	0.154682	-0.201025	12.0224	10.9293	13.2761	12.5675	10.944	11.4666	13.2819	12.388	11.2167	12.7164	12.8098	10.7814	9.35755	12.2644	11.3163	9.82814	13.1815	12.6506	11.1611	12.2586	13.3853	Neutral_FALSE
P29758	Ornithine aminotransferase mitochondrial OS=Mus musculus OX=10090 GN=Oat PE=1 SV=1	0.154588	-0.166098	7.04328	8.96867	10.0901	9.96578	10.0901	9.05257	10.0362	9.83763	9.50978	8.42626	8.3443	9.92778	9.25267	8.61102	7.70044	8.10852	10.0634	10.4305	9.71768	9.86109	10.3554	Neutral_FALSE
P06683	Complement component C9 OS=Mus musculus OX=10090 GN=C9 PE=1 SV=2	0.15422	0.243612	13.5018	11.1421	11.8098	13.9926	12.664	11.2703	10.3987	11.3332	10.8376	10.0224	14.3304	13.1674	10.5603	11.2467	10.6883	11.3049	11.8533	14.1596	11.0293	13.5864	13.5746	Neutral_FALSE
Q01853	Transitional endoplasmic reticulum ATPase OS=Mus musculus OX=10090 GN=Vcp PE=1 SV=4	0.153546	0.127048	14.5326	14.887	14.6828	15.7099	14.4054	14.1437	14.9012	14.508	13.8238	15.3198	15.9476	14.6718	13.4383	14.4767	14.5326	13.4767	15.1074	14.9012	14.1033	14.7099	16.2985	Neutral_FALSE
P25444	40S ribosomal protein S2 OS=Mus musculus OX=10090 GN=Rps2 PE=1 SV=3	0.153323	0.108947	11.4094	10.4094	10.2046	10.3772	10.4409	10.0362	11.0701	10.0498	9.98014	10.5216	10.6257	10.4094	10.0768	9.67948	9.56986	9.87958	11.3826	11.0224	10.5411	10.8057	12.0967	Neutral_FALSE
P70195	Proteasome subunit beta type-7 OS=Mus musculus OX=10090 GN=Psmb7 PE=1 SV=1	0.1532	0.158264	10.3663	10.2046	10.7895	11.3387	10.4512	8.69349	9.77808	9.33762	11.2348	9.63662	12.2318	9.86573	9.98014	9.27845	9.99435	11.0362	10.5507	11.3332	9.53138	9.62571	11.7607	Neutral_FALSE
Q9R1P0	Proteasome subunit alpha type-4 OS=Mus musculus OX=10090 GN=Psma4 PE=1 SV=1	0.152961	0.138451	12.3718	11.9031	11.8098	13.2688	12.0258	11.3106	11.7185	11.4717	11.2046	11.6303	13.5746	11.7398	11.4357	11.1098	12.0701	10.5887	12.1196	12.5957	12.2674	11.5887	13.7207	Neutral_FALSE
Q99LR1	Lysophosphatidylserine lipase ABHD12 OS=Mus musculus OX=10090 GN=Abhd12 PE=1 SV=2	0.152021	-0.164516	7.67255	8.27612	7.55459	9.30606	9.05799	7.55459	10.4717	8.42206	7.62205	8.83605	7.17991	8.33985	7.26679	6.83289	9.27146	8.48784	7.38888	9.43879	9.3966	7.84549	8.99152	Neutral_FALSE
O88531	Palmitoyl-protein thioesterase 1 OS=Mus musculus OX=10090 GN=Ppt1 PE=1 SV=2	0.151608	-0.120466	9.64386	9.92035	10.6348	11.0901	10.388	10.2408	11.1228	10.3987	10.9658	10.2288	10.1923	8.31741	9.5216	11.2992	10.9144	10.1421	10.9218	11.0701	10.1548	10.7142	10.9513	Neutral_FALSE
P51855	Glutathione synthetase OS=Mus musculus OX=10090 GN=Gss PE=1 SV=1	0.151551	-0.085871	12.1548	11.2586	12.3219	12.7875	11.7482	11.6839	12.412	12.4742	11.3049	12.6883	12.0049	11.0901	11.5118	11.8727	11.4717	11.6439	12.4666	11.8533	12.158	11.8098	12.5934	Neutral_FALSE
P01747	Ig heavy chain V region 36-65 OS=Mus musculus OX=10090 PE=1 SV=1	0.151477	0.337399	10.4919	7.62936	8.92778	11.9366	6.03342	6.1639	8.43879	9.01123	7.61471	6.76558	12.8803	7.59991	6.80281	7.30378	7.62936	7.7211	7.49185	9.84549	9.11634	11.0293	11.5265	Neutral_FALSE
P01942	Hemoglobin subunit alpha OS=Mus musculus OX=10090 GN=Hba PE=1 SV=2	0.15019	-0.132606	17.8113	16.9992	17.0743	17.5204	17.3321	16.2877	17.4972	16.8361	16.24	16.2769	18.6869	17.5731	16.4252	16.3198	17.0847	14.9658	17.2877	16.8238	16.8113	17.0847	17.8667	Neutral_FALSE
O88587	Catechol O-methyltransferase OS=Mus musculus OX=10090 GN=Comt PE=1 SV=2	0.149599	-0.185082	11.0768	10.3332	10.0634	11.4305	10.6528	9.34873	10.6439	10.3554	9.37069	9.55842	11.5699	10.8297	9.05257	9.35975	8.39232	8.09803	11.1737	11.5699	10.0634	10.2527	12.2258	Neutral_FALSE
P24549	Retinal dehydrogenase 1 OS=Mus musculus OX=10090 GN=Aldh1a1 PE=1 SV=5	0.148981	-0.32147	11.8842	10.4615	10.2761	12.9144	11.5167	9.53333	11.6751	10.5411	9.9629	9.12412	13.3718	11.1548	7.43463	8.32643	10.6165	6.58946	12.6461	12.7855	10.7566	11.1799	13.8435	Neutral_FALSE
P97461	40S ribosomal protein S5 OS=Mus musculus OX=10090 GN=Rps5 PE=1 SV=3	0.148904	0.147526	11.0014	9.79116	9.05799	10.6165	9.46557	9	9.44501	9.80896	9.05528	8.35315	10.2288	10.3332	8.66534	8.31741	9.65642	9.64746	9.92926	11.1098	9.83289	10.7142	11.3049	Neutral_FALSE
Q9JKF1	Ras GTPase-activating-like protein IQGAP1 OS=Mus musculus OX=10090 GN=Iqgap1 PE=1 SV=2	0.14835	0.136114	14.4383	13.8533	13.1421	14.8088	12.964	13.1147	12.9181	14.0102	12.7356	13.9748	14.7731	13.9385	12.3191	13.9926	12.9531	13.1131	14.1115	14.0447	13.158	12.6393	15.2622	Neutral_FALSE
P50446	Keratin type II cytoskeletal 6A OS=Mus musculus OX=10090 GN=Krt6a PE=1 SV=3	0.148134	0.157662	13.0276	12.3961	9.63662	11.7056	10.7482	10.1033	10.5118	11.0084	10.7056	11.5507	10.6618	12.1389	11.4305	9.27612	11.7649	10.2046	11.744	11.5314	11.1098	11.5068	12.0967	Neutral_FALSE
P07901	Heat shock protein HSP 90-alpha OS=Mus musculus OX=10090 GN=Hsp90aa1 PE=1 SV=4	0.1474	0.143628	13.8727	12.6883	13.6325	14.7366	13.6773	12.4383	14.2061	13.7313	13.2107	13.3021	15.2099	13.5507	12.6904	12.7334	13.2556	12.42	14.1033	14.5864	13.5018	13.8533	15.4415	Neutral_FALSE
O88342	WD repeat-containing protein 1 OS=Mus musculus OX=10090 GN=Wdr1 PE=1 SV=3	0.1468	0.148364	13.8337	13.0396	12.9801	14.8386	13.9293	12.2046	13.3581	13.5507	13.412	12.9531	15.3443	13.0206	13.1293	12.2819	12.933	13.169	13.9658	14.2659	13.1437	13.5018	15.601	Neutral_FALSE
Q06770	Corticosteroid-binding globulin OS=Mus musculus OX=10090 GN=Serpina6 PE=1 SV=1	0.145938	0.301064	11.2408	11.42	10.5216	12.6484	11.5555	9.39232	9.71425	13.2333	7.93664	8.45121	13.5018	10.7313	10.8455	8.53528	9.82018	8.5157	11.8297	12.7398	12.9694	12.2348	13.6551	Neutral_FALSE
P23591	GDP-L-fucose synthase OS=Mus musculus OX=10090 GN=Tsta3 PE=1 SV=3	0.145168	-0.221927	11.0154	7.77479	10.8611	11.6839	10.6257	9.25974	10.9513	11.0967	10.7056	10.5411	11.8098	9.55459	9.41785	8.53138	8.95128	7.85175	11.4767	11.5459	9.18239	11.6119	12.1611	Neutral_FALSE
Q64282	Interferon-induced protein with tetratricopeptide repeats 1 OS=Mus musculus OX=10090 GN=Ifit1 PE=1 SV=2	0.143871	0.15135	9.2503	8.21917	8.50779	9.78953	9.33762	7.3837	9.12153	9.10329	7.93074	9.30834	10.2992	8.11894	8.74147	7.18982	7.97728	8.75489	9.55842	9.59805	8.66534	7.8009	10.6618	Neutral_FALSE
Q8VE70	Programmed cell death protein 10 OS=Mus musculus OX=10090 GN=Pdcd10 PE=1 SV=1	0.143699	0.183668	9.98014	7.64386	9.24079	9.16992	8.14466	7.75489	8.79766	6.04659	7.2854	7.53138	9.0607	7.74819	7.101	6.93074	9.14975	7.69349	10.0224	9.24079	8	8.33539	10.1421	Neutral_FALSE
Q9D8W5	26S proteasome non-ATPase regulatory subunit 12 OS=Mus musculus OX=10090 GN=Psmd12 PE=1 SV=4	0.143416	0.13921	12.6773	10.4409	10.7482	11.9586	10.6528	10.8918	11.0084	11.3934	10.2288	11.1799	12.279	11.3498	9.74819	11.5699	11.3608	10.5981	11.8727	11.5362	11.1033	9.633	12.7731	Neutral_FALSE
Q91X72	Hemopexin OS=Mus musculus OX=10090 GN=Hpx PE=1 SV=2	0.142845	0.115238	16.1556	15.7153	15.2769	17.3233	15.9106	15.6773	15.5657	15.7233	15.3819	15.7018	17.2042	15.5951	15.0319	14.9926	15.4054	15.6828	15.68	16.8113	15.7628	17.2604	16.5612	Neutral_FALSE
P70698	CTP synthase 1 OS=Mus musculus OX=10090 GN=Ctps1 PE=1 SV=2	0.142665	0.140368	8.3837	8.21432	9.69	9.44915	9.56605	8.03342	9.85643	9.62022	9.91886	10.5018	10.3332	8.09276	8.81057	10.3663	8.04439	8.45121	9.70908	8.36194	9.24555	9.71081	10.3663	Neutral_FALSE
Q61400	Carcinoembryonic antigen-related cell adhesion molecule 10 OS=Mus musculus OX=10090 GN=Ceacam10 PE=1 SV=1	0.14248	-0.333341	10.2046	11.0293	11.9256	14.0617	10.2644	9.29232	9.51767	13.5981	13.4512	7.0684	12.3691	9.37504	10.0498	10.4094	9.7211	12.3443	10.3663	16.1752	11.3332	12.3554	12.2258	Neutral_FALSE
P24668	Cation-dependent mannose-6-phosphate receptor OS=Mus musculus OX=10090 GN=M6pr PE=1 SV=1	0.141973	0.154624	8.07682	7.74819	7.14224	8.07929	8.47573	6.89482	8.3443	8.17493	7.33092	8.35315	8.25739	8.2384	7.79442	6.26078	6.55917	6.33006	8.14466	9.63662	7.43463	8.60363	9.93221	Neutral_FALSE
Q11136	Xaa-Pro dipeptidase OS=Mus musculus OX=10090 GN=Pepd PE=1 SV=3	0.141698	-0.189228	8.1223	8.92184	8.6865	10.5216	8.47573	8.33539	8.00562	9.00843	8.44708	8.37938	9.49586	9.68299	8.2854	7.71425	7.36632	7.91289	7.63662	11.4615	7.60733	6.54178	10.3443	Neutral_FALSE
Q60864	Stress-induced-phosphoprotein 1 OS=Mus musculus OX=10090 GN=Stip1 PE=1 SV=1	0.139617	0.144778	12.7207	12.865	11.6303	13.6439	12.0293	11.1611	11.6707	14.2732	13.1784	11.5411	13.7524	13.1228	11.4615	11.8138	12.2318	13.2877	13.0362	12.8357	12.5507	12.9385	14.0617	Neutral_FALSE
P63037	DnaJ homolog subfamily A member 1 OS=Mus musculus OX=10090 GN=Dnaja1 PE=1 SV=1	0.139136	-0.0904498	10.9586	10.5216	9.03617	9.80735	9.93074	9.35975	9.15482	9.75154	9.30378	9.63662	9.39017	9.92184	9.27845	9.21432	9.37504	8.77479	10.0634	9.92481	9.47978	10.3106	10.6439	Neutral_FALSE
Q924M7	Mannose-6-phosphate isomerase OS=Mus musculus OX=10090 GN=Mpi PE=1 SV=1	0.138979	-0.185199	10.8611	9.14211	10.1923	12.3799	11.1861	9.78463	10.9801	11.446	10.6165	9.72962	11.8727	9.52552	9.26209	9.00282	9.92481	9.25974	11.446	12.2877	10.0224	11.5216	12.7078	Neutral_FALSE
P02089	Hemoglobin subunit beta-2 OS=Mus musculus OX=10090 GN=Hbb-b2 PE=1 SV=2	0.137789	-0.119117	8.67596	7.59991	7.37504	7.81378	7.78975	6.43271	6.71425	7.7211	8.05528	7.75489	9.00282	6.63521	6.26093	6.86646	6.82018	6.64322	7.84549	8.10852	7.29389	8.14466	8.09803	Neutral_FALSE
Q922B2	Aspartate--tRNA ligase cytoplasmic OS=Mus musculus OX=10090 GN=Dars1 PE=1 SV=2	0.137674	0.156983	12.2963	10.9873	12.0049	13.169	12.0396	11.1548	12.1196	11.6618	11.2935	11.5459	13.6325	10.4818	10.7977	11.1737	11.8098	10.6618	12.6595	13.0984	11.7649	12.3772	14.183	Neutral_FALSE
Q71KU9	Fibrinogen-like protein 1 OS=Mus musculus OX=10090 GN=Fgl1 PE=1 SV=2	0.136997	0.119111	11.4767	9.84235	10.4818	11.3163	10.6439	10.7977	10.5887	10.8455	10.3332	10.7142	9.60363	11.7398	10.3332	10.9513	9.55651	10.2167	11.0835	10.944	11.0498	12.9658	10.7056	Neutral_FALSE
Q3V0K9	Plastin-1 OS=Mus musculus OX=10090 GN=Pls1 PE=1 SV=1	0.136429	0.152282	9.99435	10.4094	8.69349	12.0154	9.90839	8.77149	10.0498	9.77808	9.69697	9.82972	11.0362	9.74819	10.388	9.62388	9.96578	9.62753	10.8376	10.5118	9.90839	7.67948	11.7607	Neutral_FALSE
Q9CR33	MANSC domain-containing protein 1 OS=Mus musculus OX=10090 GN=Mansc1 PE=2 SV=1	0.136279	-0.192801	8.65105	8.86728	7.74147	9.44087	9.65464	6.53605	7.42626	6.49739	8.27146	6.05183	10.5411	7.6865	7.44294	6.58496	6.223	8.55075	7.59991	9.20212	7.87652	8.2384	9.13699	Neutral_FALSE
Q99K85	Phosphoserine aminotransferase OS=Mus musculus OX=10090 GN=Psat1 PE=1 SV=1	0.135306	-0.200267	6.37778	9.7211	8.25739	10.1293	9.84235	9.68299	9.94691	9.48382	9.79604	9.91139	9.09276	7.15754	10.388	10.4305	5.96794	7.85175	9.67772	9.90238	9.40939	9.88111	8.90989	Neutral_FALSE
Q6IRU2	Tropomyosin alpha-4 chain OS=Mus musculus OX=10090 GN=Tpm4 PE=1 SV=3	0.134668	0.153909	11.5507	11.0362	11.8178	12.7834	12.2438	10.8842	11.3276	10.5314	10.0362	11.1293	13.06	10.973	10.2167	10.0224	10.9218	10.9069	11.6439	12.3106	11.3387	11.7814	13.8238	Neutral_FALSE
Q6P5F9	Exportin-1 OS=Mus musculus OX=10090 GN=Xpo1 PE=1 SV=1	0.134379	-0.161162	9.59059	13.6211	10.5793	10.8376	10.9366	10.2877	10.4305	13.7099	10.8376	10.973	11.888	10.5981	10.6073	10.944	10.7895	10.0362	11.1548	10.9873	10.5018	12.1548	11.8727	Neutral_FALSE
Q91VC3	Eukaryotic initiation factor 4A-III OS=Mus musculus OX=10090 GN=Eif4a3 PE=1 SV=3	0.134248	-0.127959	11.8842	9.99435	10.5118	9.89178	10.3443	10.0768	9.28309	10.9144	10.8611	9.72622	8.62205	11.0901	10.2761	9.37286	11.0362	10.0901	11.4868	10.1923	9.74819	11.7228	10.1163	Neutral_FALSE
P31809	Carcinoembryonic antigen-related cell adhesion molecule 1 OS=Mus musculus OX=10090 GN=Ceacam1 PE=1 SV=1	0.134022	0.0835156	12.6234	11.9181	11.9694	12.5435	12.1674	11.7013	11.4868	10.9944	11.4357	11.5265	12.9801	12.4538	11.6211	11.1611	11.7056	11.8533	12.1196	12.5118	11.6484	11.3163	12.5579	Neutral_FALSE
P34884	Macrophage migration inhibitory factor OS=Mus musculus OX=10090 GN=Mif PE=1 SV=2	0.133774	0.188596	13.4512	11.6528	11.2467	13.7731	12.043	10.4512	11.5651	11.9181	10.9069	12.0802	14.0447	11.6119	10.4409	10.6165	10.9144	10.2761	13.863	12.6484	12.0566	12.8017	13.5864	Neutral_FALSE
P13020	Gelsolin OS=Mus musculus OX=10090 GN=Gsn PE=1 SV=3	0.133129	0.179253	15.3581	13.8037	13.7936	15.9703	14.6269	13.2152	13.8037	14.5265	13.8727	13.6325	16.3356	14.6607	13.1033	12.5793	14.1984	12.5043	15.0617	15.8113	14.3021	15.4893	16.4334	Neutral_FALSE
P48722	Heat shock 70 kDa protein 4L OS=Mus musculus OX=10090 GN=Hspa4l PE=1 SV=2	0.13304	-0.117835	12.446	11.697	10.9873	10.3663	11.8297	11.3332	10.8455	11.9801	11.4564	11.9513	10.4409	12.5387	10.8842	10.3987	11.9944	11.2167	10.4512	10.3554	11.5887	12.8727	11.1485	Neutral_FALSE
Q8K2B3	Succinate dehydrogenase [ubiquinone] flavoprotein subunit mitochondrial OS=Mus musculus OX=10090 GN=Sdha PE=1 SV=1	0.132929	0.125899	8.24317	9.32643	9.27612	7.84033	10.2288	9.50581	9.68475	9.33316	10.4615	9.0954	8.13955	9.33985	9.58871	10.0224	9.07146	9.91588	9.83763	10.8918	9.7879	7.84939	9.83763	Neutral_FALSE
Q9R0Q7	Prostaglandin E synthase 3 OS=Mus musculus OX=10090 GN=Ptges3 PE=1 SV=1	0.132712	-0.179559	11.8611	10.5216	10.7313	12.3987	11.4717	8.83289	11.4409	10.8765	9.95855	9.98014	12.464	11.2107	9.60733	9.35315	10.1293	8.68299	11.4818	11.2228	10.5793	10.8297	13.0951	Neutral_FALSE
P30275	Creatine kinase U-type mitochondrial OS=Mus musculus OX=10090 GN=Ckmt1 PE=1 SV=1	0.132373	-0.216738	13.6439	12.1098	11.3987	13.0241	11.3772	10.4512	10.8765	8.41785	9.26679	10.7895	12.3691	8.65464	10.5793	11.8727	10.8138	9.74147	12.6506	11.6839	9.43879	10.6439	12.2497	Neutral_FALSE
Q9Z204	Heterogeneous nuclear ribonucleoproteins C1/C2 OS=Mus musculus OX=10090 GN=Hnrnpc PE=1 SV=1	0.131888	0.128509	10.8611	9.15228	9.19722	10.1923	10.2527	10.0901	10.0084	8.47167	10.1548	9.89633	10.1674	8.89482	10.3554	9.86573	9.98014	10.7731	10.0634	10.7566	7.76155	9.48583	11.3826	Neutral_FALSE
Q9CZ28	Vacuolar-sorting protein SNF8 OS=Mus musculus OX=10090 GN=Snf8 PE=1 SV=1	0.13169	-0.134218	10.6073	7.40939	8.84235	9.32193	8.17493	7.93664	7.97728	8.81698	8.16992	8.66178	9.84706	7.96	7.24793	7.2854	8.37504	7.64386	8.72451	9.79442	8.20457	8.55842	9.0954	Neutral_FALSE
P24472	Glutathione S-transferase A4 OS=Mus musculus OX=10090 GN=Gsta4 PE=1 SV=3	0.131131	0.266518	10.7895	9.83605	10.3219	13.6662	11.1737	10.0362	10.2877	12.2228	10.3663	9.24555	13.1469	12.2408	9.0607	6.88264	10.7566	10.2761	12.4094	13.0067	11.5603	11.7814	14.4318	Neutral_FALSE
Q7TMB8	Cytoplasmic FMR1-interacting protein 1 OS=Mus musculus OX=10090 GN=Cyfip1 PE=1 SV=1	0.130967	0.264507	12.2438	13.6551	8.50383	11.6662	12.9604	9.22641	9.67772	10.2527	9.32193	10.388	11.3772	13.7207	8.82018	11.8337	9.61655	9.02514	14.1908	10.6439	9.94398	11.043	12.5817	Neutral_FALSE
Q61233	Plastin-2 OS=Mus musculus OX=10090 GN=Lcp1 PE=1 SV=4	0.130636	0.14931	14.2732	13.6551	13.3021	15.3752	13.5981	14.6495	13.3853	13.6773	13.0032	12.8158	16.1135	14.0868	13.203	12.863	13.3853	12.7545	14.1752	14.8037	13.8238	14.2659	16.0596	Neutral_FALSE
O08528	Hexokinase-2 OS=Mus musculus OX=10090 GN=Hk2 PE=1 SV=1	0.130109	0.167879	8.05027	7.23931	7.82655	8.3837	9.43045	7.74147	8.08215	8.16992	6.66952	8.33092	9.5411	5.90175	7.36886	7.70044	7.50779	9.06609	7.90087	10.388	6.2445	7.94837	9.57365	Neutral_FALSE
Q9QZ88	Vacuolar protein sorting-associated protein 29 OS=Mus musculus OX=10090 GN=Vps29 PE=1 SV=1	0.129761	0.200585	9.92184	9.79279	8.51175	10.6618	9.85175	9.55075	11.3608	9.74315	8.52356	9.73471	12.3415	10.5118	6.9542	10.5018	8.33985	8.16491	9.64024	12.0634	11.1611	9.2738	10.944	Neutral_FALSE
P14847	C-reactive protein OS=Mus musculus OX=10090 GN=Crp PE=1 SV=2	0.129431	-0.204849	12.6684	8.16491	7.59246	11.8098	8.43463	8.98299	9.30378	9.05528	8.51175	7.93664	10.3443	9.58496	8.74483	8.81698	8.75489	8.52748	9.20457	9.69523	7.19967	11.2761	10.1548	Neutral_FALSE
P02468	Laminin subunit gamma-1 OS=Mus musculus OX=10090 GN=Lamc1 PE=1 SV=2	0.129096	0.172504	10.4094	12.6773	10.5507	10.8297	13.3443	13.0137	12.4589	13.0154	12.7013	13.4893	11.0768	13.3304	12.6257	12.8396	12.8727	13.0885	13.5142	10.973	12.6416	10.4409	10.5118	Neutral_FALSE
P57776	Elongation factor 1-delta OS=Mus musculus OX=10090 GN=Eef1d PE=1 SV=3	0.128033	0.184473	10.8688	10.5018	11.0224	12.8533	11.2992	9.62753	11.2877	12.1131	10.6257	10.9944	12.865	10.4512	9.67066	12.7628	9.77314	9.39874	12.0396	12.8611	10.3443	11.0084	13.6439	Neutral_FALSE
Q8VEE0	Ribulose-phosphate 3-epimerase OS=Mus musculus OX=10090 GN=Rpe PE=1 SV=1	0.127751	-0.241602	9.50383	11.0768	7.53138	10.4305	11.9944	7.08746	8.53138	11.9549	6.75489	12.0735	10.3663	8.44708	7.77479	8.39232	8.15482	7.53916	9.3966	9.24079	9.5216	8.83605	10.5118	Neutral_FALSE
Q9QWL7	Keratin type I cytoskeletal 17 OS=Mus musculus OX=10090 GN=Krt17 PE=1 SV=3	0.127428	-0.143059	9.16491	10.1163	7.56986	10.3772	9.08215	7.49185	8.75489	8.02791	8.55459	7.93664	10.9513	9.29002	8.85175	7.96578	7.42626	7.56224	9.18488	8.94251	8.07682	8.80413	8.81057	Neutral_FALSE
Q78IQ7	Zinc transporter ZIP4 OS=Mus musculus OX=10090 GN=Slc39a4 PE=1 SV=1	0.126857	0.181528	11.697	9.53722	12.1984	11.0293	9.24317	8.9542	12.1421	8.62205	11.8572	8.92481	12.6618	9.76321	11.5018	9.2854	11.2819	11.0154	10.42	10.3443	11.3498	11.0634	11.6073	Neutral_FALSE
P18760	Cofilin-1 OS=Mus musculus OX=10090 GN=Cfl1 PE=1 SV=3	0.126389	0.16417	14.3987	13.5746	13.6439	15.2586	12.9784	12.3106	13.3581	13.9926	13.0362	13.0549	15.9859	13.6439	12.0084	12.5314	12.9658	12.3663	14.4704	14.6154	13.5265	14.3233	15.8799	Neutral_FALSE
Q9CQQ7	ATP synthase F(0) complex subunit B1 mitochondrial OS=Mus musculus OX=10090 GN=Atp5pb PE=1 SV=1	0.125787	-0.210718	10.3772	7.20945	10.6439	9.27612	9.86573	11.1293	9.30606	10.2644	9.77972	11.0084	7.8392	11.6795	11.4717	8.99718	11.8098	7.98868	8.16992	10.1163	6.98868	9.85487	8.68299	Neutral_FALSE
P16015	Carbonic anhydrase 3 OS=Mus musculus OX=10090 GN=Ca3 PE=1 SV=3	0.125546	0.201204	13.5387	12.2906	13.6662	13.6991	12.2318	13.1131	13.1261	14.2512	13.3853	11.4409	16.0319	12.2819	11.8098	11.9366	14.863	11.6303	12.8037	14.2512	12.9819	15.5657	15.887	Neutral_FALSE
Q6PZE0	Mucin-19 OS=Mus musculus OX=10090 GN=Muc19 PE=2 SV=2	0.12522	-0.122796	12.8474	12.2228	14.3512	10.0901	11.744	12.1737	12.0327	12.4944	11.9908	12.4666	11.5411	12.8435	12.2674	12.3581	12.2877	12.5911	12.8918	11.5746	12.0258	10.9873	11.2877	Neutral_FALSE
Q8R574	Phosphoribosyl pyrophosphate synthase-associated protein 2 OS=Mus musculus OX=10090 GN=Prpsap2 PE=1 SV=1	0.124989	0.21422	7.42607	11.1163	7.98299	7.74147	8.0607	10.7313	9.22641	10.5699	7.30378	7.65821	9.69349	10.4512	7.45943	11.3663	11.2167	7.89482	10.6795	8.43463	7.96578	7.75258	8.87652	Neutral_FALSE
O54990	Prominin-1 OS=Mus musculus OX=10090 GN=Prom1 PE=1 SV=1	0.123232	0.185389	10.1548	9.12928	9.21917	12.6119	10.2761	9.13699	8.71425	9.34207	8.65464	8.39232	12.1357	10.7398	8.80735	8.55459	8.8009	8.31288	9.98014	10.2761	9.41574	11.2288	11.8994	Neutral_FALSE
Q61092	Laminin subunit gamma-2 OS=Mus musculus OX=10090 GN=Lamc2 PE=1 SV=2	0.122638	0.198622	12.1196	9.66534	8.77479	10.5018	11.0566	8.47978	8.21432	9.65642	10.0224	8.1855	12.1389	10.2877	7.46761	8.53528	10.5411	10.1033	10.0498	10.7313	8.75489	11.7228	11.8533	Neutral_FALSE
P47753	F-actin-capping protein subunit alpha-1 OS=Mus musculus OX=10090 GN=Capza1 PE=1 SV=4	0.122555	0.219455	6.2498	9.82337	11.2467	11.3934	10.42	9.28771	10.1421	11.1228	10.3219	9.58684	12.2848	10.5314	7.52356	9.60733	9.8392	9.54882	10.8057	11.6662	10.5507	7.96578	12.7334	Neutral_FALSE
P80318	T-complex protein 1 subunit gamma OS=Mus musculus OX=10090 GN=Cct3 PE=1 SV=1	0.122363	0.183842	12.0189	10.6257	11.1737	13.2015	12.0362	12.3304	11.8611	11.1163	11.1485	12.3021	13.9385	13.043	9.17493	10.6073	12.1293	9.28077	12.5435	12.7628	11.5216	11.5068	14.0785	Neutral_FALSE
Q8BWT1	3-ketoacyl-CoA thiolase mitochondrial OS=Mus musculus OX=10090 GN=Acaa2 PE=1 SV=3	0.122245	0.198003	9.47978	8.55459	9.58871	11.4717	10.4818	9.10852	10.6165	8.01681	8.77479	8.84549	11.3387	8.98868	8.633	8.80735	8.56986	7.37504	11.2228	12.5387	9.54496	9.31515	11.9873	Neutral_FALSE
P26350	Prothymosin alpha OS=Mus musculus OX=10090 GN=Ptma PE=1 SV=2	0.122165	0.169316	12.8297	11.388	12.5068	14.4956	11.9106	11.8956	12.2107	12.7356	11.4564	12.9385	14.6662	12.2992	10.9658	12.0967	11.2107	10.5699	13.5142	13.0735	12.0934	12.1611	15.0145	Neutral_FALSE
Q8R0W0	Epiplakin OS=Mus musculus OX=10090 GN=Eppk1 PE=1 SV=2	0.121934	-0.141815	8.23362	10.0768	10.2408	8.31288	9.5411	9.94105	10.0362	10.4512	9.34873	10.697	7.36632	9.96578	9.11634	10.0084	9.99435	9.50184	10.2167	7.45943	10.5118	10.1033	8.26679	Neutral_FALSE
P62821	Ras-related protein Rab-1A OS=Mus musculus OX=10090 GN=Rab1A PE=1 SV=3	0.121447	0.134918	10.8842	10.3987	10.8611	12.2674	11.2761	10.2046	11.888	11.5981	10.9586	10.9144	12.5435	11.1674	9.94105	10.1799	10.5118	9.60548	12.1611	12.5314	10.8918	11.865	13.0885	Neutral_FALSE
Q9CZ30	Obg-like ATPase 1 OS=Mus musculus OX=10090 GN=Ola1 PE=1 SV=1	0.121109	-0.169031	9.53528	9.79766	10.7313	11.043	10.4717	12.3443	13.7834	10.5793	11.446	13.3443	11.6573	10.9513	9.2384	10.3443	10.5314	9.29921	10.8455	11.1228	11.3608	10.1923	12.06	Neutral_FALSE
P14152	Malate dehydrogenase cytoplasmic OS=Mus musculus OX=10090 GN=Mdh1 PE=1 SV=3	0.120983	-0.114487	14.8679	13.6773	14.2363	15.4799	14.0701	13.5746	14.508	15.0232	13.863	14.2213	15.1236	13.7313	13.031	13.4767	13.8533	12.8258	14.9792	14.906	13.9385	15.1236	15.8163	Neutral_FALSE
Q61646	Haptoglobin OS=Mus musculus OX=10090 GN=Hp PE=1 SV=1	0.120689	-0.16062	11.2935	11.8337	12.0768	15.7783	13.3718	12.3718	12.7056	12.6439	12.7207	12.5241	13.5507	11.42	11.4767	12.2076	11.8533	11.6348	12.1923	12.933	13.3021	15.1437	12.8956	Neutral_FALSE
P62962	Profilin-1 OS=Mus musculus OX=10090 GN=Pfn1 PE=1 SV=2	0.120657	-0.158295	15.3752	13.3021	13.6662	15.4987	13.5627	12.6348	13.5265	14.1674	13.0701	13.6991	15.6325	13.7834	12.4512	12.2963	12.9712	11.8727	14.7207	13.6883	13.3304	14.2137	15.846	Neutral_FALSE
Q3THE2	Myosin regulatory light chain 12B OS=Mus musculus OX=10090 GN=Myl12b PE=1 SV=2	0.120479	0.241482	11.5699	9.21675	9.84706	12.5603	10.0634	7.40939	9.83763	10.3554	8.66178	9.76818	13.0498	10.3332	9.16491	8.61102	7.16993	7.35755	11.0293	11.769	10.0498	11.1984	12.7586	Neutral_FALSE
P28658	Ataxin-10 OS=Mus musculus OX=10090 GN=Atxn10 PE=1 SV=2	0.118665	0.0761315	9.82972	11.5068	9.86109	10.7895	10.3219	10.2527	9.13955	10.6439	10.2408	10.973	10.0498	10.3219	10.7142	9.71596	10.3106	9.67066	10.4818	9.98014	10.2408	10.944	10.9586	Neutral_FALSE
Q91VR2	ATP synthase subunit gamma mitochondrial OS=Mus musculus OX=10090 GN=Atp5f1c PE=1 SV=1	0.11866	-0.163423	13.0967	10.6883	9.87037	11.9873	10.4094	11.2877	9.82655	11.2819	9.39446	9.80735	11.5265	11.3987	8.32193	10.5793	10.8994	8.65464	11.7814	10.7398	10.8297	12.0464	11.9106	Neutral_FALSE
Q99KI0	Aconitate hydratase mitochondrial OS=Mus musculus OX=10090 GN=Aco2 PE=1 SV=1	0.118534	-0.126021	10.7649	11.4512	11.7524	13.6096	12.2935	11.3387	12.7228	11.8017	11.7271	11.0901	12.6948	11.6662	10.4409	10.9873	11.4717	10.7056	12.7482	12.9926	11.3163	12.1548	13.5018	Neutral_FALSE
Q9JJ28	Protein flightless-1 homolog OS=Mus musculus OX=10090 GN=Flii PE=1 SV=1	0.118007	0.20579	8.48019	8.23362	8.04439	8.01681	9.79442	6.79442	6.76818	6.56731	8.79442	6.8175	10.7313	5.53553	9.48382	7.98299	7.07682	6.76818	7.94837	9.68124	7.59246	6.83753	11.3387	Neutral_FALSE
Q9ESB3	Histidine-rich glycoprotein OS=Mus musculus OX=10090 GN=Hrg PE=1 SV=2	0.117953	0.150393	14.7366	13.6883	12.0154	13.3987	13.6991	12.0014	13.8823	14.2438	10.8994	11.5265	13.8435	14.392	11.8258	13.8435	14.0951	13.7524	14.0785	13.7099	11.8765	13.2703	13.6773	Neutral_FALSE
Q61205	Platelet-activating factor acetylhydrolase IB subunit gamma OS=Mus musculus OX=10090 GN=Pafah1b3 PE=1 SV=1	0.11785	0.21594	8.64937	8.58496	13.7419	10.2877	9.21432	8.58496	8.89482	8.44708	9.08215	10.3443	10.7814	7.90689	12.5387	9.07414	8.0607	7.62205	10.1033	10.3443	8.83605	9.28309	11.6795	Neutral_FALSE
Q9DCM2	Glutathione S-transferase kappa 1 OS=Mus musculus OX=10090 GN=Gstk1 PE=1 SV=3	0.117624	-0.106578	11.0498	9.05799	7.6865	9.18735	8.25267	8.43045	8.40514	8.70044	8.15482	9.20701	7.7211	8.50383	8.17493	8.68299	8.84549	7.7211	8.89785	9.08746	8.47573	9.9542	8.68299	Neutral_FALSE
P04939	Major urinary protein 3 OS=Mus musculus OX=10090 GN=Mup3 PE=1 SV=1	0.117586	-0.17618	14.1277	10.6257	11.1548	11.6303	11.7566	13.3718	12.0802	11.8842	12.0701	11.2877	13.7524	10.3219	11.2467	11.6027	14.5746	10.8297	11.2046	11.3106	10.7731	14.3233	11.5934	Neutral_FALSE
P27546	Microtubule-associated protein 4 OS=Mus musculus OX=10090 GN=Map4 PE=1 SV=3	0.117277	-0.185039	8.224	10.6528	9.50978	11.8138	10.6618	9.66711	9.99435	10.8138	10.1674	7.52356	12.0327	9.31061	8.80413	8.57743	9.78627	9.5157	10.8765	11.9873	9.55842	9.07146	12.7419	Neutral_FALSE
Q3TXS7	26S proteasome non-ATPase regulatory subunit 1 OS=Mus musculus OX=10090 GN=Psmd1 PE=1 SV=1	0.115898	0.189021	9.94983	9.92481	10.4512	12.2198	10.6707	13.4512	10.6883	10.5507	10.2761	9.02237	12.2644	10.0362	13.3581	9.15228	10.6707	13.412	10.3332	11.7855	9.63481	10.7482	12.7607	Neutral_FALSE
Q99KC8	von Willebrand factor A domain-containing protein 5A OS=Mus musculus OX=10090 GN=Vwa5a PE=1 SV=2	0.115353	0.134137	12.3498	12.043	11.2992	13.5864	12.8474	11.9031	11.0634	12.9106	11.4666	12.1421	13.8337	11.6348	12.5555	10.8057	10.7482	11.1799	12.4357	13.0918	12.5746	12.1954	14.3718	Neutral_FALSE
P10126	Elongation factor 1-alpha 1 OS=Mus musculus OX=10090 GN=Eef1a1 PE=1 SV=3	0.11519	0.123379	15.1635	14.6039	14.9431	15.8533	14.9153	13.6991	14.8775	14.8435	14.6039	14.3512	16.4037	14.3987	13.6325	13.7936	14.3718	13.7099	15.6745	16.093	14.6325	15.4799	16.9431	Neutral_FALSE
Q8VI75	Importin-4 OS=Mus musculus OX=10090 GN=Ipo4 PE=1 SV=1	0.114738	-0.151894	8.74147	9.09276	6.5019	7.63662	11.0634	7.07682	7.86419	8.74147	8.04439	8.45943	9.50184	7.66534	8.09803	7.56224	7.22882	7.73471	7.34873	8.48382	7.07682	8.17991	10.5216	Neutral_FALSE
P17742	Peptidyl-prolyl cis-trans isomerase A OS=Mus musculus OX=10090 GN=Ppia PE=1 SV=2	0.114388	0.121445	15.5111	14.2288	14.9246	16.5402	14.2732	13.863	15.049	15.1791	14.5326	14.5326	16.4399	14.8484	13.4767	14.4448	14.5265	13.7628	15.8287	15.4186	14.6883	15.5716	16.7207	Neutral_FALSE
P23506	Protein-L-isoaspartate(D-aspartate) O-methyltransferase OS=Mus musculus OX=10090 GN=Pcmt1 PE=1 SV=3	0.113776	0.188642	7.4503	7.93074	8.42626	9.14721	9.00562	6.55322	9.74483	8.59991	8.85175	6.66225	11.2761	9.39017	6.15381	6.72792	8.36632	7.44294	9.75656	9.58684	7.53097	9.40939	10.9069	Neutral_FALSE
P06745	Glucose-6-phosphate isomerase OS=Mus musculus OX=10090 GN=Gpi PE=1 SV=4	0.113473	-0.111426	15.6467	14.6154	14.1674	15.6297	14.4893	13.4383	14.392	14.5507	13.7628	13.7628	15.8037	14.392	13.9476	13.1548	13.3581	13.5507	15.0232	15.2438	14.0276	14.8238	15.8312	Neutral_FALSE
Q9Z1Z2	Serine-threonine kinase receptor-associated protein OS=Mus musculus OX=10090 GN=Strap PE=1 SV=2	0.113467	0.16609	7.14229	9.0634	8.83289	9.69174	9.18982	8.46352	7.55459	7.49985	9.14211	9.56415	10.2761	6.18537	8.95128	9.76321	8.71768	9.40727	7.94837	9.43879	6.46543	6.84127	10.5411	Neutral_FALSE
P11835	Integrin beta-2 OS=Mus musculus OX=10090 GN=Itgb2 PE=1 SV=2	0.113132	-0.152375	10.9658	9.90989	9.62205	10.6528	9.94251	9.03342	10.1033	9.84706	9.36851	10.3772	11.3608	10.9218	7.9542	9.17991	7.49185	8.69	10.5507	10.5018	8.11894	10.3554	11.9293	Neutral_FALSE
Q80UG5	Septin-9 OS=Mus musculus OX=10090 GN=Septin9 PE=1 SV=1	0.112261	0.114379	9.79442	9.63481	10.6618	9.81538	10.7398	9.86573	9.61471	9.65464	9.61102	10.8218	11.1984	9.86109	9	9.93369	9.21432	9.02791	10.6707	9.82337	10.6707	8.224	12.1163	Neutral_FALSE
Q9JKX6	ADP-sugar pyrophosphatase OS=Mus musculus OX=10090 GN=Nudt5 PE=1 SV=1	0.111955	0.380604	6.52786	13.8435	7.85175	7.65105	13.6096	14.0276	10.2167	13.7207	13.3853	14.1437	9.70217	14.1277	9.48382	13.8337	14.2586	13.4767	14.3987	8.37504	10.3443	6.18883	10.6795	Neutral_FALSE
P01029	Complement C4-B OS=Mus musculus OX=10090 GN=C4b PE=1 SV=3	0.111899	0.202855	6.63538	10.1799	9.14975	12.6729	11.1674	9.40514	10.7398	10.1923	10.6528	9.45943	12.9926	8.79766	9.32643	9.68825	10.7056	8.9571	10.8611	12.9106	9.5812	8.72792	11.4868	Neutral_FALSE
P97315	Cysteine and glycine-rich protein 1 OS=Mus musculus OX=10090 GN=Csrp1 PE=1 SV=3	0.111222	0.113405	11.584	11.6618	11.8017	12.4305	10.9873	10.7895	11.5887	11.1357	11.1033	10.5216	13.3021	11.6303	11.2819	10.2992	11.0154	10.7056	11.8376	12.8258	10.1421	12.7482	12.4944	Neutral_FALSE
P08003	Protein disulfide-isomerase A4 OS=Mus musculus OX=10090 GN=Pdia4 PE=1 SV=3	0.110997	-0.106271	14.3233	13.8435	14.9792	15.5775	14.7936	13.7936	16.734	16.1965	15.6883	15.3478	14.9339	14.3092	14.5805	15.4672	15.3684	13.4767	15.3408	14.906	15.0102	15.9948	15.2288	Neutral_FALSE
Q99KK2	N-acylneuraminate cytidylyltransferase OS=Mus musculus OX=10090 GN=Cmas PE=1 SV=2	0.110767	-0.152173	11.5362	8.63662	9.98014	11.2167	9.58684	8.5812	10.1799	10.7228	10.3106	8.89178	11.6751	7.96578	9.08215	9.00843	10.2527	8.50383	10.5793	11.3718	10.5314	9.47167	11.8416	Neutral_FALSE
Q68FD5	Clathrin heavy chain 1 OS=Mus musculus OX=10090 GN=Cltc PE=1 SV=3	0.110004	0.0860737	14.4767	14.0362	13.4767	14.8238	14.4956	13.8238	14.5204	13.863	13.6439	13.4893	14.9293	14.0868	13.4893	13.0189	14.0532	13.8918	14.4831	14.6269	14.906	13.6991	15.906	Neutral_FALSE
Q3UP87	Neutrophil elastase OS=Mus musculus OX=10090 GN=Elane PE=1 SV=1	0.109989	0.180383	9.50383	6.87908	7.8392	10.4512	9.25503	6.91478	9.15228	7.73471	7.06609	7.74147	10.7142	7.17328	7.01123	7.71425	8.11333	6.17989	8.7879	9.75989	7.98299	10.1163	10.5981	Neutral_FALSE
Q07813	Apoptosis regulator BAX OS=Mus musculus OX=10090 GN=Bax PE=1 SV=1	0.108859	-0.131398	10.0224	9.73978	10.0768	11.9218	9.87344	10.388	10.0498	10.6618	9.67772	8.37938	11.8494	9.40088	9.42206	9.43254	9.76321	9.22641	10.7056	11.8842	9.22159	10.1923	12.1611	Neutral_FALSE
O88593	Peptidoglycan recognition protein 1 OS=Mus musculus OX=10090 GN=Pglyrp1 PE=1 SV=1	0.108832	0.239746	15.0701	13.4893	11.7977	13.6325	12.7875	11.6839	9.43254	9.98014	10.0224	9.19967	14.887	13.9385	13.2393	8.87652	10.8376	11.3332	13.7313	12.9604	12.3443	11.7356	13.6551	Neutral_FALSE
Q9ESY9	Gamma-interferon-inducible lysosomal thiol reductase OS=Mus musculus OX=10090 GN=Ifi30 PE=1 SV=3	0.108752	-0.0989647	11.9694	10.3106	10.9658	12.6484	10.7895	10.2288	12.2107	11.4919	10.7814	11.1923	11.5411	11.4717	10.8994	10.7313	11.1228	9.26913	11.2348	11.5018	11.0084	12.3163	11.7185	Neutral_FALSE
Q9D8N0	Elongation factor 1-gamma OS=Mus musculus OX=10090 GN=Eef1g PE=1 SV=3	0.108269	0.196122	9.22159	9.72622	9.23362	12.3987	10.8297	8.25267	11.0084	10.697	10.4512	8.2854	12.5338	9.25503	9.17742	9.10591	10.2046	8.40514	11.5411	12.8708	9.89785	10.0768	13.4252	Neutral_FALSE
Q8VE47	Ubiquitin-like modifier-activating enzyme 5 OS=Mus musculus OX=10090 GN=Uba5 PE=1 SV=2	0.107734	0.148941	10.0084	7.30378	7.88874	9.40088	8.88264	9.06609	9.50779	8.70044	7.85175	7.18982	10.9586	8.21432	6.46271	9.32643	8.51964	8.53916	9.11894	10.3772	8.06609	8.98299	10.8455	Neutral_FALSE
P61358	60S ribosomal protein L27 OS=Mus musculus OX=10090 GN=Rpl27 PE=1 SV=2	0.107404	-0.191804	8.73772	9.19476	13.0172	9.44708	9.15482	8.33092	10.42	8.87344	7.43463	9.20212	10.2992	6.81559	9.35094	10.0362	8.67243	7.91886	10.2408	10.2167	8.95128	6.81384	11.9944	Neutral_FALSE
Q9CPY7	Cytosol aminopeptidase OS=Mus musculus OX=10090 GN=Lap3 PE=1 SV=3	0.106811	0.110524	13.3163	12.9622	13.92	14.3581	13.1643	11.1421	13.9658	13.8435	12.8494	13.2674	14.0951	13.1016	12.5746	13.8238	12.1548	12.3219	14.0532	14.1752	12.5746	13.7628	14.7834	Neutral_FALSE
P23780	Beta-galactosidase OS=Mus musculus OX=10090 GN=Glb1 PE=1 SV=1	0.106259	-0.0674821	12.3471	11.2644	11.8098	12.9926	12.3247	11.4919	12.5387	12.4512	12.1357	12.3471	11.7142	11.8688	11.7566	11.8765	11.6573	11.0014	12.9979	12.3078	12.1228	12.6165	12.7313	Neutral_FALSE
Q9CYZ2	Tumor protein D54 OS=Mus musculus OX=10090 GN=Tpd52l2 PE=1 SV=1	0.105264	0.102315	8.91886	9.46761	10.8138	10.9069	11.0224	9.76818	10.5507	10.7398	10.2877	9.61102	11.4041	9.48784	9.16992	9.5216	10.5118	10.4512	11.1674	10.7398	9.44915	11.1737	11.8416	Neutral_FALSE
Q8BTY1	Kynurenine--oxoglutarate transaminase 1 OS=Mus musculus OX=10090 GN=Kyat1 PE=1 SV=1	0.105212	-0.143114	7.11009	7.65821	8.25739	9.32868	8	7.8009	9.85643	9.00843	9.66356	7.56888	8.89178	7.79982	7.32193	9.20212	8.67596	5.04857	9.60733	8.97154	8.53528	9.69	9.21432	Neutral_FALSE
P54775	26S proteasome regulatory subunit 6B OS=Mus musculus OX=10090 GN=Psmc4 PE=1 SV=2	0.10433	0.203492	9.09011	10.3987	13.7419	11.1923	13.7099	11.7936	13.1908	9.07948	12.3934	14.0868	12.1485	10.3443	12.4615	9.75489	11.7013	9.11894	13.4767	11.2586	12.865	11.1163	13.5627	Neutral_FALSE
P55065	Phospholipid transfer protein OS=Mus musculus OX=10090 GN=Pltp PE=1 SV=1	0.104221	0.231313	14.0868	10.1548	13.1706	11.5459	9.99435	8.03342	7.62205	7.47573	8.23362	10.8688	11.3663	8.97728	8.96578	11.1163	9.06609	8.08215	12.7916	11.4305	9.92778	9.43879	11.1674	Neutral_FALSE
Q9QXB9	Developmentally-regulated GTP-binding protein 2 OS=Mus musculus OX=10090 GN=Drg2 PE=1 SV=1	0.103584	0.115804	8.5157	11.2703	8.77479	9.42417	10.8994	9.33539	9.63481	11.1674	8.90087	11.0014	8.20457	10.6439	9.44708	9.33985	10.7814	9.46148	10.0901	9.22159	11.1923	9.67419	9.56224	Neutral_FALSE
Q9EQU5	Protein SET OS=Mus musculus OX=10090 GN=Set PE=1 SV=1	0.103465	-0.127586	11.5459	12.2906	13.2644	12.9069	10.4305	12.8376	13.3581	13.2167	10.0768	13.7099	12.0768	11.6751	11.2408	10.6348	11.1674	12.6416	12.2935	11.4147	13.2167	12.3581	12.6096	Neutral_FALSE
Q6ZQA0	Neurobeachin-like protein 2 OS=Mus musculus OX=10090 GN=Nbeal2 PE=1 SV=2	0.102949	-0.129578	10.42	9.45738	8.89178	10.7056	9.98014	8.70044	12.0049	9.7879	9.57554	9.7211	9.80735	9.27146	8.93958	8.64746	11.2228	8.97441	11.1293	11.2408	8.14975	9.37286	11.3332	Neutral_FALSE
P42225	Signal transducer and activator of transcription 1 OS=Mus musculus OX=10090 GN=Stat1 PE=1 SV=1	0.101839	-0.110043	11.8258	10.7814	12.9604	12.8317	11.4969	12.4818	11.5216	11.9031	11.1485	12.446	13.0258	11.8376	10.4305	10.2877	11.5411	10.6528	12.3219	11.9979	11.1548	11.8533	13.7313	Neutral_FALSE
P13707	Glycerol-3-phosphate dehydrogenase [NAD(+)] cytoplasmic OS=Mus musculus OX=10090 GN=Gpd1 PE=1 SV=3	0.101624	-0.109892	11.4147	10.8611	10.0768	11.8178	10.944	10.6439	11.2167	11.4615	11.1799	9.46557	12.0668	9.5216	9.76155	10.8533	11.7398	10.3332	11.9549	11.8057	10.1293	10.9293	12.9421	Neutral_FALSE
P21460	Cystatin-C OS=Mus musculus OX=10090 GN=Cst3 PE=1 SV=2	0.101341	0.0636965	14.365	13.3304	13.0802	13.863	12.5362	12.9712	12.7649	13.2152	12.2674	12.9676	13.4383	13.7628	13.4252	12.6618	12.8765	12.4615	13.7099	13.3021	13.2438	13.8435	12.9293	Neutral_FALSE
P42932	T-complex protein 1 subunit theta OS=Mus musculus OX=10090 GN=Cct8 PE=1 SV=3	0.101321	0.137572	11.0498	11.1923	11.1737	13.6883	12.2076	10.5411	11.8572	12.3907	11.5507	11.7313	14.1033	11.0293	10.7731	11.0293	11.4818	10.4717	12.6904	13.0802	11.8057	10.3219	14.0014	Neutral_FALSE
Q62148	Retinal dehydrogenase 2 OS=Mus musculus OX=10090 GN=Aldh1a2 PE=1 SV=2	0.100936	0.119187	7.76177	7.66534	10.5507	9.27845	9.18239	7.91289	8.56224	7.7211	9.38154	8.62205	10.6073	8.7039	8.94544	7.89482	8.50383	8.43879	8.25267	9.46964	7.80735	7.48356	10.7228	Neutral_FALSE
Q64356	Seminal vesicle secretory protein 6 OS=Mus musculus OX=10090 GN=Svs6 PE=2 SV=1	0.100541	0.268403	13.7099	12.4147	11.8258	15.3127	10.42	11.2761	8.49185	11.9586	10.8611	10.388	15.9859	9.38154	10.2167	10.4094	10.388	11.4564	10.7228	16.4186	11.9622	15.7757	11.8098	Neutral_FALSE
P83882	60S ribosomal protein L36a OS=Mus musculus OX=10090 GN=Rpl36a PE=3 SV=2	0.100146	0.0983797	10.2877	9.99435	8.94837	8.43879	8.60363	8.48784	7.45121	9.13699	9.07146	7.98868	8.92778	7.85175	9.57365	7.99435	8.42206	9.04985	9.52943	9.5812	9.17493	9.71596	10.5981	Neutral_FALSE
P48758	Carbonyl reductase [NADPH] 1 OS=Mus musculus OX=10090 GN=Cbr1 PE=1 SV=3	0.0997109	0.163817	11.8178	10.8376	10.9873	13.1752	10.7398	8.89178	11.2586	11.3826	10.3443	11.1293	13.1341	10.9069	8.95128	9.23122	10.1548	9.95274	12.5603	12.4564	10.6073	11.4512	14.0102	Neutral_FALSE
Q9R1P1	Proteasome subunit beta type-3 OS=Mus musculus OX=10090 GN=Psmb3 PE=1 SV=1	0.0990395	0.11539	13.6773	12.8297	11.8494	13.0258	12.4767	12.3134	11.6528	11.1033	11.3554	11.7099	14.2363	13.0868	11.0768	10.8218	13.8435	11.5746	12.2258	11.5018	12.5459	12.3554	13.4512	Neutral_FALSE
P39654	Polyunsaturated fatty acid lipoxygenase ALOX15 OS=Mus musculus OX=10090 GN=Alox15 PE=1 SV=4	0.0985519	-0.160398	7.99566	10.1923	10.1421	9.0954	10.2644	6.45121	9.38586	7.52393	9.3837	6.62157	11.1033	7.91886	8.37069	9.65285	7.19311	8.50779	9.53333	9.79442	8.53528	7.23688	10.8533	Neutral_FALSE
P01132	Pro-epidermal growth factor OS=Mus musculus OX=10090 GN=Egf PE=1 SV=2	0.0985412	-0.112598	9.80252	9.61102	10.2644	9.34207	12.2408	10.388	9.76321	11.1799	11.3106	9.73471	10.9801	10.4919	9.62571	9.87037	11.8533	8.50383	9.81378	10.4409	9.56415	11.2046	11.769	Neutral_FALSE
Q922Y1	UBX domain-containing protein 1 OS=Mus musculus OX=10090 GN=Ubxn1 PE=1 SV=1	0.0981298	-0.165725	9.12412	7.49985	7.69349	10.1548	7.98299	9.51175	6.31149	6.39735	7.72792	7.83742	11.0084	6.20537	7.23733	6.64386	7.35427	7.75892	7.96	9.94837	6.12815	6.94991	9.51767	Neutral_FALSE
Q9D819	Inorganic pyrophosphatase OS=Mus musculus OX=10090 GN=Ppa1 PE=1 SV=1	0.0979994	0.0604898	12.7545	12.8057	13.5018	13.8435	13.5018	12.3498	13.1228	13.3987	13.0967	13.2467	13.8727	12.5191	12.4094	12.7649	12.9531	12.6707	13.9658	13.4383	13.0735	13.6096	14.0362	Neutral_FALSE
P35505	Fumarylacetoacetase OS=Mus musculus OX=10090 GN=Fah PE=1 SV=2	0.0979762	0.18782	12.2137	9.91438	10.4919	12.2761	7.76818	9.43045	9.14975	10.5603	6.19022	10.7895	8.97154	10.8533	6.7811	10.5699	10.2644	9.93958	10.5118	9.46761	10.6883	12.1033	8.64024	Neutral_FALSE
P83940	Elongin-C OS=Mus musculus OX=10090 GN=Eloc PE=1 SV=1	0.0976304	-0.092499	9.24317	8.55075	9.69349	11.043	10.5018	10.4409	9.94691	9.14975	9.61839	8.93958	10.9218	9.29692	9.37286	9.6865	9.25974	9.85487	9.99435	10.1293	7.90087	10.2877	10.8297	Neutral_FALSE
Q91YR1	Twinfilin-1 OS=Mus musculus OX=10090 GN=Twf1 PE=1 SV=2	0.0974271	-0.165656	14.3987	10.7313	9.82018	13.6991	11.42	10.0901	11.1799	13.7313	9.96434	11.0967	12.628	10.5216	10.5314	10.2167	12.2076	9.98014	11.4041	12.2015	10.8842	13.1596	13.2273	Neutral_FALSE
Q9D1G0	Deoxyribonuclease-1-like 2 OS=Mus musculus OX=10090 GN=Dnase1l2 PE=2 SV=1	0.097074	-0.100273	11.1861	8.97154	8.83605	10.0224	9.2854	8.76155	9.17991	10.3987	9.11374	9.633	9.90989	10.4512	8.90087	7.47573	9.89482	7.90087	9.81378	9.07414	9.89633	10.1923	9.99435	Neutral_FALSE
P49935	Pro-cathepsin H OS=Mus musculus OX=10090 GN=Ctsh PE=1 SV=2	0.0965475	0.0793707	12.464	11.2288	11.697	13.1501	11.3106	11.1737	11.1293	11.4919	10.9944	10.9366	12.5093	11.9366	11.1357	11.0835	11.3826	10.5216	12.2076	12.2935	11.5651	12.446	12.4538	Neutral_FALSE
Q9Z1Z0	General vesicular transport factor p115 OS=Mus musculus OX=10090 GN=Uso1 PE=1 SV=2	0.0964074	0.130906	8.20945	10.9069	11.2167	11.6662	11.9144	9.34651	11.744	10.3987	10.2992	10.9586	12.4615	9.62205	10.7056	10.1799	9.67772	9.51373	11.5167	11.4357	10.5507	9.74987	12.8017	Neutral_FALSE
P23116	Eukaryotic translation initiation factor 3 subunit A OS=Mus musculus OX=10090 GN=Eif3a PE=1 SV=5	0.096228	0.114555	10.388	9.09276	9.36851	10.4818	10.1674	9.74147	9.39017	10.1674	8.33539	9.99435	10.3772	9.81858	7.18982	8.69	9.54689	8.69	10.4615	10.0084	10.1548	10.6618	11.9586	Neutral_FALSE
Q9DBH5	Vesicular integral-membrane protein VIP36 OS=Mus musculus OX=10090 GN=Lman2 PE=1 SV=2	0.095719	-0.0681561	8.49985	8.54303	9.36194	9.82177	8.76487	8.52748	9.05257	9.19229	8.65821	8.37069	8.32193	9.00282	8.74483	7.65821	8.97441	8.01123	9.45738	9.88722	8.79116	9.85175	9.33985	Neutral_FALSE
Q99KQ4	Nicotinamide phosphoribosyltransferase OS=Mus musculus OX=10090 GN=Nampt PE=1 SV=1	0.0950313	-0.103288	11.6027	10.7142	11.1861	12.6073	10.9218	10.973	10.7398	12.744	11.0701	9.3837	12.2644	10.1799	9.92778	11.4041	11.933	10.5216	11.7524	11.6528	11.9476	11.9476	12.5911	Neutral_FALSE
Q61292	Laminin subunit beta-2 OS=Mus musculus OX=10090 GN=Lamb2 PE=1 SV=2	0.0942511	0.0668072	7.42336	8.53138	9.40727	9.55842	8.15987	8.3837	8.44708	8.71081	9.32643	8.89482	8.06609	7.69349	8.92778	8.90087	9.12153	8.92778	8.47039	8.79442	8.56986	8.50779	9.85798	Neutral_FALSE
P40142	Transketolase OS=Mus musculus OX=10090 GN=Tkt PE=1 SV=1	0.0936305	0.164047	13.7313	13.5018	12.8975	15.4893	13.6551	11.6393	13.3304	13.2122	12.7228	12.5603	16.0785	13.1082	11.744	11.5459	12.8975	11.1163	14.5265	15.1984	12.865	14.1196	16.448	Neutral_FALSE
Q8BK64	Activator of 90 kDa heat shock protein ATPase homolog 1 OS=Mus musculus OX=10090 GN=Ahsa1 PE=1 SV=2	0.0925828	-0.0429821	10.7228	9.98014	11.2046	11.3498	11.1098	10.4409	11.0901	11.4357	10.6073	11.1485	11.1293	11.4094	10.697	10.6707	10.4717	10.5887	10.7313	10.4717	10.8918	10.5981	11.2644	Neutral_FALSE
Q60994	Adiponectin OS=Mus musculus OX=10090 GN=Adipoq PE=1 SV=2	0.092006	0.10739	7.2663	10.0224	7.32167	7.83289	10.0084	9.59805	7.34873	9.61287	9.21432	8.04439	7.82655	9.21675	8.66889	8.53916	9.87037	8.67243	9.59433	9.25267	9.29692	7.21691	9.39017	Neutral_FALSE
Q9D7S9	Charged multivesicular body protein 5 OS=Mus musculus OX=10090 GN=Chmp5 PE=1 SV=1	0.0916018	0.0850061	7.5229	8.16491	7.47573	8.2948	8.36632	7.62205	7.91289	8.40514	7.67243	7.0283	9.72792	7.76818	7.34873	7.49985	7.80735	7.67243	8.28077	9.59246	7.43463	6.83289	9.27612	Neutral_FALSE
Q9QYC0	Alpha-adducin OS=Mus musculus OX=10090 GN=Add1 PE=1 SV=2	0.0910526	-0.11925	8.5118	7.41785	7.64386	7.90689	8.56224	7.65821	8.50383	9.26444	7.62205	9.03617	8.87344	8.83289	5.48645	7.32193	8.65105	6.73877	8.79766	8.12928	8.06609	5.97382	10.1163	Neutral_FALSE
Q9D1G1	Ras-related protein Rab-1B OS=Mus musculus OX=10090 GN=Rab1b PE=1 SV=1	0.090834	0.0641532	11.42	11.0362	10.2167	12.2467	11.4564	11.3718	11.888	11.8765	10.1548	11.5603	11.4512	11.2467	11.2348	10.3219	11.0967	11.5167	11.7356	11.4868	10.7228	11.7356	12.2167	Neutral_FALSE
P11680	Properdin OS=Mus musculus OX=10090 GN=Cfp PE=1 SV=2	0.0900427	-0.230087	14.7471	10.1163	9.67419	14.5265	14.0362	10.5411	10.42	14.0868	9.98014	13.7313	9.55459	9.46148	10.3663	13.1752	13.9106	13.4767	14.1984	10.7482	14.0276	8.8392	9.92035	Neutral_FALSE
Q80UM3	N-alpha-acetyltransferase 15 NatA auxiliary subunit OS=Mus musculus OX=10090 GN=Naa15 PE=1 SV=1	0.0893747	-0.143767	10.3106	13.7419	13.1131	10.9513	12.8918	13.2512	12.5191	12.7398	13.6325	14.1437	9.80413	13.3853	13.3853	13.0137	13.2	13.6551	12.8918	10.4409	13.4512	11.2703	10.5018	Neutral_FALSE
Q64433	10 kDa heat shock protein mitochondrial OS=Mus musculus OX=10090 GN=Hspe1 PE=1 SV=2	0.0890452	0.0935367	7.74706	10.2992	10.2527	10.5018	9.9571	9.45738	10.8138	9.16491	9.87344	10.5699	9.5157	8.0607	9.81538	10.8297	9.23601	10.1548	11.1293	9.02791	10.5793	10.1923	9.43463	Neutral_FALSE
Q61543	Golgi apparatus protein 1 OS=Mus musculus OX=10090 GN=Glg1 PE=1 SV=1	0.0887159	-0.0721518	13.3718	12.6027	12.1033	12.06	11.5411	12.8037	13.2819	11.5793	11.3443	11.9293	13.0684	11.7566	12.3021	11.7649	11.584	11.7482	12.6416	12.8158	12.9069	11.2046	12.9961	Neutral_FALSE
P97372	Proteasome activator complex subunit 2 OS=Mus musculus OX=10090 GN=Psme2 PE=1 SV=4	0.0878769	0.107741	11.3663	11.5068	11.8337	12.8337	11.8455	11.1163	11.3498	11.9979	11.6348	10.5507	13.7628	11.5068	10.8057	9.89482	11.3772	11.0014	12.5411	13.4252	11.6119	11.5793	13.8823	Neutral_FALSE
Q62188	Dihydropyrimidinase-related protein 3 OS=Mus musculus OX=10090 GN=Dpysl3 PE=1 SV=1	0.0877515	0.117119	12.3134	9.65642	9.77149	11.388	9.84392	9.62936	11.2348	12.2527	9.45533	10.3772	11.7936	11.7936	9.48382	9.26679	11.8765	9.23601	10.4409	11.2703	9.92333	11.0154	12.3219	Neutral_FALSE
P24369	Peptidyl-prolyl cis-trans isomerase B OS=Mus musculus OX=10090 GN=Ppib PE=1 SV=2	0.0872641	-0.0971054	13.1721	11.8057	13.3163	14.0447	12.3636	11.6027	14.6096	14.2363	13.2834	13.5864	13.5507	11.9144	12.0735	13.3987	12.964	11.3554	13.5627	13.5507	12.9676	13.6325	14.1908	Neutral_FALSE
P97807	Fumarate hydratase mitochondrial OS=Mus musculus OX=10090 GN=Fh PE=1 SV=3	0.0870508	-0.0864981	11.3219	10.5793	11.1861	11.9979	11.3106	9.68299	11.3219	10.7482	10.5314	11.6165	11.8258	9.9263	11.1421	9.72622	9.15987	10.7398	11.0293	11.9513	10.2167	11.0566	12.1453	Neutral_FALSE
P46664	Adenylosuccinate synthetase isozyme 2 OS=Mus musculus OX=10090 GN=Adss2 PE=1 SV=2	0.0869728	0.112924	9.08215	9.57175	10.3106	11.6926	9.94105	9.28771	10.944	9.89785	10.2527	10.1799	12.0084	8.85798	9.81698	9.79766	9.66356	7.85798	10.9586	11.2761	9.37286	10.7142	12.158	Neutral_FALSE
P68040	Receptor of activated protein C kinase 1 OS=Mus musculus OX=10090 GN=Rack1 PE=1 SV=3	0.086911	0.0751895	10.7814	10.42	10.7482	12.3078	11.5887	10.6073	11.4041	10.7895	11.0362	10.2527	11.5167	11.1984	10.4818	10.2761	10.5507	10.6528	11.6439	11.944	11.0701	11.1357	13.0901	Neutral_FALSE
Q9Z2W0	Aspartyl aminopeptidase OS=Mus musculus OX=10090 GN=Dnpep PE=1 SV=2	0.0865116	0.147148	11.6484	8.6865	11.3332	13.3443	11.9586	10.4409	11.3276	11.3663	10.6528	10.4818	13.3163	10.7056	9.52748	9.25974	9.94837	10.1548	12.2015	12.8823	11.42	12.2467	13.9658	Neutral_FALSE
Q9WVA4	Transgelin-2 OS=Mus musculus OX=10090 GN=Tagln2 PE=1 SV=4	0.0864919	0.104905	13.2732	13.1196	12.6861	14.5746	13.3304	12.0014	12.5911	12.8823	12.4435	12.2906	14.9567	12.9549	11.6073	11.9837	12.4067	11.446	13.9012	14.0785	13.2243	13.3581	14.92	Neutral_FALSE
O55135	Eukaryotic translation initiation factor 6 OS=Mus musculus OX=10090 GN=Eif6 PE=1 SV=2	0.086486	-0.114697	7.87477	7.41785	9.64205	7.94251	8.70044	8.35755	9.16992	8.72792	9.01959	9.13443	10.5411	7.13035	8.74147	8.49586	8.30834	7.05528	8.65464	9.07146	6.64095	6.71259	10.6073	Neutral_FALSE
P01837	Immunoglobulin kappa constant OS=Mus musculus OX=10090 GN=Igkc PE=1 SV=2	0.086428	0.118489	14.1033	13.5507	12.2732	15.2438	12.9513	13.412	13.3853	12.9837	12.7773	11.2107	15.7498	13.4383	13.0137	12.464	13.1212	12.1163	13.2877	14.887	13.2228	14.9792	14.8386	Neutral_FALSE
P07759	Serine protease inhibitor A3K OS=Mus musculus OX=10090 GN=Serpina3k PE=1 SV=2	0.0862293	0.136727	16.5627	14.6269	14.3853	17.2137	15.5111	14.8918	15.0232	15.4054	14.3092	13.9012	17.5127	15.9904	13.7099	13.9476	15.2732	13.1674	15.0868	17.185	15.4512	17.1556	17.1655	Neutral_FALSE
P16858	Glyceraldehyde-3-phosphate dehydrogenase OS=Mus musculus OX=10090 GN=Gapdh PE=1 SV=2	0.0859571	-0.107893	16.4878	15.2099	15.2622	16.734	15.3021	14.464	15.4415	15.5111	14.8088	14.8088	17.2042	15.2512	13.9567	14.1984	14.0362	13.9106	16.2061	16.3251	15.1517	15.8113	17.4736	Neutral_FALSE
Q8CG14	Complement C1s-A subcomponent OS=Mus musculus OX=10090 GN=C1sa PE=2 SV=2	0.0856348	0.137806	12.92	11.0014	12.1737	10.1548	9.46352	11.3987	8.76155	9.62936	10.0084	7.88874	10.5118	12.8708	10.3443	11.5362	11.9622	10.8918	9.43045	11.7271	10.1293	9.77314	11.9366	Neutral_FALSE
Q9CQ19	Myosin regulatory light polypeptide 9 OS=Mus musculus OX=10090 GN=Myl9 PE=1 SV=3	0.0855893	-0.0700744	10.6257	9.15228	9.14211	10.1674	9.50581	9.17493	8.70736	9.02791	9.13699	9.40301	10.3987	10.3663	8.88874	8.55075	9.49586	9.24555	9.33762	9.55842	9.21917	7.67396	9.87498	Neutral_FALSE
Q62465	Synaptic vesicle membrane protein VAT-1 homolog OS=Mus musculus OX=10090 GN=Vat1 PE=1 SV=3	0.0851274	0.121405	12.1485	10.6257	11.6073	12.7997	11.2348	10.2408	11.7977	11.2167	10.4305	10.0498	13.3581	12.1984	11.5265	9.43254	9.96578	10.0768	11.8218	12.2732	10.7313	12.3443	13.8138	Neutral_FALSE
P70296	Phosphatidylethanolamine-binding protein 1 OS=Mus musculus OX=10090 GN=Pebp1 PE=1 SV=3	0.0847321	-0.111246	13.5142	12.5957	13.2183	14.4831	12.7035	11.2935	13.2393	13.0934	12.5387	11.9908	14.8138	12.2076	11.5216	11.697	11.7099	11.6795	14.0785	13.8727	12.4843	13.3987	14.7834	Neutral_FALSE
P22599	Alpha-1-antitrypsin 1-2 OS=Mus musculus OX=10090 GN=Serpina1b PE=1 SV=2	0.0847273	0.129262	14.2061	12.7997	12.0362	14.1908	13.0258	12.4564	12.4094	12.6484	11.7524	11.42	15.5111	13.3163	11.3106	11.6439	12.5699	10.8297	12.4742	14.4252	12.9421	14.5204	14.6211	Neutral_FALSE
P17047	Lysosome-associated membrane glycoprotein 2 OS=Mus musculus OX=10090 GN=Lamp2 PE=1 SV=2	0.0846196	0.0803407	8.15416	7.7211	7.99435	9.16742	9.25503	6.89587	8.69697	6.88417	8.67596	7.8233	7.7801	7.61471	8.31288	9.11374	7.93074	7.22882	9.23362	9.31288	7.70044	7.75474	9.08481	Neutral_FALSE
P05201	Aspartate aminotransferase cytoplasmic OS=Mus musculus OX=10090 GN=Got1 PE=1 SV=3	0.084089	-0.0830823	12.7814	12.769	12.6662	15.2251	12.5793	12.2848	12.9385	12.9163	12.5338	12.3498	15.0951	12.3608	12.6662	12.8297	12.7398	12.1954	12.6119	13.8138	12.4564	12.6096	12.8669	Neutral_FALSE
Q62426	Cystatin-B OS=Mus musculus OX=10090 GN=Cstb PE=1 SV=1	0.0839988	-0.0420176	12.8098	11.1163	11.8297	11.6662	10.9366	11.1357	11.3106	11.3934	11.3049	11.3332	12.0049	11.2046	11.3387	11.6439	11.2992	11.5068	11.3718	11.8765	11.1611	11.1293	11.6303	Neutral_FALSE
Q8VDK1	Deaminated glutathione amidase OS=Mus musculus OX=10090 GN=Nit1 PE=1 SV=2	0.0838255	0.10909	9.77643	10.0901	10.0634	11.0293	10.4512	9.35975	10.5887	10.4305	10.0768	9.91886	10.2167	10.3554	9.55651	9.74987	10.2288	9.15735	14.5627	10.1293	9.91886	9.63662	10.3663	Neutral_FALSE
Q9D1M0	Protein SEC13 homolog OS=Mus musculus OX=10090 GN=Sec13 PE=1 SV=3	0.0837933	-0.0563187	10.8297	11.944	11.1611	12.043	11.42	10.5603	11.7895	11.4094	11.3443	11.8138	12.0189	11.2107	11.0566	11.0154	10.7056	10.3106	11.9873	10.7814	11.0084	12.0967	11.9873	Neutral_FALSE
P10639	Thioredoxin OS=Mus musculus OX=10090 GN=Txn PE=1 SV=3	0.083579	-0.0688238	13.7207	12.4666	12.905	13.8138	12.06	11.8218	12.8669	12.8376	12.2586	12.6096	14.2877	12.5934	12.0084	12.2935	11.8994	11.9031	12.9676	12.8078	12.4067	12.8118	13.5864	Neutral_FALSE
A3KMP2	Tetratricopeptide repeat protein 38 OS=Mus musculus OX=10090 GN=Ttc38 PE=1 SV=2	0.083177	0.0635384	11.3276	11.4252	12.1131	12.4331	12.2848	10.9873	12.0668	11.5981	11.2586	12.8455	12.3853	11.0293	11.5411	11.0293	11.3498	10.9144	12.3078	12.1453	11.9293	11.0566	12.888	Neutral_FALSE
Q9JLQ0	CD2-associated protein OS=Mus musculus OX=10090 GN=Cd2ap PE=1 SV=3	0.0828098	0.145839	8.90087	9.33762	10.1033	11.1674	10.8688	7.05225	10.4305	8.90087	9.99435	8.29002	11.3276	10.1293	10.6618	9.07414	8.3966	6.63709	11.2877	11.2288	8.87344	9.27146	12.2467	Neutral_FALSE
O35381	Acidic leucine-rich nuclear phosphoprotein 32 family member A OS=Mus musculus OX=10090 GN=Anp32a PE=1 SV=1	0.0821636	0.136479	9.66	10.2761	10.2288	11.8376	11.0154	9.12153	11.0154	9.26913	10.5793	9.54496	12.5093	9.81057	10.1421	8.77149	7.33623	10.1163	11.2877	11.6528	10.7056	10.0768	13.6883	Neutral_FALSE
P08228	Superoxide dismutase [Cu-Zn] OS=Mus musculus OX=10090 GN=Sod1 PE=1 SV=2	0.0816442	-0.0554793	14.2732	13.6211	14.1752	14.6991	12.8746	12.7121	13.9293	13.6439	13.5018	13.6991	14.6439	13.2761	13.4512	13.3304	12.8669	13.5018	13.9012	13.5864	13.1611	14.1596	14.3304	Neutral_FALSE
Q9JI75	Ribosyldihydronicotinamide dehydrogenase [quinone] OS=Mus musculus OX=10090 GN=Nqo2 PE=1 SV=3	0.0815586	0.105294	8.47978	9.36632	8.56605	9.16491	9.5812	7.45943	9.96578	9.16992	9.21432	7.78136	10.6165	9.77149	6.91886	9.00843	9.2503	7.09803	9.7039	10.5411	8.89178	8.98584	10.6528	Neutral_FALSE
Q3U1J4	DNA damage-binding protein 1 OS=Mus musculus OX=10090 GN=Ddb1 PE=1 SV=2	0.0809326	-0.177549	15.6855	9.66711	14.7313	15.3819	14.2061	14.0532	14.4252	14.9748	10.6707	15.0909	10.9801	15.3581	14.0276	10.7649	14.4252	13.8918	11.6883	13.7419	14.6039	15.3408	13.0172	Neutral_FALSE
Q00623	Apolipoprotein A-I OS=Mus musculus OX=10090 GN=Apoa1 PE=1 SV=2	0.0809095	0.158341	16.9658	15.3819	14.3021	17.3408	15.3752	14.1752	15.2213	15.1115	14.2288	13.1611	18.209	16.0405	13.5387	13.6325	14.8918	13.0549	15.0102	17.8727	15.464	17.4815	17.68	Neutral_FALSE
A2ADY9	Protein DDI1 homolog 2 OS=Mus musculus OX=10090 GN=Ddi2 PE=1 SV=1	0.0808076	0.108423	11.1611	9.10852	11.4868	11.3554	9.96145	7.71425	8.53916	11.5699	9.31061	10.3219	10.7895	10.1421	9.01681	9.47371	9.54303	11.1923	9.633	9.67243	9.16491	11.3987	11.2288	Neutral_FALSE
O70435	Proteasome subunit alpha type-3 OS=Mus musculus OX=10090 GN=Psma3 PE=1 SV=3	0.0806969	0.0958815	11.6883	11.5981	11.8842	13.2586	11.9256	10.8218	11.9873	11.1357	11.3554	11.1799	13.7099	11.5507	11.6839	9.75154	10.8297	11.1357	12.4843	12.4331	11.5555	11.7524	13.9567	Neutral_FALSE
Q8K0E8	Fibrinogen beta chain OS=Mus musculus OX=10090 GN=Fgb PE=1 SV=1	0.080404	0.1233	12.8994	12.8611	12.8337	14.5981	13.5387	12.0901	11.3826	12.2258	11.1033	12.7398	14.8037	13.0634	11.0566	10.0634	12.5093	11.2935	12.865	13.6325	12.388	13.6325	14.8088	Neutral_FALSE
Q9CQV8	14-3-3 protein beta/alpha OS=Mus musculus OX=10090 GN=Ywhab PE=1 SV=3	0.0798564	0.130062	12.1066	12.0566	11.6303	13.7936	12.0634	9.74315	11.5603	11.2819	11.0362	10.6165	13.9012	11.5216	10.0498	10.2644	11.3554	9.71425	12.7121	13.3718	11.9586	11.9622	14.4956	Neutral_FALSE
P28076	Proteasome subunit beta type-9 OS=Mus musculus OX=10090 GN=Psmb9 PE=1 SV=1	0.0796162	-0.0923861	9.43671	9.5157	10.0768	10.2167	10.0224	9.37504	9.9571	10.0498	9.81538	7.35755	10.1421	11.888	8.41785	10.1923	9.81218	9.43254	10.4305	9.3443	8.74819	9.54882	11.5314	Neutral_FALSE
Q9CQC9	GTP-binding protein SAR1b OS=Mus musculus OX=10090 GN=Sar1b PE=1 SV=1	0.0784754	0.137968	12.2076	11.7313	12.1228	10.2288	9.75154	10.2644	8.80735	8.97728	9.72622	9.07682	12.4252	12.2438	11.3498	7.64386	9.70044	8.84235	12.769	10.6257	11.0967	9.60548	11.3663	Neutral_FALSE
Q9JM51	Prostaglandin E synthase OS=Mus musculus OX=10090 GN=Ptges PE=1 SV=1	0.0782523	-0.102781	6.77526	7.40939	9.46557	9.24793	8.58496	7.72792	9.47167	8.03342	7.24793	9.25503	8.34824	6.94624	6.47114	7.82018	7.40218	7.49185	7.22882	9.33985	7.5798	9.21432	10.2877	Neutral_FALSE
Q9CPW4	Actin-related protein 2/3 complex subunit 5 OS=Mus musculus OX=10090 GN=Arpc5 PE=1 SV=3	0.0781507	0.093057	11.9944	9.84392	9.49386	11.7271	10.8765	11.5555	10.6073	12.0901	11.0967	11.3276	12.279	9.26444	9.67948	10.8218	12.2497	9.91438	11.8057	10.7649	11.2586	12.3219	11.8098	Neutral_FALSE
P0DP26	Calmodulin-1 OS=Mus musculus OX=10090 GN=Calm1 PE=1 SV=1	0.0777654	-0.0781557	15.2622	14.1115	14.0951	15.5296	14.3092	13.4767	14.6828	14.5204	13.5387	14.3443	15.7757	14.4956	13.8823	12.8591	13.9293	12.9458	14.8287	14.1196	14.183	14.3987	16.0014	Neutral_FALSE
P10925	Zinc finger Y-chromosomal protein 1 OS=Mus musculus OX=10090 GN=Zfy1 PE=2 SV=3	0.0772836	-0.0949209	11.3387	11.4717	10.6618	11.6883	11.2644	11.3554	10.4717	10.9366	9.62205	10.6618	10.9513	12.3853	10.2877	10.4409	11.8994	8.81698	12.0464	8.45533	11.5068	11.2877	11.8688	Neutral_FALSE
P11679	Keratin type II cytoskeletal 8 OS=Mus musculus OX=10090 GN=Krt8 PE=1 SV=4	0.0759572	-0.0794445	16.7987	14.9385	15.6125	16.5356	15.4383	14.1357	14.6551	14.2877	14.6325	15.4672	15.5922	15.2175	14.7471	13.5864	14.1908	14.0701	15.5805	16.318	15.4672	15.6354	15.887	Neutral_FALSE
Q8BWG8	Beta-arrestin-1 OS=Mus musculus OX=10090 GN=Arrb1 PE=1 SV=1	0.0757441	-0.0616131	10.1799	8.8857	9.14975	10.1674	9.72622	9.91289	9.21189	9.86109	9.35975	9.29002	10.8057	10.3772	8.27612	8.53138	9.31741	9.44915	9.66711	10.0084	8.62571	9.66356	10.5216	Neutral_FALSE
P57746	V-type proton ATPase subunit D OS=Mus musculus OX=10090 GN=Atp6v1d PE=1 SV=1	0.0753579	-0.113142	10.5216	7.72792	7.47573	8.8392	7.32193	7.34873	8.20457	7.7879	7.88264	6.9255	10.8138	7.07682	6.91886	7.01123	6.6865	7.03342	7.72792	9.20212	8.03342	8.34873	10.3443	Neutral_FALSE
P47856	Glutamine--fructose-6-phosphate aminotransferase [isomerizing] 1 OS=Mus musculus OX=10090 GN=Gfpt1 PE=1 SV=3	0.0750039	0.095585	12.8416	12.2076	13.0967	13.7731	12.8017	11.7228	12.0802	12.8688	12.043	12.1485	14.5805	11.7731	11.9031	13.2	11.3049	10.5699	13.4383	13.8918	12.2228	12.6303	14.7313	Neutral_FALSE
Q5XJY5	Coatomer subunit delta OS=Mus musculus OX=10090 GN=Arcn1 PE=1 SV=2	0.0748396	0.0782439	11.5068	10.6257	10.9069	12.3961	10.8918	9.96145	11.2703	11.0768	10.944	11.1421	12.0498	10.42	10.3554	10.5699	10.4305	10.4818	11.9873	11.8765	10.8057	10.1163	13.4767	Neutral_FALSE
P19324	Serpin H1 OS=Mus musculus OX=10090 GN=Serpinh1 PE=1 SV=3	0.0743764	0.0682898	8.37367	8.66889	8.98868	10.0224	9.49985	8.16992	9.0634	9.09803	8.38802	9.0634	9.5157	8.99152	7.76155	8.12928	8.75822	7.74819	9.62753	9.88722	9.18488	8.51175	10.6707	Neutral_FALSE
Q64727	Vinculin OS=Mus musculus OX=10090 GN=Vcl PE=1 SV=4	0.0742438	0.0785228	13.8823	13.1196	12.7566	14.6937	13.2674	12.6234	13.7936	12.7773	12.4564	12.664	14.9246	13.6991	12.0014	12.2819	12.6119	12.4742	13.6439	14.0701	13.3443	13.3987	14.9882	Neutral_FALSE
Q6ZWN5	40S ribosomal protein S9 OS=Mus musculus OX=10090 GN=Rps9 PE=1 SV=3	0.0741673	-0.166333	8.43045	7.67696	9.40514	11.3498	9.74987	7.62205	9.43045	7.00201	8.2854	7.02227	11.2644	6.87424	6.15285	8.56224	7.16836	7.19967	10.8218	11.2107	7.5157	7.04568	12.4357	Neutral_FALSE
O35286	Pre-mRNA-splicing factor ATP-dependent RNA helicase DHX15 OS=Mus musculus OX=10090 GN=Dhx15 PE=1 SV=2	0.0739625	-0.165513	8.8234	9.62205	11.3718	9.78463	9.48985	13.2	12.2992	13.1244	12.9218	13.7313	9.99435	10.2527	8.36194	13.3163	8.13955	12.9458	10.1033	10.0224	13.5142	10.4818	11.3332	Neutral_FALSE
P11247	Myeloperoxidase OS=Mus musculus OX=10090 GN=Mpo PE=1 SV=2	0.0732185	0.0600787	12.7731	12.0084	12.7228	12.989	12.0464	11.944	10.973	12.6904	11.3332	11.2288	13.6551	12.2198	11.5459	12.0701	11.9366	12.8198	12.3163	11.6439	11.933	12.2438	13.0818	Neutral_FALSE
Q8CDN6	Thioredoxin-like protein 1 OS=Mus musculus OX=10090 GN=Txnl1 PE=1 SV=3	0.0728455	0.0624651	11.2348	11.2046	11.3219	11.7814	12.1325	10.2527	11.3987	10.9586	11.1228	11.933	12.5265	11.446	11.3608	10.2644	10.4919	10.1674	11.9181	11.3663	11.2644	10.5887	12.6325	Neutral_FALSE
P19467	Mucin-13 OS=Mus musculus OX=10090 GN=Muc13 PE=2 SV=1	0.0726598	0.139992	6.61349	10.9873	12.0668	11.4767	11.2819	13.3987	9.92481	10.2046	13.1674	11.0566	11.7566	10.0901	11.0566	11.944	12.8784	13.1485	11.4818	9.01681	11.3718	9.86109	10.1799	Neutral_FALSE
P02088	Hemoglobin subunit beta-1 OS=Mus musculus OX=10090 GN=Hbb-b1 PE=1 SV=2	0.0724777	-0.0714525	17.2877	16.92	17.0951	17.3233	17.2326	16.0426	17.68	16.7471	16.1417	16.2213	19.0453	17.5356	16.4431	16.2269	16.8361	14.9926	16.8361	17.0319	16.786	16.7471	17.734	Neutral_FALSE
Q9R1P4	Proteasome subunit alpha type-1 OS=Mus musculus OX=10090 GN=Psma1 PE=1 SV=1	0.0722494	0.10817	12.4589	11.2167	12.0934	13.2674	12.0084	9.08215	11.7013	11.4919	11.5411	12.0868	13.6662	10.6618	11.9256	9.70736	9.95274	11.3049	12.4331	12.6528	11.0498	11.6883	13.9837	Neutral_FALSE
Q9D0F9	Phosphoglucomutase-1 OS=Mus musculus OX=10090 GN=Pgm1 PE=1 SV=4	0.070932	0.0582805	13.2378	12.0934	13.5864	14.2288	12.7855	13.0014	13.3853	13.2644	12.5338	12.6861	14.2877	12.9801	12.1163	13.412	12.4944	12.6371	13.412	13.7731	12.6461	13.2541	14.4893	Neutral_FALSE
P84078	ADP-ribosylation factor 1 OS=Mus musculus OX=10090 GN=Arf1 PE=1 SV=2	0.0703534	-0.102541	12.6795	11.2761	12.3471	13.5142	12.5043	10.2167	13.1016	12.42	11.2644	10.6707	14.1437	11.7566	11.1357	10.8138	11.4409	9.94691	13.0481	13.3853	11.8956	12.5142	13.7834	Neutral_FALSE
Q8CHP8	Glycerol-3-phosphate phosphatase OS=Mus musculus OX=10090 GN=Pgp PE=1 SV=1	0.0698153	-0.0968923	12.3554	9.69349	9.46352	12.4919	10.944	10.2527	11.3276	10.3443	10.0901	10.0362	12.4767	9.80896	9.40301	9.59619	10.1923	9.71253	11.5699	11.7566	9.70908	11.0701	12.7895	Neutral_FALSE
P35700	Peroxiredoxin-1 OS=Mus musculus OX=10090 GN=Prdx1 PE=1 SV=1	0.0695101	0.0706198	15.5018	14.1357	14.5507	16.0971	14.2732	13.7834	14.1517	14.6937	13.7419	14.6937	15.8435	14.6382	13.5507	13.6325	13.8138	13.4767	15.2099	14.6495	14.5627	15.1635	16.185	Neutral_FALSE
P04919	Band 3 anion transport protein OS=Mus musculus OX=10090 GN=Slc4a1 PE=1 SV=1	0.0692699	-0.115059	10.697	9.94837	9.38802	10.8688	10.9218	8.21432	11.7977	9.65821	8.92481	10.9293	12.2076	11.6303	8.16491	8.18982	9.66711	9.86264	8.04439	10.973	9.98014	7.98775	11.5411	Neutral_FALSE
Q9D1Q6	Endoplasmic reticulum resident protein 44 OS=Mus musculus OX=10090 GN=Erp44 PE=1 SV=1	0.0688431	0.0820729	9.52356	10.944	11.5793	12.42	11.7142	11.1098	12.7875	12.4094	12.0293	10.7313	14.0189	10.8533	10.9218	11.1228	11.0362	10.8611	12.4409	12.4014	11.5314	11.9476	12.4742	Neutral_FALSE
P46638	Ras-related protein Rab-11B OS=Mus musculus OX=10090 GN=Rab11b PE=1 SV=3	0.0676269	-0.0883579	12.0802	11.9218	11.8218	12.5043	11.9256	9.98014	11.3443	11.4666	10.973	11.6439	12.8238	10.8688	10.1674	9.37504	11.1674	9.66	12.5068	12.4868	11.7855	11.6303	13.5142	Neutral_FALSE
P05784	Keratin type I cytoskeletal 18 OS=Mus musculus OX=10090 GN=Krt18 PE=1 SV=5	0.0669176	-0.0494288	13.8238	12.6618	13.3853	13.6662	13.5864	11.8376	12.9513	12.6773	12.6926	13.0634	12.6393	12.8611	13.0102	11.6839	12.3276	13.4512	13.3987	14.0868	13.1309	13.0701	13.06	Neutral_FALSE
P13634	Carbonic anhydrase 1 OS=Mus musculus OX=10090 GN=Ca1 PE=1 SV=4	0.0666225	0.122612	12.0701	10.697	11.3163	11.9069	11.3387	10.1799	12.1421	11.7271	9.50184	11.2348	14.3581	12.6595	10.0084	9.10591	11.3163	7.15987	12.158	12.1861	11.4409	12.1485	12.2015	Neutral_FALSE
O09159	Lysosomal alpha-mannosidase OS=Mus musculus OX=10090 GN=Man2b1 PE=1 SV=4	0.065783	-0.0486192	13.9926	12.3554	12.7607	13.8138	12.6211	12.6119	12.2992	13.0835	11.865	12.4893	12.8514	12.8057	12.5118	12.3387	12.0901	11.8803	13.2198	13.2423	13.0276	13.8238	13.0067	Neutral_FALSE
Q922R8	Protein disulfide-isomerase A6 OS=Mus musculus OX=10090 GN=Pdia6 PE=1 SV=3	0.0649242	-0.088506	14.1277	11.9513	14.7419	14.8533	13.8727	12.3247	16.2419	15.7987	14.6325	14.9613	14.3021	13.1082	14.0276	14.9522	14.6607	12.3581	14.2363	13.3987	14.8088	15.2438	14.2732	Neutral_FALSE
Q9Z2M7	Phosphomannomutase 2 OS=Mus musculus OX=10090 GN=Pmm2 PE=1 SV=1	0.0647052	0.0853043	12.4615	10.8138	12.3826	13.7628	12.1861	10.5118	12.7419	12.9676	11.4969	11.7228	13.5507	11.6165	11.2761	11.1548	10.8918	11.2527	13.2303	13.3163	11.5555	13.1357	14.0868	Neutral_FALSE
P97447	Four and a half LIM domains protein 1 OS=Mus musculus OX=10090 GN=Fhl1 PE=1 SV=3	0.0641578	0.0580187	10.1421	9.88111	9.58308	10.5981	11.7524	9.99435	10.1033	10.3219	11.6528	10.7398	11.3332	10.2046	9.98014	9.92333	10.2046	12.3276	10.4919	10.5507	9.94983	10.7482	9.61471	Neutral_FALSE
P02535	Keratin type I cytoskeletal 10 OS=Mus musculus OX=10090 GN=Krt10 PE=1 SV=3	0.0636932	0.0703472	10.6165	12.5387	9.84862	12.0532	10.9144	10.4094	10.4717	10.7731	10.2992	10.3554	11.7607	10.8842	9.46352	10.1293	11.0154	9.49586	11.0014	11.5746	11.3387	12.5699	11.8218	Neutral_FALSE
Q9WTX5	S-phase kinase-associated protein 1 OS=Mus musculus OX=10090 GN=Skp1 PE=1 SV=3	0.0634863	-0.0859596	10.388	12.7669	8.75154	10.5793	8.35315	10.9144	8.98014	9.19722	10.6795	9.90539	10.2527	10.5793	8.92184	11.8803	8.7039	10.9144	9.73809	9.7879	9.52552	9.26209	10.3106	Neutral_FALSE
O35639	Annexin A3 OS=Mus musculus OX=10090 GN=Anxa3 PE=1 SV=4	0.0634122	0.0907997	14.6937	13.4252	13.0345	15.734	13.7099	12.4357	12.4868	13.5142	12.7334	12.9996	14.9748	13.7524	12.8416	11.8376	12.1098	12.4486	14.508	14.6551	13.3718	13.9476	15.9992	Neutral_FALSE
Q03265	ATP synthase subunit alpha mitochondrial OS=Mus musculus OX=10090 GN=Atp5f1a PE=1 SV=1	0.0629512	0.0799967	12.2408	10.8057	12.3387	13.1674	12.8765	10.4305	12.4742	10.9218	11.4818	11.8455	12.3471	11.6348	10.8297	11.0967	9.8933	11.6839	12.8474	13.8823	12.2703	11.5603	13.3853	Neutral_FALSE
Q9EQH2	Endoplasmic reticulum aminopeptidase 1 OS=Mus musculus OX=10090 GN=Erap1 PE=1 SV=2	0.0627898	0.0902885	8.0043	8.31288	8.86419	10.6348	9.56415	7.67243	9.38802	11.3826	8.43045	9.29232	10.8455	9.37286	7.10852	8.47573	8.23362	7.57743	9.56415	9.59619	10.4717	10.1674	10.0498	Neutral_FALSE
P06684	Complement C5 OS=Mus musculus OX=10090 GN=C5 PE=1 SV=2	0.0623819	0.0668436	13.9748	13.9385	12.2228	14.2586	12.9531	12.6484	12.6662	13.5265	11.9293	12.4893	14.863	13.5142	12.7731	13.0835	12.4252	12.3498	12.3961	13.3163	12.2732	14.1596	14.6495	Neutral_FALSE
P35230	Regenerating islet-derived protein 3-beta OS=Mus musculus OX=10090 GN=Reg3b PE=1 SV=1	0.0623105	0.130592	9.55842	9.89936	6.94159	11.2527	11.1293	9.37504	6.35492	8.31741	10.1799	7.23615	12.5981	10.6165	8.91886	8.40939	9.73302	8.75489	8.98868	7.95196	9.59246	7.16041	12.2848	Neutral_FALSE
P26040	Ezrin OS=Mus musculus OX=10090 GN=Ezr PE=1 SV=3	0.0614493	-0.0586398	15.3269	13.8823	14.9658	15.7911	14.6551	13.9012	15.2659	15.1869	13.9658	14.8386	15.8703	14.4186	13.7207	13.9837	13.464	13.8238	15.2363	15.4736	14.5447	15.3478	15.8287	Neutral_FALSE
P68037	Ubiquitin-conjugating enzyme E2 L3 OS=Mus musculus OX=10090 GN=Ube2l3 PE=1 SV=1	0.0614408	0.0668484	11.8727	9.55459	10.4818	10.42	10.9293	11.6119	10.5118	9.73302	9.94105	9.96578	12.06	10.0498	10.0362	9.05528	11.8727	11.2348	10.7398	10.9513	9.65285	10.1033	11.8218	Neutral_FALSE
P97429	Annexin A4 OS=Mus musculus OX=10090 GN=Anxa4 PE=1 SV=4	0.0612716	0.0573435	14.0532	12.9801	13.7313	14.464	13.863	12.4409	13.2877	13.6439	12.964	13.8138	14.183	13.0868	12.964	12.5555	12.2015	12.9549	13.5864	14.1674	13.3304	14.6495	15.0992	Neutral_FALSE
O55042	Alpha-synuclein OS=Mus musculus OX=10090 GN=Snca PE=1 SV=2	0.0607876	0.108913	8.68299	6.85019	7.89482	9.35975	9.19967	7.44294	8.94251	7.97154	7.62732	7.67948	12.1357	6.40561	6.33665	7.08746	7.66534	7.37682	7.88264	10.8218	7.46761	9.24079	9.83605	Neutral_FALSE
P48193	Protein 4.1 OS=Mus musculus OX=10090 GN=Epb41 PE=1 SV=2	0.0600689	-0.0740882	9.39446	10.5118	8.61102	11.42	10.3663	10.9069	9.1267	9.86109	9.9571	10.6073	11.3987	9.79116	9.53722	7.72792	10.8688	9.46557	11.0967	9.92778	10.2046	8.21039	10.4818	Neutral_FALSE
Q8BFZ3	Beta-actin-like protein 2 OS=Mus musculus OX=10090 GN=Actbl2 PE=1 SV=1	0.0599607	0.0847317	9.34873	10.6348	6.57289	9.43879	10.1548	7.98299	9.13443	8.66534	9.99435	8.92778	10.0634	9.36194	7.3837	8.24793	9.21189	7.49185	9.89936	9.41785	9.31741	9.48382	11.446	Neutral_FALSE
P20152	Vimentin OS=Mus musculus OX=10090 GN=Vim PE=1 SV=3	0.0597943	0.0533264	13.1098	12.9766	12.8899	14.183	13.0481	12.6119	12.4486	12.1548	13.1611	12.5411	13.9748	13.3718	12.3745	12.8098	12.0014	11.9181	13.2183	13.0735	12.9586	12.905	14.9385	Neutral_FALSE
P63101	14-3-3 protein zeta/delta OS=Mus musculus OX=10090 GN=Ywhaz PE=1 SV=1	0.0596069	0.08697	15.3718	13.9837	14.392	16.183	14.5746	12.6991	14.4186	14.1908	13.7834	14.0868	16.5627	14.412	13.5142	12.6948	13.3718	12.8435	15.2061	15.6579	14.183	14.4956	16.8113	Neutral_FALSE
A2AJB7	Epididymal-specific lipocalin-5 OS=Mus musculus OX=10090 GN=Lcn5 PE=1 SV=1	0.0593862	0.0874521	8.36632	9.62936	9.55459	10.4818	11.3826	10.7142	9.49586	8.26679	9.26913	10.1163	10.1033	9.86728	9.48784	8.42206	11.0967	7.96578	10.697	9.48382	9.82655	7.72792	12.4691	Neutral_FALSE
P62270	40S ribosomal protein S18 OS=Mus musculus OX=10090 GN=Rps18 PE=1 SV=3	0.0592117	0.0993977	10.5216	9.36194	10.2761	11.3049	8.26209	9.89178	9.50978	10.9658	8.41785	9.7879	11.2761	7.32193	7.66534	9.47776	9.80413	8.47573	10.3663	11.0901	9.84392	11.3554	12.744	Neutral_FALSE
Q9R1P3	Proteasome subunit beta type-2 OS=Mus musculus OX=10090 GN=Psmb2 PE=1 SV=1	0.0592097	0.0491174	13.5864	12.7056	12.1861	13.4767	12.5627	12.1098	11.9144	11.8178	11.5118	11.973	13.6662	13.1611	12.0327	11.6528	12.0327	11.6439	13.0241	12.2848	12.4383	12.6883	13.1532	Neutral_FALSE
P59325	Eukaryotic translation initiation factor 5 OS=Mus musculus OX=10090 GN=Eif5 PE=1 SV=1	0.0586062	0.112038	8.60009	6.67465	8.51175	9.13699	8.21432	7.46761	8.9629	9.22882	8.04985	6.87563	10.9218	7.33522	8.59619	5.59601	7.57743	5.30822	9.64205	9.63662	8.48784	9.80252	11.3608	Neutral_FALSE
Q8CIB5	Fermitin family homolog 2 OS=Mus musculus OX=10090 GN=Fermt2 PE=1 SV=1	0.0584706	-0.0900511	10.2046	7.33985	7.76818	8.97411	6.85798	6.74894	6.85798	7.22882	7.88874	6.88613	9.99435	6.5188	6.58257	7.65821	8.16992	5.58116	7.60201	8.87958	6.70101	7.6972	9.80735	Neutral_FALSE
Q9Z1N5	Spliceosome RNA helicase Ddx39b OS=Mus musculus OX=10090 GN=Ddx39b PE=1 SV=1	0.0583659	-0.118903	8.08123	9.72622	8.12928	11.3987	9.54496	6.46923	9.29921	6.1855	8.34873	7.88599	10.6165	5.975	8.63662	7.96118	7.20945	7.04439	9.93958	9.9571	7.39232	7.21744	11.6484	Neutral_FALSE
P62849	40S ribosomal protein S24 OS=Mus musculus OX=10090 GN=Rps24 PE=1 SV=1	0.0576791	-0.0826063	7.74389	7.02237	8.37938	8.66889	8.76487	8.04799	9.16491	7.77479	8.47167	7.91886	8.78136	7.62904	6.97728	7.52476	5.67271	6.86349	9.50383	9.21432	8.65105	7.76155	11.2288	Neutral_FALSE
Q9JJN5	Carboxypeptidase N catalytic chain OS=Mus musculus OX=10090 GN=Cpn1 PE=1 SV=1	0.0573142	-0.0864564	10.42	8.85175	7.66534	10.5887	9.41151	9.49785	9.10591	9.71939	9.37069	7.61471	11.4717	10.5216	9.18735	8.35755	9.07414	7.02903	10.3443	11.4564	7.82655	9.84392	9.07682	Neutral_FALSE
Q6P1F6	Serine/threonine-protein phosphatase 2A 55 kDa regulatory subunit B alpha isoform OS=Mus musculus OX=10090 GN=Ppp2r2a PE=1 SV=1	0.0569651	-0.0905368	7.15423	9.33985	10.2992	10.8376	9.96578	10.0634	10.3332	9.2384	9.90388	10.4305	10.8455	8.60363	8.94837	6.84549	9.42836	8.76155	10.42	10.7895	7.83289	10.1421	12.0464	Neutral_FALSE
Q9CQM5	Thioredoxin domain-containing protein 17 OS=Mus musculus OX=10090 GN=Txndc17 PE=1 SV=1	0.0569102	-0.0651209	9.72792	9.20457	10.3554	11.0224	9.44915	9.0634	9.33762	10.0634	9.99435	8.48382	11.8956	9.20212	8.22882	9.33316	8.83289	9.82337	10.3987	10.1923	9.03617	10.0224	11.3934	Neutral_FALSE
Q9JII6	Aldo-keto reductase family 1 member A1 OS=Mus musculus OX=10090 GN=Akr1a1 PE=1 SV=3	0.0567312	0.098734	12.8277	10.7566	11.9476	13.7628	11.8918	10.0498	12.2819	12.6573	11.3718	11.2992	14.2805	11.4666	10.4094	9.92926	10.7895	10.6618	13.3021	13.7834	11.4717	12.42	14.768	Neutral_FALSE
P62869	Elongin-B OS=Mus musculus OX=10090 GN=Elob PE=1 SV=1	0.056036	-0.0548836	8.11085	8.79116	8.87958	9.90539	9.3837	9.31967	9.09011	9.52748	9.05257	9.40301	9.64746	7.49884	8.93369	9.46352	8.71768	9.2503	10.0634	9.03892	9.01123	7.13866	10.5887	Neutral_FALSE
P58771	Tropomyosin alpha-1 chain OS=Mus musculus OX=10090 GN=Tpm1 PE=1 SV=1	0.0552356	-0.101652	10.9218	6.9832	8.55842	8.75822	8.61839	6.33854	8.7879	9.16239	8.09803	8.65105	9.11894	7.02014	6.66719	6.45946	10.42	6.57588	9.78463	10.2644	10.1163	6.27466	9.0634	Neutral_FALSE
Q91WG8	Bifunctional UDP-N-acetylglucosamine 2-epimerase/N-acetylmannosamine kinase OS=Mus musculus OX=10090 GN=Gne PE=1 SV=1	0.0550779	0.0714836	10.4094	11.8258	9.45533	10.3106	9.48382	10.944	9.13699	11.4252	9.73471	11.8138	10.2992	11.3608	8.29002	9.75989	9.87191	9.01959	11.7524	11.0634	11.3718	9.24555	10.6439	Neutral_FALSE
P00688	Pancreatic alpha-amylase OS=Mus musculus OX=10090 GN=Amy2 PE=1 SV=2	0.0550217	-0.0632658	8.27696	8.42206	8.30834	9.11634	8.83289	7.86419	8.20457	7.97728	8.7211	7.88264	7.27731	7.93664	8.5157	7.60733	7.25739	8.34873	8.98299	8.77149	8.45943	7.49548	11.6707	Neutral_FALSE
Q91WU5	Arsenite methyltransferase OS=Mus musculus OX=10090 GN=As3mt PE=1 SV=2	0.0545242	0.058615	8.3966	9.19229	8.7211	9.33092	8.86109	7.50244	9.12153	8.26209	8.64746	8.21432	9.96145	8.29921	9.25503	7.65105	6.89482	8.95128	8.03892	9.72281	8.3837	8.68119	10.697	Neutral_FALSE
Q91VI7	Ribonuclease inhibitor OS=Mus musculus OX=10090 GN=Rnh1 PE=1 SV=1	0.054401	0.0497927	14.3581	13.2512	14.0189	15.1196	13.7731	13.1261	14.1517	14.0785	13.9748	13.5746	15.2363	13.4383	13.6551	13.4512	13.0549	13.0293	14.6269	15.1908	13.5746	14.2949	15.2732	Neutral_FALSE
Q9DAK9	14 kDa phosphohistidine phosphatase OS=Mus musculus OX=10090 GN=Phpt1 PE=1 SV=1	0.0539019	0.0705625	7.71425	8.71768	10.1293	11.2107	10.5018	9.62936	10.2408	10.5118	10.6528	8.9571	11.1163	10.0901	7.55459	10.5018	9.78953	10.1163	11.1228	10.6883	9.3443	9.44501	11.1984	Neutral_FALSE
P09103	Protein disulfide-isomerase OS=Mus musculus OX=10090 GN=P4hb PE=1 SV=2	0.0538023	-0.0642306	15.1357	13.9385	16.0826	16.3233	15.4318	14.0362	17.3581	16.734	16.0447	15.7706	15.691	14.6937	14.8582	16.1257	15.5537	13.6773	16.2787	16.1417	15.6883	16.5142	16.3495	Neutral_FALSE
P16125	L-lactate dehydrogenase B chain OS=Mus musculus OX=10090 GN=Ldhb PE=1 SV=2	0.0535655	-0.0825371	10.2527	9.83763	10.1293	11.8994	11.1861	9.34207	10.5981	11.0014	10.8611	9.44501	12.4305	7.78136	10.4409	9.78136	10.2167	9.50779	10.8994	12.2848	8.87652	11.4094	12.7461	Neutral_FALSE
P42125	Enoyl-CoA delta isomerase 1 mitochondrial OS=Mus musculus OX=10090 GN=Eci1 PE=1 SV=2	0.053156	0.0799891	8.7039	8.83605	10.0768	10.3987	9.43045	9.59246	10.6528	7.10401	7.81378	8.09276	9.96578	7.19989	9.20457	8.53138	9.52943	8.31741	10.2046	11.2167	9.77314	7.94677	11.1228	Neutral_FALSE
P97821	Dipeptidyl peptidase 1 OS=Mus musculus OX=10090 GN=Ctsc PE=1 SV=1	0.0529342	0.0314306	11.6119	11.0701	11.2586	12.8746	11.1485	11.4512	11.4818	11.9658	11.4717	11.6707	11.2586	11.6573	11.4868	11.5314	11.2167	11.1737	11.5699	11.865	11.2703	12.7056	12.0835	Neutral_FALSE
Q91X52	L-xylulose reductase OS=Mus musculus OX=10090 GN=Dcxr PE=1 SV=2	0.0526681	0.0471148	11.446	12.1861	12.0189	13.2438	12.0701	11.5981	12.0668	11.6618	12.7669	12.0189	13.3163	12.0701	11.4717	11.4666	11.5981	11.7977	12.2877	12.5459	11.3718	11.8803	14.1517	Neutral_FALSE
P11983	T-complex protein 1 subunit alpha OS=Mus musculus OX=10090 GN=Tcp1 PE=1 SV=3	0.0525488	0.0615946	11.3332	11.2408	11.8297	13.8337	12.7793	11.3987	12.7099	12.2015	11.9586	11.6573	13.5981	11.4919	11.5411	11.2644	11.0967	11.3219	12.9495	13.412	11.8494	12.1674	14.1033	Neutral_FALSE
O88844	Isocitrate dehydrogenase [NADP] cytoplasmic OS=Mus musculus OX=10090 GN=Idh1 PE=1 SV=2	0.0524318	0.0674627	14.8287	13.4383	13.7099	15.9036	14.1196	13.0701	14.1596	14.4576	13.7731	14.0532	15.8679	14.0189	13.2408	12.6662	12.9944	13.1768	14.5687	15.1791	13.8138	14.6325	16.5447	Neutral_FALSE
P62806	Histone H4 OS=Mus musculus OX=10090 GN=H4c1 PE=1 SV=2	0.0523688	-0.0984491	14.4576	12.9604	13.8435	14.6718	14.2586	10.5018	12.1163	12.1293	13.1	14.1357	14.1517	12.0532	13.3987	10.2167	10.5699	12.5579	14.2137	14.6325	13.8138	11.2467	15.2137	Neutral_FALSE
Q91YI0	Argininosuccinate lyase OS=Mus musculus OX=10090 GN=Asl PE=1 SV=1	0.0522386	-0.0374465	13.0032	11.446	11.9694	13.4767	12.1228	11.584	12.3471	12.7997	11.584	12.2963	12.8357	11.6795	11.7185	11.9944	11.8533	11.5018	12.464	12.4767	12.2318	12.5627	13.0464	Neutral_FALSE
P01801	Ig heavy chain V-III region J606 OS=Mus musculus OX=10090 PE=1 SV=1	0.0509269	0.0706467	11.5216	10.6348	12.0154	12.06	10.7313	13.6883	10.0362	11.6883	12.8158	14.1596	11.6348	11.6211	9.88874	11.9801	11.9069	9.80735	11.7099	11.4512	12.42	12.3498	12.1737	Neutral_FALSE
P29351	Tyrosine-protein phosphatase non-receptor type 6 OS=Mus musculus OX=10090 GN=Ptpn6 PE=1 SV=2	0.0507005	0.0328265	11.3718	11.4147	11.9144	13.1908	11.8258	12.42	12.42	12.7834	12.2935	13.0206	12.2848	11.7524	11.9366	11.4969	11.9256	11.9293	12.6325	11.888	12.2992	12.697	12.7099	Neutral_FALSE
Q91VU0	Protein FAM3C OS=Mus musculus OX=10090 GN=Fam3c PE=1 SV=1	0.0505919	0.0390858	11.5314	9.79604	9.58684	9.52748	9.08215	9.82496	8.8857	9.89178	9.82018	9.35315	10.5411	10.4094	9.51767	9.39874	9.90388	8.66889	10.2408	9.82655	9.74819	9.78953	10.3332	Neutral_FALSE
P09041	Phosphoglycerate kinase 2 OS=Mus musculus OX=10090 GN=Pgk2 PE=1 SV=4	0.050582	0.068734	8.80735	10.3443	8.63662	9.11634	9.87958	9.92333	8.22882	7.40939	10.3554	10.388	7.91289	8.24317	8.56605	9.5216	9.56033	8.80413	10.2167	8.35755	9.55651	8.05528	11.9106	Neutral_FALSE
P70677	Caspase-3 OS=Mus musculus OX=10090 GN=Casp3 PE=1 SV=1	0.0504019	-0.0858545	7.26491	6.76781	7.41785	10.7977	9.34873	7.41892	8.58496	10.8218	8.17991	7.53391	9.81698	9.20701	7.20105	6.90514	8.77808	6.06586	9.29692	9.77314	7.72792	8.77808	10.0224	Neutral_FALSE
P25785	Metalloproteinase inhibitor 2 OS=Mus musculus OX=10090 GN=Timp2 PE=1 SV=2	0.05026	0.0476329	13.5746	13.2378	11.744	11.9218	12.5934	11.2819	11.6348	11.0293	11.584	11.8057	12.0258	12.7752	12.9256	11.0498	11.6839	10.9586	12.8533	12.628	12.412	11.6165	12.6393	Neutral_FALSE
Q6PDM2	Serine/arginine-rich splicing factor 1 OS=Mus musculus OX=10090 GN=Srsf1 PE=1 SV=3	0.049875	-0.0331592	10.2644	10.9513	10.0498	11.0901	10.2644	9.27146	10.3332	11.2992	10.0768	10.1674	11.4305	9.93958	10.1293	9.98014	10.4409	9.95274	10.4818	10.4717	9.94398	10.3554	11.1098	Neutral_FALSE
P30412	Peptidyl-prolyl cis-trans isomerase C OS=Mus musculus OX=10090 GN=Ppic PE=1 SV=1	0.0489637	0.0597021	7.57331	7.7211	8.31288	8.40088	8.35755	7.33197	7.70736	9.01123	6.34696	7.56763	9.83289	7.56224	6.71425	6.55612	7.9325	7.24578	8.86728	9.12153	6.30969	8.26209	9.0954	Neutral_FALSE
P09671	Superoxide dismutase [Mn] mitochondrial OS=Mus musculus OX=10090 GN=Sod2 PE=1 SV=3	0.0487691	-0.0648587	7.70736	6.67727	7.26679	9.29232	9.26209	6.17193	8.66889	7.11894	8.53138	7.12928	8.03471	7.40054	7.16213	6.42291	7.25131	6.71499	9.50978	8.81698	8.67948	7.02237	9.33985	Neutral_FALSE
Q00898	Alpha-1-antitrypsin 1-5 OS=Mus musculus OX=10090 GN=Serpina1e PE=1 SV=1	0.0484094	0.085246	13.5265	11.1033	11.5018	15.4318	13.92	13.6662	13.8823	13.1784	13.2258	11.5746	15.3092	13.2541	12.4868	11.6839	13.3581	11.5314	12.4331	15.8163	13.4893	15.5507	13.7834	Neutral_FALSE
Q9Z1W8	Potassium-transporting ATPase alpha chain 2 OS=Mus musculus OX=10090 GN=Atp12a PE=1 SV=3	0.0483666	-0.0643262	8.98584	7.40939	10.7814	10.4512	10.7228	8.92481	9.46557	9.30834	9.54689	10.4512	10.4409	7.93074	8.83605	7.46761	10.2761	8.04985	9.52552	10.4409	10.3987	9.92778	9.61102	Neutral_FALSE
Q9JM14	5'(3')-deoxyribonucleotidase cytosolic type OS=Mus musculus OX=10090 GN=Nt5c PE=1 SV=1	0.0476808	0.0432134	10.8918	10.8218	11.0901	11.4041	10.7731	10.1163	11.2992	11.2703	10.7649	10.3332	11.8842	11.1674	10.1033	9.45943	10.3987	10.1674	12.1357	12.1	11.0701	10.8611	12.0802	Neutral_FALSE
Q9CQI3	Glia maturation factor beta OS=Mus musculus OX=10090 GN=Gmfb PE=1 SV=3	0.0474355	0.0887796	9.44087	8.44708	7.33288	10.6165	8.5157	6.97694	9.31515	8.75154	7.19967	8.62936	11.6073	7.18982	7.21345	7.83289	6.61618	6.56728	9.09803	10.2408	7.50779	9.62753	11.0634	Neutral_FALSE
Q09098	Prostate and testis expressed protein 4 OS=Mus musculus OX=10090 GN=Pate4 PE=1 SV=3	0.0469994	-0.0815271	13.5981	12.4717	11.7977	15.2841	10.3663	11.7936	12.1453	13.1532	12.1674	10.5314	14.6937	11.7731	11.3934	11.3554	11.6795	12.0802	12.6004	13.5981	11.7977	15.435	12.4538	Neutral_FALSE
Q61035	Histidine--tRNA ligase cytoplasmic OS=Mus musculus OX=10090 GN=Hars1 PE=1 SV=2	0.0467395	0.0534526	9.16742	10.2644	10.2046	11.4041	10.4818	10.42	11.0835	10.7482	10.0498	10.9218	11.6484	10.7731	9.18488	9.36632	11.4564	8.68299	10.9144	11.42	9.68299	9.72281	11.9658	Neutral_FALSE
Q8R016	Bleomycin hydrolase OS=Mus musculus OX=10090 GN=Blmh PE=1 SV=1	0.0466422	0.034453	9.22641	11.0967	10.7814	11.4564	11.2348	10.9366	11.0901	11.5118	11.1737	11.2107	11.7398	10.5018	11.6211	10.6257	10.9586	10.6618	10.7482	11.5699	10.7731	9.95855	11.388	Neutral_FALSE
Q3U0B3	Dehydrogenase/reductase SDR family member 11 OS=Mus musculus OX=10090 GN=Dhrs11 PE=1 SV=1	0.0465998	-0.12378	7.04335	8.72792	7.15087	11.0566	7.40088	6.59694	8.51175	14.2659	7.13955	7.89681	12.6371	9.55459	6.39273	7.1197	6.58543	6.45719	7.82655	9.37069	8.67243	9.29002	10.5699	Neutral_FALSE
P62627	Dynein light chain roadblock-type 1 OS=Mus musculus OX=10090 GN=Dynlrb1 PE=1 SV=3	0.0459014	0.0617889	9.24555	7.51334	9.42626	9.98014	8.64746	6.67243	9.04985	8.75489	8.14975	7.4336	9.13186	9.98014	7.96	8.03342	8.5157	6.53693	9.35094	9.79604	9.6987	7.59991	9.9571	Neutral_FALSE
P52480	Pyruvate kinase PKM OS=Mus musculus OX=10090 GN=Pkm PE=1 SV=4	0.0456899	-0.0532292	16.5966	15.7602	15.7783	17.2877	16.1053	15.1155	15.9635	16.0124	15.4383	15.4862	17.5582	15.6551	14.8287	14.4186	14.8582	14.9748	16.5065	17.0211	15.863	16.4318	17.8361	Neutral_FALSE
Q8BT60	Copine-3 OS=Mus musculus OX=10090 GN=Cpne3 PE=1 SV=2	0.0455812	-0.0696353	7.88927	7.6865	9.23362	9.7879	9.35535	7.17991	8.55075	8.12921	9.10852	8.90989	10.2644	7.01678	9.69174	6.91188	7.07682	7.07682	8.95128	10.1421	8.45943	6.76308	10.4615	Neutral_FALSE
P47226	Testin OS=Mus musculus OX=10090 GN=Tes PE=1 SV=1	0.0444447	0.0331505	10.1033	10.2046	10.5314	10.5118	10.3332	9.14975	9.94251	10.2527	10.5216	9.9542	8.51175	10.5216	9.81378	10.1548	10.1033	9.90087	10.7482	10.3987	10.0362	11.0634	11.2586	Neutral_FALSE
Q9DAW9	Calponin-3 OS=Mus musculus OX=10090 GN=Cnn3 PE=1 SV=1	0.0443942	0.0723718	8.40714	8.10852	10.0224	10.4615	9.81057	8.13188	8.58871	8.73132	7.02237	7.56986	10.5118	9.14975	6.56529	7.92481	8.55459	7.39284	10.2288	10.5699	8.99718	7.94251	11.1737	Neutral_FALSE
Q9D0E1	Heterogeneous nuclear ribonucleoprotein M OS=Mus musculus OX=10090 GN=Hnrnpm PE=1 SV=3	0.0437952	-0.0675442	9.63118	8.25267	8.40939	11.0768	10.1674	8.21917	9.20212	8.37504	9.26913	7.96578	10.697	8.41363	8.41363	8.07146	8.08746	8.15482	10.5793	10.697	7.5157	8.97441	11.7566	Neutral_FALSE
P19783	Cytochrome c oxidase subunit 4 isoform 1 mitochondrial OS=Mus musculus OX=10090 GN=Cox4i1 PE=1 SV=2	0.0436123	-0.0356176	11.2467	10.4818	10.9586	9.67948	10.8138	10.2167	10.2408	10.7056	10.1163	10.8138	9.70736	10.1293	9.86728	10.1421	9.77972	9.72792	10.5887	11.3663	10.4717	12.2992	10.6257	Neutral_FALSE
Q05920	Pyruvate carboxylase mitochondrial OS=Mus musculus OX=10090 GN=Pc PE=1 SV=1	0.0433849	-0.0458929	7.28055	7.24793	8.85175	9.05257	9.30834	8.96	8.61839	8.51175	8.34873	9.224	8.10852	7.93074	8.61839	8.78463	9.77479	8.54303	8.83605	7.60733	9.41363	6.28065	7.90087	Neutral_FALSE
P01864	Ig gamma-2A chain C region secreted form OS=Mus musculus OX=10090 PE=1 SV=1	0.0433118	0.088801	12.0668	11.2527	9.10852	13.9385	11.1548	11.584	10.3987	10.4919	9.44708	9.80413	14.1752	11.0835	9.224	9.65821	10.5793	8.25739	10.6528	12.8277	11.4357	13.5018	12.4564	Neutral_FALSE
Q9Z1G3	V-type proton ATPase subunit C 1 OS=Mus musculus OX=10090 GN=Atp6v1c1 PE=1 SV=4	0.0432165	-0.0673523	9.9629	9.15987	8.32193	10.0768	9.14975	8.55842	8.84549	12.1325	9.52748	7.83272	10.0084	10.0084	9.5812	6.75489	8.02791	10.3219	10.5216	11.1228	8.84235	9.46761	11.0154	Neutral_FALSE
Q9DCD0	6-phosphogluconate dehydrogenase decarboxylating OS=Mus musculus OX=10090 GN=Pgd PE=1 SV=3	0.0429692	-0.0620088	14.0951	12.5387	12.7503	14.9476	12.7249	11.9622	12.9996	13.412	12.2703	11.8017	14.8679	13.0735	11.388	12.2848	12.1737	11.2527	13.8435	14.1115	12.6004	13.5981	15.1946	Neutral_FALSE
P21107	Tropomyosin alpha-3 chain OS=Mus musculus OX=10090 GN=Tpm3 PE=1 SV=3	0.0423088	0.0809264	11.2877	6.02316	11.1799	12.9163	12.1	11.7936	11.2935	11.5746	10.8297	11.2761	12.7875	10.9658	10.1421	11.446	9.37938	10.3554	11.2761	12.0532	9.83289	10.2761	13.1784	Neutral_FALSE
P58021	Transmembrane 9 superfamily member 2 OS=Mus musculus OX=10090 GN=Tm9sf2 PE=1 SV=1	0.0420845	-0.0378205	8.26679	8.63662	9.48985	8.16491	9.61471	9.47776	8.71768	9.0607	8.35755	8.11374	8.18982	7.49985	8.15987	9.87191	8.2854	8.90689	9.46352	9.88417	9.3015	8.37504	9.87652	Neutral_FALSE
Q99LJ1	Tissue alpha-L-fucosidase OS=Mus musculus OX=10090 GN=Fuca1 PE=1 SV=1	0.0417987	-0.0360993	11.043	9.45121	10.2167	11.4818	10.7056	9.01402	9.79928	10.4409	9.77808	10.2877	9.25267	10.7142	10.2046	9.38586	9.79928	11.0362	10.9658	10.2761	10.3332	10.6257	9.25974	Neutral_FALSE
P80317	T-complex protein 1 subunit zeta OS=Mus musculus OX=10090 GN=Cct6a PE=1 SV=3	0.0417301	0.0629692	13.0566	11.8956	11.2819	12.2076	10.8218	8.5157	11.7524	11.9549	9.85798	11.1737	12.2408	10.8765	10.5411	9.2503	10.7313	10.0362	11.888	12.5864	11.6528	11.7482	13.1564	Neutral_FALSE
Q8BIW1	Exopolyphosphatase PRUNE1 OS=Mus musculus OX=10090 GN=Prune1 PE=1 SV=1	0.0413138	0.0458858	8.60047	6.51792	7.55929	9.35386	7.49742	7.02752	7.39232	7.41785	6.62644	7.85433	8.62205	7.33425	6.50462	6.33628	7.07682	6.48543	7.94251	8.27612	7.58496	7.97154	9.21917	Neutral_FALSE
Q64442	Sorbitol dehydrogenase OS=Mus musculus OX=10090 GN=Sord PE=1 SV=3	0.0410997	0.0234662	13.5507	12.6991	13.7419	13.8138	12.5191	13.7207	14.0362	13.7731	13.5142	14.0532	12.8669	13.0532	13.1596	13.92	13.4893	13.7313	13.6991	13.0345	13.6991	14.0701	13.3304	Neutral_FALSE
Q8R059	UDP-glucose 4-epimerase OS=Mus musculus OX=10090 GN=Gale PE=1 SV=1	0.0407206	-0.0664181	9.96578	8.40939	9.8933	10.973	9.783	7.76155	10.0498	9.36194	9.46352	9.52943	11.5265	7.96	8.5157	8.46352	7.98299	8.61102	10.5507	11.2288	7.56224	9.41363	12.0735	Neutral_FALSE
Q3UW53	Protein Niban 1 OS=Mus musculus OX=10090 GN=Niban1 PE=1 SV=2	0.0406215	0.0520856	13.4512	11.2408	11.1674	11.8494	10.7056	10.9586	9.69523	10.6528	10.5887	10.3443	11.8994	13.7099	10.3219	9.96578	11.0498	11.2467	11.2527	11.1861	10.7649	10.3772	12.2527	Neutral_FALSE
Q8R050	Eukaryotic peptide chain release factor GTP-binding subunit ERF3A OS=Mus musculus OX=10090 GN=Gspt1 PE=1 SV=2	0.0392897	-0.0362571	9.12928	9.81538	9.30606	9.86728	8.84862	9.13955	9.19967	9.66534	9.55075	9.54689	7.31087	9.62022	7.98299	9.70217	10.1033	8.81057	10.2992	9.83131	9.77314	8.92481	10.3554	Neutral_FALSE
O35841	Apoptosis inhibitor 5 OS=Mus musculus OX=10090 GN=Api5 PE=1 SV=2	0.0381388	0.0736736	10.1293	8.49185	7.34873	9.94983	9.15228	6.42174	8.91886	8.96578	8.0607	10.7566	10.2644	7.37504	7.18982	7.66534	5.74595	6.34163	10.1163	10.2046	8.63662	8.99435	10.8455	Neutral_FALSE
Q9DBJ1	Phosphoglycerate mutase 1 OS=Mus musculus OX=10090 GN=Pgam1 PE=1 SV=3	0.0374635	-0.0424697	14.1277	12.7207	13.0067	13.9106	12.6371	12.0735	12.7164	12.9586	11.9873	12.3581	14.9476	12.8994	11.8455	11.7013	12.1033	11.7013	13.1147	13.9012	12.4226	13.3718	13.9748	Neutral_FALSE
P68368	Tubulin alpha-4A chain OS=Mus musculus OX=10090 GN=Tuba4a PE=1 SV=1	0.0373676	0.0583209	11.8218	10.1163	10.9873	12.6165	10.3443	8.6865	11.2228	11.043	9.99435	10.5018	12.06	10.6439	9.16239	9.60548	9.53722	8.8857	11.9873	10.5699	11.6439	12.4564	12.7566	Neutral_FALSE
Q9DBP5	UMP-CMP kinase OS=Mus musculus OX=10090 GN=Cmpk1 PE=1 SV=1	0.0369539	0.0450272	12.6004	12.0934	12.1611	13.3581	12.043	10.6073	12.0566	12.2556	11.5411	12.0119	13.6551	11.6439	10.7482	11.2467	11.1737	10.7228	13.2318	13.1228	11.7056	12.2497	13.9837	Neutral_FALSE
P60843	Eukaryotic initiation factor 4A-I OS=Mus musculus OX=10090 GN=Eif4a1 PE=1 SV=1	0.0358857	0.0536469	11.4615	11.1485	11.5018	13.2776	11.5651	9.90839	12.0464	11.8455	11.3608	11.4818	13.0102	11.446	10.5018	9.55075	10.6165	10.0224	12.9908	13.1421	11.5411	11.1163	14.0447	Neutral_FALSE
Q91VR5	ATP-dependent RNA helicase DDX1 OS=Mus musculus OX=10090 GN=Ddx1 PE=1 SV=1	0.0347693	-0.0414117	8.49455	8.64024	10.0498	10.4094	10.1923	8.18488	10.7142	9.99435	10.5118	10.1293	10.0498	9.36413	8.224	9.29692	9.37286	7.94837	10.4919	10.7566	9.14721	9.86109	11.1163	Neutral_FALSE
P51859	Hepatoma-derived growth factor OS=Mus musculus OX=10090 GN=Hdgf PE=1 SV=2	0.0332462	0.0337048	11.2046	9.81218	11.3772	10.8376	10.1163	11.9873	10.6707	12.0049	10.3106	10.9658	11.2935	10.7482	10.0362	12.3663	9.42836	10.0901	11.0566	10.8688	11.2288	12.1643	11.2527	Neutral_FALSE
Q63810	Calcineurin subunit B type 1 OS=Mus musculus OX=10090 GN=Ppp3r1 PE=1 SV=3	0.0329901	0.0699924	10.1421	7.52356	9.40939	12.8918	7.33985	9.06878	6.7783	9.7879	9.39017	8.46938	10.5887	9.24555	9.31061	6.77906	7.54689	9.23362	8.05405	9.01681	10.5981	12.9088	8.86419	Neutral_FALSE
P10649	Glutathione S-transferase Mu 1 OS=Mus musculus OX=10090 GN=Gstm1 PE=1 SV=2	0.0324338	0.0431932	13.3443	12.4226	13.0119	14.6718	13.6551	12.5627	12.6096	14.2877	12.8435	13.0241	14.8188	12.9622	12.3554	11.744	13.0735	11.1611	13.5981	14.6551	12.9031	14.4252	15.0102	Neutral_FALSE
P99029	Peroxiredoxin-5 mitochondrial OS=Mus musculus OX=10090 GN=Prdx5 PE=1 SV=2	0.0323729	0.048905	12.8138	11.8258	12.4767	14.5687	12.7377	11.7936	12.3853	12.6004	12.1098	11.8098	14.8337	12.3219	11.2935	11.3826	10.8765	11.2586	13.7731	13.6662	12.2935	13.1066	15.0532	Neutral_FALSE
P58252	Elongation factor 2 OS=Mus musculus OX=10090 GN=Eef2 PE=1 SV=2	0.0316583	0.035579	15.1115	14.0951	14.6718	15.9859	14.6495	13.4767	15.1277	15.0447	14.412	14.2805	16.0971	14.5447	13.9476	13.6662	13.6883	13.5627	15.435	15.8582	14.4252	15.2175	16.4704	Neutral_FALSE
E9Q555	E3 ubiquitin-protein ligase RNF213 OS=Mus musculus OX=10090 GN=Rnf213 PE=1 SV=2	0.0314691	0.044756	7.94837	10.5887	9.05528	9.47573	9.57743	8.29462	9.85487	8.46352	8.16992	7.36632	9.16742	10.0498	6.06105	8.81057	9.31061	10.2046	9.36851	9.31741	9.38802	9.04166	11.0224	Neutral_FALSE
P15626	Glutathione S-transferase Mu 2 OS=Mus musculus OX=10090 GN=Gstm2 PE=1 SV=2	0.0311353	-0.0306922	13.1131	12.5579	12.8238	13.8138	12.4919	12.4383	13.5265	13.6211	12.9531	12.2438	13.7524	12.5167	11.9293	12.1517	12.6528	11.8611	13.6211	14.0785	12.6662	14.1596	14.4512	Neutral_FALSE
O35864	COP9 signalosome complex subunit 5 OS=Mus musculus OX=10090 GN=Cops5 PE=1 SV=3	0.0292084	-0.0690748	7.22039	9.16992	13.8337	9.70563	8.29921	13.3718	9.22641	8.35315	8.58496	14.1115	9.51964	9.43463	9.06609	9.12153	8.44708	8.43879	8.71081	9.57932	9.37938	10.8688	9.51373	Neutral_FALSE
Q7TQI3	Ubiquitin thioesterase OTUB1 OS=Mus musculus OX=10090 GN=Otub1 PE=1 SV=2	0.0292026	0.0348318	11.9622	10.2527	9.91139	11.8258	10.8138	10.2877	10.3663	10.7398	10.5793	10.3106	12.0934	10.6707	10.7313	9.26209	10.4409	9.91737	11.5167	12.1611	9.90839	9.66356	12.7271	Neutral_FALSE
P46460	Vesicle-fusing ATPase OS=Mus musculus OX=10090 GN=Nsf PE=1 SV=2	0.0291813	-0.0537742	10.6883	6.19645	7.08746	11.1923	8.85175	6.57906	8.33539	8.33985	7.65821	6.73932	9.94105	7.85798	6.82018	8.07012	7.70736	6.69547	7.7194	8.79442	8.94837	9.43463	10.5314	Neutral_FALSE
Q68FL6	Methionine--tRNA ligase cytoplasmic OS=Mus musculus OX=10090 GN=Mars1 PE=1 SV=1	0.0291486	-0.040063	7.70044	9.49586	9.37721	8.65974	8.47167	6.94251	9.38154	7.43463	6.50621	6.88831	8.62312	9.33316	6.6865	6.55152	7.88264	8.89178	9.16491	9.35535	7.64386	7.72792	9.3966	Neutral_FALSE
O09164	Extracellular superoxide dismutase [Cu-Zn] OS=Mus musculus OX=10090 GN=Sod3 PE=1 SV=1	0.0279887	-0.0501727	11.0835	7.91289	12.0362	10.3663	7.24793	6.98868	8.5812	7.73382	8.21917	8.40939	10.2644	9.01402	8.224	7.90087	8.02791	8.26209	7.49268	10.6883	8.20457	10.4717	9.33092	Neutral_FALSE
P50396	Rab GDP dissociation inhibitor alpha OS=Mus musculus OX=10090 GN=Gdi1 PE=1 SV=3	0.0278348	-0.0276751	12.0014	11.3826	11.4717	12.9495	11.6165	11.2586	11.9144	11.5459	12.0084	10.9366	13.1877	10.8918	11.6528	10.6707	10.9293	11.5981	11.944	12.7566	11.0967	12.0464	13.4893	Neutral_FALSE
P49722	Proteasome subunit alpha type-2 OS=Mus musculus OX=10090 GN=Psma2 PE=1 SV=3	0.0273326	-0.0383071	11.6211	10.2527	11.744	12.0967	11.1228	9.05257	11.2819	10.388	10.8842	10.8297	12.664	10.7398	10.6707	9.2384	9.14211	10.2167	11.6165	12.2992	10.5603	9.94691	12.8746	Neutral_FALSE
P63028	Translationally-controlled tumor protein OS=Mus musculus OX=10090 GN=Tpt1 PE=1 SV=1	0.026929	-0.0596272	14.183	13.8435	14.2137	14.2949	10.6165	13.6991	10.8533	13.8918	10.388	13.3021	13.5265	13.412	9.06878	13.0137	13.3853	9.03617	14.3786	13.0651	13.9567	14.0014	13.7834	Neutral_FALSE
Q99KP3	Lambda-crystallin homolog OS=Mus musculus OX=10090 GN=Cryl1 PE=1 SV=3	0.0266867	0.0397835	11.2107	10.2288	10.4409	11.9181	10.1293	9.57365	10.4919	10.5216	9.34873	8.59991	12.5483	10.3106	9.80574	10.5118	9.71081	9.08481	11.5699	11.7398	9.62205	9.18488	12.9403	Neutral_FALSE
Q80W21	Glutathione S-transferase Mu 7 OS=Mus musculus OX=10090 GN=Gstm7 PE=1 SV=1	0.0259188	0.0240117	11.6926	10.2408	10.9218	11.4969	10.9366	12.1261	10.5018	10.6439	10.6257	10.1293	11.3826	10.9069	10.3663	10.4717	10.0768	10.2408	12.4767	12.2076	11.1923	11.4147	11.6707	Neutral_FALSE
Q8K354	Carbonyl reductase [NADPH] 3 OS=Mus musculus OX=10090 GN=Cbr3 PE=1 SV=1	0.0258693	0.0229547	11.3276	10.6439	10.9944	10.6528	10.6707	10.5314	11.7056	10.8455	11.2644	10.944	10.3663	11.5118	10.4717	11.3163	11.42	10.6073	11.9293	8.71768	11.7099	11.4409	11.3554	Neutral_FALSE
Q8VCT3	Aminopeptidase B OS=Mus musculus OX=10090 GN=Rnpep PE=1 SV=2	0.0255389	0.0329716	13.7936	12.2644	14.1277	14.5387	14.412	11.5459	14.1196	12.4538	12.8455	13.2805	15.1236	14.0102	13.1389	12.1066	12.5265	11.6573	14.0701	13.9567	13.5507	12.8435	14.2659	Neutral_FALSE
Q60676	Serine/threonine-protein phosphatase 5 OS=Mus musculus OX=10090 GN=Ppp5c PE=1 SV=3	0.0254571	-0.0351293	7.81029	6.92993	7.27612	9.59059	8.28077	8.29462	7.58496	7.19967	9.10329	6.74235	9.41574	7.9567	7.03342	7.93664	7.86419	7.91289	7.76155	9.85019	6.31796	6.80366	10.0768	Neutral_FALSE
P10605	Cathepsin B OS=Mus musculus OX=10090 GN=Ctsb PE=1 SV=2	0.0254371	0.0265172	14.5265	13.4383	12.7185	14.4448	12.7419	13.0498	12.3049	12.7752	12.5722	12.1611	14.3092	13.7524	13.1293	12.4666	12.1033	12.1861	13.6662	14.1196	12.6707	13.6439	14.2061	Neutral_FALSE
P15379	CD44 antigen OS=Mus musculus OX=10090 GN=Cd44 PE=1 SV=3	0.0253924	-0.0434602	9.84235	9.38586	7.54229	10.4919	9.20945	7.33092	8.38802	7.87677	8.56605	7.4735	10.388	9.74147	9.06878	7.36632	7.72792	5.82486	9.74483	9.633	6.94251	10.0901	10.3219	Neutral_FALSE
Q91YR9	Prostaglandin reductase 1 OS=Mus musculus OX=10090 GN=Ptgr1 PE=1 SV=2	0.0250379	0.0230973	13.6883	13.0651	12.9622	14.392	13.0718	13.3304	12.7377	13.4512	12.7649	12.0532	14.0951	12.5864	12.158	13.0984	13.8138	12.5817	14.0785	14.2438	12.8376	13.4767	14.5387	Neutral_FALSE
Q91WQ3	Tyrosine--tRNA ligase cytoplasmic OS=Mus musculus OX=10090 GN=Yars1 PE=1 SV=3	0.0246003	-0.0167573	11.7649	10.2992	10.42	11.3663	10.9144	10.388	10.8918	10.2408	9.83289	10.1674	11.1033	11.1611	10.4409	10.3443	10.9144	9.94105	11.0014	10.7398	10.1674	10.42	11.5555	Neutral_FALSE
O89110	Caspase-8 OS=Mus musculus OX=10090 GN=Casp8 PE=1 SV=1	0.0242449	0.0226823	8.98868	10.0901	10.0901	11.0362	10.5118	10.2992	10.2761	10.8533	9.80896	10.1923	11.3663	9.86109	8.94251	10.1674	10.3987	9.35755	10.6618	10.0224	9.88417	9.9571	12.0668	Neutral_FALSE
P35282	Ras-related protein Rab-21 OS=Mus musculus OX=10090 GN=Rab21 PE=1 SV=4	0.0239553	-0.0336541	11.5699	11.8297	12.0154	11.2527	9.14721	11.5746	9.55842	12.2556	9.36851	12.2015	10.2992	10.2527	11.0498	11.5934	9.64566	9.31061	12.1293	9.783	12.0735	11.446	11.2408	Neutral_FALSE
O55143	Sarcoplasmic/endoplasmic reticulum calcium ATPase 2 OS=Mus musculus OX=10090 GN=Atp2a2 PE=1 SV=2	0.0234441	-0.0187678	9.37286	7.62205	7.87036	8.45533	8.54689	8.61471	9.05528	8.73132	8.98299	8.33985	8.56224	7.6865	8.49985	8.46761	8.47573	7.2165	8.7879	9.90087	8.53916	8.98584	9.31515	Neutral_FALSE
Q9D1E6	Tubulin-folding cofactor B OS=Mus musculus OX=10090 GN=Tbcb PE=1 SV=2	0.0234249	-0.0339674	7.91289	8.04985	8.40939	9.11374	9.30378	7.32193	8.62205	8.27612	6.19967	8.82972	10.2992	6.79637	8.06609	7.53916	7.24793	6.36274	8.2384	9.15482	7.27612	7.18982	10.2046	Neutral_FALSE
P51885	Lumican OS=Mus musculus OX=10090 GN=Lum PE=1 SV=2	0.0221376	0.0299006	13.7313	11.1984	11.6618	13.1325	11.42	11.0498	11.4094	11.4147	10.9944	10.8765	13.6883	11.5118	10.9144	10.1293	11.0084	11.1737	11.6839	12.6461	11.4969	13.3581	13.2213	Neutral_FALSE
P54822	Adenylosuccinate lyase OS=Mus musculus OX=10090 GN=Adsl PE=1 SV=2	0.0218808	0.0271561	12.2438	9.78953	10.0224	10.8765	9.93517	8.48382	10.8297	10.1421	10.3332	9.22159	11.7814	10.0901	8.98584	9.96145	10.1674	9.80252	10.8918	11.3772	9.89936	9.71939	11.9694	Neutral_FALSE
Q91W90	Thioredoxin domain-containing protein 5 OS=Mus musculus OX=10090 GN=Txndc5 PE=1 SV=2	0.0217751	0.0207975	11.865	11.2167	12.9088	10.9586	11.0835	10.8297	12.3443	12.5459	11.3554	13.412	11.5362	11.1228	11.0293	11.584	11.6439	10.5887	12.2703	11.4512	12.5817	11.3554	11.8178	Neutral_FALSE
Q8BHN3	Neutral alpha-glucosidase AB OS=Mus musculus OX=10090 GN=Ganab PE=1 SV=1	0.0213188	0.0248914	11.2527	10.5411	11.5746	12.5093	11.8994	10.5018	13.3443	11.9837	12.3987	11.7649	12.9622	11.043	10.2527	12.3247	10.8994	10.4409	12.3799	12.3987	11.944	12.3526	12.8765	Neutral_FALSE
P09803	Cadherin-1 OS=Mus musculus OX=10090 GN=Cdh1 PE=1 SV=1	0.0210814	0.0286486	12.9144	11.6303	10.9873	12.9549	11.2467	10.4919	10.697	10.3663	10.8918	11.2644	13.0206	11.8297	11.3163	9.59059	10.5018	9.57175	12.412	12.3907	10.5507	11.4919	12.6439	Neutral_FALSE
P63328	Serine/threonine-protein phosphatase 2B catalytic subunit alpha isoform OS=Mus musculus OX=10090 GN=Ppp3ca PE=1 SV=1	0.0201271	0.0137375	9.8009	10.7977	10.6073	10.7228	10.5507	10.0362	10.8611	10.2288	9.79928	10.2992	10.7228	10.5314	10.4717	9.30834	9.52748	10.2527	10.8688	10.3663	9.91139	10.8842	11.5603	Neutral_FALSE
Q6PIU9	Uncharacterized protein FLJ45252 homolog OS=Mus musculus OX=10090 PE=1 SV=2	0.0200228	0.0221271	9.89482	10.3772	7.64386	9.20945	8.76155	8.44708	8.45943	8.15987	8.91588	9.16992	9.28771	8.71081	9.14721	7.70044	9.02791	11.1984	8.45533	8.51964	7.92481	8.34873	9.26679	Neutral_FALSE
Q8VDD5	Myosin-9 OS=Mus musculus OX=10090 GN=Myh9 PE=1 SV=4	0.0199227	-0.0209403	15.8989	15.2175	15.2512	16.8727	15.5447	14.6551	15.4318	15.6325	14.8238	14.9385	17.0102	15.0362	14.9476	14.2877	14.5018	14.7099	15.9454	16.624	15.1517	15.435	16.9316	Neutral_FALSE
P43025	Tetranectin OS=Mus musculus OX=10090 GN=Clec3b PE=1 SV=2	0.0193536	0.0246874	8.2384	7.88264	8.61471	9.67948	7.9542	8.99152	8.42206	8.3443	8.41363	7.98868	10.5507	7.92481	8.14466	6.61496	8.99435	6.58946	8.92184	9.43879	7.87036	9.15735	10.1548	Neutral_FALSE
P40124	Adenylyl cyclase-associated protein 1 OS=Mus musculus OX=10090 GN=Cap1 PE=1 SV=4	0.0190681	0.0216806	14.2512	13.9837	13.464	14.9385	14.2213	12.8899	13.3581	13.5864	13.2877	12.9801	15.1713	13.5507	12.8317	12.7793	13.1892	12.5241	14.392	14.8386	13.4767	14.0102	15.8238	Neutral_FALSE
Q61171	Peroxiredoxin-2 OS=Mus musculus OX=10090 GN=Prdx2 PE=1 SV=3	0.0189145	-0.0230486	14.8287	13.5018	13.7419	14.9613	13.5018	13.0918	13.5981	13.5142	13.1131	12.9622	15.9815	14.2877	12.9979	12.9676	12.3247	12.2848	14.2586	13.7524	13.3718	14.7099	14.9613	Neutral_FALSE
P21550	Beta-enolase OS=Mus musculus OX=10090 GN=Eno3 PE=1 SV=3	0.0184867	0.0358766	11.2644	13.3021	10.0224	13.5746	13.3021	12.2467	11.9766	11.1485	11.0701	10.0224	14.5805	10.5887	12.6439	9.64926	11.3987	12.0084	10.8533	14.2438	11.8688	11.697	14.7524	Neutral_FALSE
P62334	26S proteasome regulatory subunit 10B OS=Mus musculus OX=10090 GN=Psmc6 PE=1 SV=1	0.0183777	-0.0234948	12.7334	10.1033	10.1421	11.7313	10.3772	10.3443	9.48985	10.8688	10.2408	9.7039	11.7228	10.6165	10.3554	10.6707	9.51175	9.08215	11.0014	11.0084	11.1737	10.0498	12.863	Neutral_FALSE
Q8K4Z3	NAD(P)H-hydrate epimerase OS=Mus musculus OX=10090 GN=Naxe PE=1 SV=1	0.018374	0.0272046	9.84235	12.1	10.9658	11.5603	10.6439	8.49185	10.9513	9.96578	10.8611	9.78953	11.3718	9.39874	11.0084	9.2384	9.39017	8.84235	12.1984	10.7731	11.5507	11.388	12.5531	Neutral_FALSE
P17182	Alpha-enolase OS=Mus musculus OX=10090 GN=Eno1 PE=1 SV=3	0.0175533	-0.0290944	15.641	14.5687	14.5687	16.3478	14.6439	13.3581	14.5864	14.7313	13.9012	14.0102	16.8606	14.4512	12.933	12.9163	13.4767	12.7035	15.5805	16.1236	14.3163	15.6467	17.0951	Neutral_FALSE
Q9D8Y0	EF-hand domain-containing protein D2 OS=Mus musculus OX=10090 GN=Efhd2 PE=1 SV=1	0.0172112	0.0276538	9.75489	8.91588	10.9513	11.2527	8.74147	8.62936	9.87037	8.91588	9.19722	10.2046	12.3332	9.21189	10.0901	9.27146	9.00843	7.97728	8.74819	10.7895	8.84235	7.27612	11.5507	Neutral_FALSE
Q9JKR6	Hypoxia up-regulated protein 1 OS=Mus musculus OX=10090 GN=Hyou1 PE=1 SV=1	0.0166811	-0.0150094	13.9837	13.6325	14.5687	14.2949	14.1033	13.0119	15.8062	14.768	14.2949	14.726	13.8533	15.2549	13.6883	14.5687	14.5864	12.8784	13.9567	13.7524	14.7313	14.9106	14.1984	Neutral_FALSE
P97298	Pigment epithelium-derived factor OS=Mus musculus OX=10090 GN=Serpinf1 PE=1 SV=2	0.0166064	-0.0236417	10.4409	11.0014	9.52356	10.944	10.2877	9.50779	9.96578	10.0224	9.99435	9.57365	11.8218	10.5793	9.94398	7.25739	8.99718	8.84549	10.4919	11.5411	9.83289	10.8533	12.2288	Neutral_FALSE
P07356	Annexin A2 OS=Mus musculus OX=10090 GN=Anxa2 PE=1 SV=2	0.0163732	0.0179482	15.0189	13.9476	13.5265	14.8965	14.4318	12.9604	13.1147	13.5627	13.2288	13.3987	15.0617	14.0785	13.8238	11.8803	13.2243	12.7956	14.3021	14.6607	13.8037	14.5447	14.8918	Neutral_FALSE
Q80W93	Hydrocephalus-inducing protein OS=Mus musculus OX=10090 GN=Hydin PE=1 SV=2	0.0159055	-0.0497002	6.98449	14.1437	14.1437	8.51382	13.5018	13.1033	11.5265	7.65105	13.464	13.1923	12.3134	8.67596	12.9748	13.3443	10.0224	13.7207	11.9181	7.90689	11.9694	12.2703	8.47167	Neutral_FALSE
P21956	Lactadherin OS=Mus musculus OX=10090 GN=Mfge8 PE=1 SV=3	0.0158602	0.021462	12.3471	11.2167	11.2527	13.0014	11.6393	10.6618	11.933	10.388	10.9944	9.9263	13.6439	11.2527	11.6119	11.3554	10.1548	11.0498	12.1261	12.1	9.88417	11.6662	13.3987	Neutral_FALSE
P14824	Annexin A6 OS=Mus musculus OX=10090 GN=Anxa6 PE=1 SV=3	0.0154565	-0.0123632	13.9476	12.0154	13.5627	13.7313	13.2512	12.1033	13.2152	13.7419	12.9495	13.2747	13.7628	13.4512	13.3853	12.4147	11.8494	12.769	13.8823	13.2863	13.1082	13.1293	13.5627	Neutral_FALSE
O08692	Neutrophilic granule protein OS=Mus musculus OX=10090 GN=Ngp PE=1 SV=1	0.0154523	0.0416822	10.3663	11.6662	10.0768	13.6439	10.9069	6.40457	9.47776	9.78463	9.633	10.4094	14.3786	9.42626	12.4383	6.25182	8.01681	9.41151	9.34651	11.8918	9.14466	9.55842	12.8396	Neutral_FALSE
Q9QZM0	Ubiquilin-2 OS=Mus musculus OX=10090 GN=Ubqln2 PE=1 SV=2	0.0151314	-0.0148831	8.09206	10.2527	8.89785	10.1674	10.3554	10.42	8.77479	9.21189	8.98014	10.3663	10.1421	10.2408	8.86419	10.2167	9.73471	9.20701	8.38802	9.24317	8.25267	9.35975	9.34207	Neutral_FALSE
P29341	Polyadenylate-binding protein 1 OS=Mus musculus OX=10090 GN=Pabpc1 PE=1 SV=2	0.0151292	-0.0145467	14.1674	13.9476	13.0258	12.697	12.0362	12.6662	13.2061	13.6551	12.0901	13.9658	12.8727	13.2423	12.5817	12.6795	13.5507	12.2906	12.4512	12.9748	11.7649	14.3233	13.7834	Neutral_FALSE
Q68FL4	Putative adenosylhomocysteinase 3 OS=Mus musculus OX=10090 GN=Ahcyl2 PE=1 SV=1	0.0150244	0.0240165	10.8376	13.1706	10.8533	11.6165	13.043	12.4014	10.8918	11.7482	12.5411	11.2703	11.7013	13.5864	9.30606	11.7524	13.0172	11.8918	13.0951	11.1293	12.7228	9.65464	13.9658	Neutral_FALSE
Q05816	Fatty acid-binding protein 5 OS=Mus musculus OX=10090 GN=Fabp5 PE=1 SV=3	0.0149682	-0.0105037	10.7895	10.7398	10.6348	11.4615	10.4717	10.9944	11.4357	11.6795	10.4094	10.9873	11.7895	10.5118	10.2288	10.5411	10.3772	10.42	11.8494	10.8842	10.5507	11.4409	11.7814	Neutral_FALSE
P57759	Endoplasmic reticulum resident protein 29 OS=Mus musculus OX=10090 GN=Erp29 PE=1 SV=2	0.0149065	-0.0182988	9.47371	9.40301	11.2046	12.1033	10.3663	10.2761	12.9069	12.2046	11.6573	10.8057	11.0701	10.3443	10.2046	11.5459	11.0084	9.75322	11.9873	11.4147	10.9293	11.8994	11.6119	Neutral_FALSE
Q8VIJ6	Splicing factor proline- and glutamine-rich OS=Mus musculus OX=10090 GN=Sfpq PE=1 SV=1	0.0144559	0.00936484	11.3772	10.1421	9.4818	9.90388	9.65821	9.77643	9.99435	10.0901	9.32868	9.73302	10.0362	10.1799	9.25267	9.39874	9.90989	10.0498	10.4919	9.78627	9.73978	10.4818	10.7228	Neutral_FALSE
Q9EST5	Acidic leucine-rich nuclear phosphoprotein 32 family member B OS=Mus musculus OX=10090 GN=Anp32b PE=1 SV=1	0.0138236	0.0297104	6.7052	6.36107	9.61287	10.4818	8.47167	6.40812	9.22641	8.82972	9.04712	6.96578	10.5118	7.18982	7.44294	6.78609	6.46702	7.18982	8.79116	10.9293	7.46054	8.9571	11.8572	Neutral_FALSE
P00342	L-lactate dehydrogenase C chain OS=Mus musculus OX=10090 GN=Ldhc PE=1 SV=2	0.0137964	-0.0180397	11.7895	10.944	11.4512	11.42	12.3526	10.8842	13.5142	11.8533	10.6439	10.8994	11.9144	12.8178	10.7649	10.8138	11.5068	10.2992	11.8258	11.1548	11.3934	11.6707	14.5265	Neutral_FALSE
P62259	14-3-3 protein epsilon OS=Mus musculus OX=10090 GN=Ywhae PE=1 SV=1	0.0129056	-0.0156137	14.9339	13.5864	14.5387	15.6745	13.8533	13.3718	14.6154	14.5326	13.9012	14.0951	15.8679	14.7046	12.9855	12.5864	13.9385	13.3304	15.0102	14.6718	13.7834	14.6607	16.1888	Neutral_FALSE
Q99KV1	DnaJ homolog subfamily B member 11 OS=Mus musculus OX=10090 GN=Dnajb11 PE=1 SV=1	0.0127866	0.0108704	9.99435	10.0768	10.5507	9.85331	10.9218	9.44915	11.2644	10.5411	9.58871	11.0835	11.5793	10.7814	9.60363	10.2644	9.60548	9.85954	10.5887	10.2992	9.12928	9.71596	10.6073	Neutral_FALSE
P47199	Quinone oxidoreductase OS=Mus musculus OX=10090 GN=Cryz PE=1 SV=1	0.0127367	-0.0148584	9.70563	9.59991	8.03892	9.32868	7.98299	9.32418	8.49985	10.1799	8.97441	10.3443	10.2992	8.04985	9.21675	9.37721	7.17529	8.36194	8.44708	9.11634	8.20945	9.98014	10.0901	Neutral_FALSE
P20108	Thioredoxin-dependent peroxide reductase mitochondrial OS=Mus musculus OX=10090 GN=Prdx3 PE=1 SV=1	0.01245	0.0230644	10.697	8.33092	8.08746	10.1923	10.2992	6.12601	8.21432	7.40682	7.22882	6.84792	10.1163	9.92035	6.65821	7.40939	8.29002	6.39194	10.0362	9.23122	9.35094	9.00282	9.13186	Neutral_FALSE
P29416	Beta-hexosaminidase subunit alpha OS=Mus musculus OX=10090 GN=Hexa PE=1 SV=2	0.0122725	-0.0174331	10.1674	9.61839	9.67243	10.8533	10.3772	9.24555	10.4818	9.03617	9.40939	7.03139	12.4893	9.92333	10.3987	8.84862	9.64205	8.59619	10.7566	11.1674	9.64024	9.58684	10.1923	Neutral_FALSE
P17751	Triosephosphate isomerase OS=Mus musculus OX=10090 GN=Tpi1 PE=1 SV=4	0.0121799	-0.0157036	15.1196	14.392	14.3233	15.7498	14.4252	12.9218	14.2512	14.3512	13.9385	14.0102	16.2023	14.1437	13.0735	12.9106	13.3163	13.183	15.2363	15.1635	14.1115	14.9613	16.1297	Neutral_FALSE
P27773	Protein disulfide-isomerase A3 OS=Mus musculus OX=10090 GN=Pdia3 PE=1 SV=2	0.0116251	0.0143589	14.8088	14.0189	15.691	16.3836	15.1946	14.1517	17.2042	16.5234	16.0362	15.7073	15.7018	14.3987	14.7987	15.9454	15.5142	13.7313	16.2288	16.3074	15.5234	16.6662	16.3321	Neutral_FALSE
P70441	Na(+)/H(+) exchange regulatory cofactor NHE-RF1 OS=Mus musculus OX=10090 GN=Slc9a3r1 PE=1 SV=3	0.0110411	0.0220521	14.1984	9.21189	10.1163	12.5864	10.7814	8.15482	9.37721	9.90839	9.99435	9.46761	12.4538	8.83289	9.71081	10.0362	8.48784	11.2761	10.8611	11.7814	10.2046	10.3219	12.6027	Neutral_FALSE
P11499	Heat shock protein HSP 90-beta OS=Mus musculus OX=10090 GN=Hsp90ab1 PE=1 SV=3	0.0109119	0.012188	15.2213	14.1033	14.8037	15.8989	14.7731	13.7524	15.1517	15.1477	14.4512	14.5142	16.3512	14.6211	13.5627	13.6439	13.7731	14.2213	15.448	15.5746	14.5922	14.9293	16.6523	Neutral_FALSE
Q64324	Syntaxin-binding protein 2 OS=Mus musculus OX=10090 GN=Stxbp2 PE=1 SV=1	0.0102015	-0.0120463	7.79716	9.2384	8.47978	8.15987	8.80413	9.10066	9.20457	6.91245	8.78136	7.25879	9.66178	7.66534	8.28077	6.94817	7.45121	8.30834	8.74819	9.63844	8.65821	9.05257	10.1548	Neutral_FALSE
Q99JY9	Actin-related protein 3 OS=Mus musculus OX=10090 GN=Actr3 PE=1 SV=3	0.00950763	-0.0129996	13.3163	12.446	13.412	14.0362	12.9513	11.3608	12.3304	12.605	12.7207	12.7056	14.5627	12.7752	12.0934	10.8765	11.584	11.2586	13.6662	13.8435	12.3663	12.8899	14.7936	Neutral_FALSE
Q3ULJ0	Glycerol-3-phosphate dehydrogenase 1-like protein OS=Mus musculus OX=10090 GN=Gpd1l PE=1 SV=2	0.00950154	0.013474	12.577	9.92333	10.9586	11.1611	11.3387	10.1548	9.8392	9.90989	10.3443	9.633	11.6618	10.6165	8.66889	9.50779	9.94105	10.5793	10.8057	11.4357	10.2167	12.7249	12.6461	Neutral_FALSE
Q922Q8	Leucine-rich repeat-containing protein 59 OS=Mus musculus OX=10090 GN=Lrrc59 PE=1 SV=1	0.00915544	0.0116698	7.43492	8.50779	9.13955	10.5699	9.04985	8.08215	9.1267	8.36632	9.31061	7.62675	10.2288	9.61839	8.47573	8.08746	8.42206	7.03002	9.13443	8.92778	8.23362	9.98014	10.4919	Neutral_FALSE
Q8QZT1	Acetyl-CoA acetyltransferase mitochondrial OS=Mus musculus OX=10090 GN=Acat1 PE=1 SV=1	0.00883723	-0.00802826	8.70028	7.75489	8.38802	8.74819	8.55075	7.15987	9.45533	7.67948	8.56986	7.67948	8.23362	8.03892	8.53138	7.48382	7.76155	7.74409	9.12928	9.64746	8.88264	7.62042	9.15987	Neutral_FALSE
P37804	Transgelin OS=Mus musculus OX=10090 GN=Tagln PE=1 SV=3	0.0086605	0.00984981	14.5687	13.412	13.9476	14.8088	13.4512	12.8218	13.5981	13.6883	13.6096	12.6861	15.5417	14.2512	12.6573	12.6461	13.6439	12.2848	14.0362	14.2949	13.5746	15.1115	14.5981	Neutral_FALSE
Q3THK7	GMP synthase [glutamine-hydrolyzing] OS=Mus musculus OX=10090 GN=Gmps PE=1 SV=2	0.0086573	-0.0111643	10.8611	12.2527	9.72622	10.3554	10.0084	8.10329	12.5142	10.388	9.14975	10.3663	10.8138	10.8218	10.2167	9.36632	10.0084	9.34651	10.7977	10.7731	10.2761	10.2644	11.2935	Neutral_FALSE
Q61425	Hydroxyacyl-coenzyme A dehydrogenase mitochondrial OS=Mus musculus OX=10090 GN=Hadh PE=1 SV=2	0.00809657	0.0158353	7.01959	6.25293	7.7879	10.6883	9.31967	8.43045	10.0768	9.11894	7.48382	7.26666	10.1421	7.67243	6.7223	6.98386	8.09276	6.63959	10.2408	10.4717	7.93074	8.61102	10.9873	Neutral_FALSE
P08905	Lysozyme C-2 OS=Mus musculus OX=10090 GN=Lyz2 PE=1 SV=2	0.0080238	0.0137235	9.85643	10.3219	8.57365	12.0735	9.03892	9.09803	8.73132	8.94837	8.16992	8.02237	12.9088	7.57743	9.44087	8.93958	9.34207	8.87037	9.32868	9.79279	8.77149	8.87037	11.3826	Neutral_FALSE
P08249	Malate dehydrogenase mitochondrial OS=Mus musculus OX=10090 GN=Mdh2 PE=1 SV=3	0.00762811	-0.0080519	13.7207	11.8533	13.0515	14.4512	13.0276	12.865	13.3021	12.7398	12.628	12.9366	13.9748	12.7936	12.2848	12.1163	12.0701	12.0119	14.1596	13.8337	12.4843	13.7524	14.3373	Neutral_FALSE
P14685	26S proteasome non-ATPase regulatory subunit 3 OS=Mus musculus OX=10090 GN=Psmd3 PE=1 SV=3	0.00748891	0.00804308	11.5507	9.90839	11.0967	12.4173	11.697	10.9801	11.6257	11.8842	11.2877	11.4615	12.8533	10.0084	10.7649	10.7649	10.9293	10.8297	11.8376	12.0396	10.8057	11.2408	13.158	Neutral_FALSE
P51437	Cathelicidin antimicrobial peptide OS=Mus musculus OX=10090 GN=Camp PE=1 SV=2	0.00700218	-0.0175052	10.5981	7.98868	7.03342	11.9106	8.90388	7.19967	7.35755	7.7211	7.42626	7.37691	13.1846	7.91289	5.89724	6.90689	8.84549	6.3906	7.49185	9.20701	7.85175	8.59991	11.6439	Neutral_FALSE
P63158	High mobility group protein B1 OS=Mus musculus OX=10090 GN=Hmgb1 PE=1 SV=2	0.00644933	0.00805783	11.4041	11.8994	10.9069	12.8611	11.0566	9.93517	11.7895	10.6795	11.1861	10.8994	12.8956	10.8376	9.78463	10.5118	10.4717	10.4409	11.2288	12.3332	11.4666	11.5068	13.3443	Neutral_FALSE
Q9JK38	Glucosamine 6-phosphate N-acetyltransferase OS=Mus musculus OX=10090 GN=Gnpnat1 PE=1 SV=1	0.00627645	-0.011218	7.56181	7.72792	10.4818	9.29692	10.1674	7.87652	7.86419	11.1163	8.92184	10.6073	10.2761	6.45497	9.50779	7.7879	8.37938	8.45533	9.54303	10.7056	8.36194	7.17991	10.6257	Neutral_FALSE
Q9Z2Y8	Pyridoxal phosphate homeostasis protein OS=Mus musculus OX=10090 GN=Plpbp PE=1 SV=1	0.00511055	0.00957611	9.35094	10.944	8.56605	10.5887	11.2935	9.08481	11.7013	13.2091	10.1163	9.98014	9.76653	10.0768	10.5981	13.3853	10.3554	9.98014	10.1421	10.0084	13.412	8.19476	10.6883	Neutral_FALSE
P61971	Nuclear transport factor 2 OS=Mus musculus OX=10090 GN=Nutf2 PE=1 SV=1	0.00500868	0.0071369	8.61618	7.17673	8.40514	8.29462	8.55459	6.72842	9.35315	9.53528	7.06609	8.80735	9.59805	7.91886	6.91886	7.58381	7.3837	6.97962	10.0224	6.84549	7.97154	8.23362	10.1293	Neutral_FALSE
P15508	Spectrin beta chain erythrocytic OS=Mus musculus OX=10090 GN=Sptb PE=1 SV=4	0.00472647	-0.00999169	12.7773	10.7056	7.98299	8.43879	9.35755	9.61839	9.41363	10.9873	10.4409	10.3987	11.8138	8.70736	10.4818	9.99435	7.36632	8.66178	9.47978	10.7056	8.87652	8.84862	14.1752	Neutral_FALSE
Q99KR8	Plasma alpha-L-fucosidase OS=Mus musculus OX=10090 GN=Fuca2 PE=1 SV=1	0.00450102	-0.00623744	7.70262	7.33114	8.62936	10.0362	8.97728	8.09276	8.56986	8.51964	7.19967	7.28929	9.24793	7.62205	6.9542	7.75917	9.44915	6.12928	9.4818	9.11894	7.84549	9.45121	9.65464	Neutral_FALSE
Q60865	Caprin-1 OS=Mus musculus OX=10090 GN=Caprin1 PE=1 SV=2	0.00427373	0.00962693	8.99435	13.1611	12.8553	10.1163	12.7482	13.1115	12.1033	12.9348	12.1892	13.4252	10.4717	12.973	12.0701	12.2761	13.3853	12.6027	13.3581	11.3608	14.0868	6.83068	11.5603	Neutral_FALSE
Q61553	Fascin OS=Mus musculus OX=10090 GN=Fscn1 PE=1 SV=4	0.00418501	-0.00517498	9.56033	10.7228	9.83605	10.7895	10.3106	10.1421	9.00843	9.66534	10.6528	9.31741	11.2992	8.36632	9.24079	11.4919	9.8392	10.42	10.1674	10.9513	9.22641	8.64746	11.888	Neutral_FALSE
P09581	Macrophage colony-stimulating factor 1 receptor OS=Mus musculus OX=10090 GN=Csf1r PE=1 SV=3	0.00381668	-0.00634874	9.55651	8.86109	9.12153	8.72792	9.65821	8.21432	9.34651	6.40576	6.46761	6.86844	10.3554	7.06976	8.55075	6.91351	8.46352	8.02237	10.0084	9.51175	7.03378	8.65105	10.2877	Neutral_FALSE
P84084	ADP-ribosylation factor 5 OS=Mus musculus OX=10090 GN=Arf5 PE=1 SV=2	0.00369441	0.00540694	13.6662	10.6439	9.64024	11.6751	10.9658	11.1861	10.1421	10.1799	9.84862	9.26209	11.4305	12.5435	11.944	9.50978	10.6883	10.5507	10.0084	12.4067	10.1799	11.1228	11.0154	Neutral_FALSE
P19001	Keratin type I cytoskeletal 19 OS=Mus musculus OX=10090 GN=Krt19 PE=1 SV=1	0.00353952	-0.00376585	16.4334	15.1074	15.8533	16.2099	16.0722	14.4767	14.6883	14.4252	14.8287	15.7073	15.9177	15.3373	15.3339	13.3443	14.3987	14.7366	15.906	16.5387	15.464	15.3547	16.0426	Neutral_FALSE
Q9WVE8	Protein kinase C and casein kinase substrate in neurons protein 2 OS=Mus musculus OX=10090 GN=Pacsin2 PE=1 SV=1	0.00317106	-0.00699631	7.63644	13.1341	10.6165	11.0154	9.20457	7.39232	9.30378	9.62205	8.7211	8.20945	11.5018	8.09715	12.8918	9.04439	8.33092	7.75489	9.28309	10.7313	8.24793	9.87498	11.4767	Neutral_FALSE
P63260	Actin cytoplasmic 2 OS=Mus musculus OX=10090 GN=Actg1 PE=1 SV=1	0.00273563	-0.00470922	14.3021	12.4357	13.4767	15.6125	13.3443	12.1674	13.8138	13.9567	12.5289	13.1357	15.9454	13.2644	12.0258	11.584	12.4041	11.6393	13.9293	15.2438	13.2674	14.0617	15.6269	Neutral_FALSE
Q00PI9	Heterogeneous nuclear ribonucleoprotein U-like protein 2 OS=Mus musculus OX=10090 GN=Hnrnpul2 PE=1 SV=2	0.00266499	0.00217051	10.0084	9.67596	9.49985	11.0901	10.6257	9.43879	11.0566	9.59991	10.1163	9.85019	10.6348	9.77479	8.9571	10.0498	9.91289	10.0768	9.81538	10.2877	10.1674	10.388	11.5934	Neutral_FALSE
P28798	Progranulin OS=Mus musculus OX=10090 GN=Grn PE=1 SV=2	0.00188839	-0.00267608	10.9873	10.3106	8.8857	9.46352	7.10852	8.36632	8.33539	9.11114	8.71768	9.18488	11.0498	8.99718	9.34651	8.15482	7.71425	8.45533	9.65105	10.2992	7.18199	9.45327	8.86109	Neutral_FALSE
P07758	Alpha-1-antitrypsin 1-1 OS=Mus musculus OX=10090 GN=Serpina1a PE=1 SV=4	0.00183298	0.00258272	8.52419	10.1033	9.13443	9.24793	9.9571	9.50581	9.71939	8.41785	9.84549	7.02144	10.3106	9.96434	8.67243	7.89482	10.2877	7.97728	9.46148	11.1984	10.1674	11.1098	8.57249	Neutral_FALSE
P07310	Creatine kinase M-type OS=Mus musculus OX=10090 GN=Ckm PE=1 SV=1	0.00166273	-0.0021975	13.4252	11.6618	11.2167	13.158	12.4014	12.0362	12.9476	13.0258	13.031	12.3772	14.6718	11.9144	11.4305	11.4512	13.3304	11.1984	12.1	12.4014	11.6211	13.6439	14.3718	Neutral_FALSE
Q8R3G9	Tetraspanin-8 OS=Mus musculus OX=10090 GN=Tspan8 PE=1 SV=1	0.00148257	0.00246482	11.4409	10.9069	10.4717	12.183	11.1799	10.9293	13.9476	13.4767	10.8297	14.183	11.7228	10.3106	11.697	11.0362	10.6795	10.7566	11.3934	11.9476	14.0447	10.1293	12.6165	Neutral_FALSE
P16546	Spectrin alpha chain non-erythrocytic 1 OS=Mus musculus OX=10090 GN=Sptan1 PE=1 SV=4	0.0014748	0.00153918	12.9125	11.6926	11.7524	13.2659	12.2586	11.6303	11.5167	11.5216	12.2107	12.5675	13.4252	10.9658	12.1737	11.5887	11.4919	11.388	12.3636	12.5191	11.9144	10.8218	13.8138	Neutral_FALSE
P50580	Proliferation-associated protein 2G4 OS=Mus musculus OX=10090 GN=Pa2g4 PE=1 SV=3	0.00147447	0.00117962	11.3106	11.2228	11.0967	12.2015	11.4919	10.0362	11.4615	11.0768	11.1033	11.4767	11.4094	11.0566	10.9873	10.4615	10.8218	9.84235	11.1737	11.9694	11.8098	11.4512	12.2228	Neutral_FALSE
Q9CVB6	Actin-related protein 2/3 complex subunit 2 OS=Mus musculus OX=10090 GN=Arpc2 PE=1 SV=3	0.00140494	0.00233886	14.3853	14.7783	14.365	13.9012	12.3049	10.7814	11.8455	12.4252	11.8918	11.3387	14.3373	12.1737	11.3443	14.1752	12.1861	14.1196	13.0785	13.6883	12.2674	12.2076	14.6828	Neutral_FALSE
Q9CQ60	6-phosphogluconolactonase OS=Mus musculus OX=10090 GN=Pgls PE=1 SV=1	0.000864196	-0.00120982	11.4305	10.9658	11.3987	12.5018	11.5118	10.5887	12.4147	11.5459	11.1799	10.8688	13.6883	10.0901	10.1163	10.3443	11.5793	9.83605	12.0668	12.7586	11.0901	12.1984	13.3987	Neutral_FALSE
P18242	Cathepsin D OS=Mus musculus OX=10090 GN=Ctsd PE=1 SV=1	0.000550231	-0.000376145	14.5265	13.6325	13.6551	14.5746	13.5387	13.279	14.0868	13.7628	13.4767	13.7524	14.3853	13.9385	13.4512	13.5507	12.7586	13.0768	14.4767	14.2949	13.5387	14.3512	14.464	Neutral_FALSE
P97494	Glutamate--cysteine ligase catalytic subunit OS=Mus musculus OX=10090 GN=Gclc PE=1 SV=4	0.000178213	-0.000233213	8.82018	8.9542	8.08215	9.80252	9.71425	9.38802	9.40939	9.07948	9.58496	7.70325	10.9658	8.76818	7.88264	8.82972	10.2877	9.37504	10.1799	9.82177	6.78726	9.46557	10.3772	Neutral_FALSE
